# Supplementary material for: The PWWP2A Histone Deacetylase Complex Represses Intragenic Spurious Transcription Initiation in mESCs
Source: iScience. 2020 Oct 29;23(11):101741. doi: 10.1016/j.isci.2020.101741 (PMC7670215; doi:10.1016/j.isci.2020.101741)
Supplement: Table S1. Summary of CAGE-Seq Mapped Reads, Related to Figures 1 and 3 [file mmc2.xlsx]

## Sheet: Sheet1
Sample	Total Sequencing reads	Unique mapped reads (library size)	promoter	exon	intron	intergenic
E14_1	27001006	19613547 (72.64%)	14321592	1050086	2082982	2158887
E14_2	41872416	31269186 (74.68%)	22874384	1592369	3466171	3336262
E14_3	30309088	22248879 (73.41%)	16352066	1285612	2313845	2297356
A1_1	25891122	18625580 (71.94%)	13186117	1093709	2173678	2172076
A1_2	22948221	16401986 (71.47%)	11973621	923960	1688051	1816354
C7_1	34055093	24738616 (72.64%)	18453140	1429563	2376957	2478956
C7_2	17992848	13143564 (73.05%)	9653900	808691	1288000	1392973
C7_3	24370324	17524853 (71.91%)	12946138	1030508	1748577	1799630
GSE72854
WT1			16288301	13991370	489567	1247714
WT2			10207432	8771576	307916	778765
KO1			19979724	16538067	676805	1941139
KO2			12265983	10214538	420923	1142929
