# Supplementary material for: The PWWP2A Histone Deacetylase Complex Represses Intragenic Spurious Transcription Initiation in mESCs
Source: iScience. 2020 Oct 29;23(11):101741. doi: 10.1016/j.isci.2020.101741 (PMC7670215; doi:10.1016/j.isci.2020.101741)
Supplement: Table S2. Annotated and Spurious CAGE-Seq Peaks in E14 and Pwwp2a/b DKO mESCs, Related to Figure 2 [file mmc3.xlsx]

## Sheet: All TSS from CAGE-seq
seqnames	start	end	width	strand	consensus.cluster	annotation	genes	q_0.1	q_0.9	interquantile_width	E14_tpm	A1_tpm	C7_tpm
chr10	100015825	100015829	5	+	2170	promoter	Kitl	2	5	4	4.2404	9.00332	3.68423
chr10	100487303	100487381	79	-	2808	promoter	Tmtc3	4	17	14	276.113	156.813	223.318
chr10	100487580	100487648	69	+	2172	promoter	Cep290	2	62	61	109.036	77.043	78.541
chr10	100589224	100589270	47	-	2809	promoter	4930430F08Rik	7	35	29	131.544	135.577	98.5264
chr10	103367712	103367789	78	+	2173	promoter	Slc6a15	1	1	1	4.21797	6.55433	2.82942
chr10	105238431	105238445	15	+	2177	unknown	NA	9	17	9	2681.88	3313.78	3019.15
chr10	105841071	105841125	55	+	2178	promoter	Ccdc59	1	3	3	2.12709	3.542	4.49586
chr10	105841337	105841398	62	-	2813	promoter	Mettl25	1	53	53	46.0637	37.1376	41.7642
chr10	105841428	105841507	80	+	2179	promoter	Ccdc59	10	11	2	136.246	172.079	162.229
chr10	106007473	106007517	45	-	2815	unknown	NA	17	43	27	1.3688	3.20252	1.04225
chr10	108162099	108162209	111	+	2180	promoter	Ppp1r12a	13	44	32	25.3836	22.1923	27.0339
chr10	108162375	108162415	41	+	2181	promoter	Ppp1r12a	3	28	26	31.971	39.5592	43.4006
chr10	108260839	108260882	44	+	2185	exon	Ppp1r12a	101	120	20	13.7078	27.5979	17.3753
chr10	108261394	108261396	3	+	2186	exon	Ppp1r12a	2	6	5	2.54447	5.29337	6.45374
chr10	108277607	108277697	91	+	2187	exon	Ppp1r12a	4	4	1	6.47482	10.6406	15.8786
chr10	108294355	108294360	6	-	2818	unknown	NA	1	1	1	2.43681	4.90167	2.7354
chr10	108296569	108296572	4	-	2819	unknown	NA	2	2	1	1.61449	2.14914	2.24796
chr10	108298496	108298504	9	+	2188	unknown	NA	2	22	21	4.30535	1.99804	1.50764
chr10	108332126	108332150	25	+	2189	promoter	Pawr	8	40	33	18.3776	23.0708	19.3034
chr10	109010947	109010980	34	-	2821	promoter	Syt1	2	19	18	2.41981	0.780516	1.97085
chr10	110016431	110016433	3	-	2822	unknown	Nav3	1	1	1	0.520955	2.90224	0.761573
chr10	110745452	110745511	60	+	2190	promoter	E2f7	3	34	32	57.4859	56.6401	40.3604
chr10	110854934	110854942	9	+	2191	unknown	NA	1	7	7	3.04589	11.9244	8.16711
chr10	110920133	110920227	95	+	2194	promoter	Csrp2	19	23	5	957.103	964.464	1027.99
chr10	110937826	110937828	3	+	2196	exon	Csrp2	19	53	35	1.67609	2.30007	3.71845
chr10	111010010	111010034	25	-	2825	promoter	Zdhhc17	11	33	23	23.2341	21.2215	18.2294
chr10	111164751	111164886	136	+	2197	promoter	Osbpl8	16	91	76	52.6144	44.7095	41.6941
chr10	111298667	111298723	57	+	2198	promoter	Bbs10	107	111	5	27.9555	23.5403	21.5991
chr10	111473226	111473350	125	+	2200	promoter	Nap1l1	7	61	55	3830.57	3138.74	2230.8
chr10	111490115	111490163	49	+	2202	exon	Nap1l1	18	24	7	1.98502	2.14914	2.98457
chr10	111490404	111490453	50	+	2203	exon	Nap1l1	3	29	27	11.6066	18.4298	15.0843
chr10	111491057	111491068	12	-	2826	unknown	NA	1	1	1	1.86127	3.20252	1.97085
chr10	111492958	111492975	18	+	2204	exon	Nap1l1	1	83	83	1.43011	0.780516	2.24796
chr10	111493371	111493379	9	+	2205	exon	Nap1l1	2	12	11	13.4411	21.1749	16.5185
chr10	11149477	11149607	131	+	1720	promoter	Shprh	6	46	41	269.361	223.917	195.348
chr10	111506549	111506553	5	+	2207	promoter	Phlda1	1	1	1	3.73657	8.5525	9.08084
chr10	111972665	111972795	131	+	2208	promoter	Krr1	1	2	2	168.006	159.057	163.211
chr10	11281208	11281238	31	-	2356	unknown	4930432B10Rik	13	13	1	2.91948	3.05244	1.69315
chr10	11281324	11281436	113	+	1721	promoter	Fbxo30	4	40	37	69.4695	52.3759	70.5398
chr10	112928988	112929042	55	-	2828	promoter	Atxn7l3b	1	1	1	214.216	186.667	225
chr10	115251424	115251458	35	-	2829	promoter	Tbc1d15	3	8	6	162.196	134.161	126.886
chr10	115315580	115315635	56	-	2830	promoter	Rab21	2	30	29	53.1976	59.9683	48.9819
chr10	115362200	115362291	92	-	2831	promoter	Tmem19	10	10	1	100.979	117.766	112.596
chr10	115384332	115384426	95	-	2832	promoter	Thap2	14	52	39	3.04969	4.2938	2.73597
chr10	115384758	115384776	19	-	2834	promoter	NA	5	5	1	10.9254	9.0871	10.715
chr10	115384936	115384983	48	+	2209	promoter	Zfc3h1	1	2	2	68.4524	57.5983	54.878
chr10	115808731	115808794	64	+	2213	unknown	NA	2	3	2	9.81619	4.90152	2.82803
chr10	116520847	116520849	3	-	2835	intron	Cnot2	49	76	28	1.61449	4.39937	1.41476
chr10	116580677	116580698	22	+	2214	unknown	5330438D12Rik	10	10	1	1.18535	2.45084	2.61666
chr10	116581481	116581530	50	-	2837	promoter	Cnot2	3	52	50	315.98	233.567	216.423
chr10	116581555	116581604	50	+	2215	unknown	5330438D12Rik	9	61	53	5.98502	4.43924	4.95635
chr10	116581827	116581868	42	-	2838	promoter	NA	2	4	3	6.08974	3.8444	4.12631
chr10	116674583	116674599	17	+	2216	unknown	Gm26579	20	67	48	3.29587	1.23931	0.948835
chr10	116950393	116950433	41	-	2839	promoter	Rab3ip	8	32	25	36.8745	27.7561	29.701
chr10	117057830	117057850	21	+	2219	unknown	NA	30	117	88	3.61049	7.66609	9.08084
chr10	117063342	117063365	24	-	2840	promoter	Cct2	17	89	73	3.97053	4.29829	3.75328
chr10	117063774	117063838	65	-	2841	promoter	Cct2	2	8	7	617.269	676.476	696.847
chr10	117148490	117148553	64	-	2842	promoter	Frs2	6	82	77	114.318	85.4187	69.9515
chr10	117224480	117224505	26	-	2843	promoter	Yeats4	1	34	34	136.775	144.321	185.415
chr10	117224533	117224545	13	+	2220	unknown	NA	1	75	75	1.86127	1.08676	2.15565
chr10	117348284	117348431	148	-	2844	exon	Cpsf6	6	94	89	5.34123	5.84244	5.07847
chr10	117354530	117354532	3	-	2845	exon	Cpsf6	1	78	78	1.3688	2.60145	1.87835
chr10	117361058	117361112	55	-	2846	exon	Cpsf6	2	40	39	2.17105	3.65208	3.71845
chr10	117376915	117377006	92	-	2848	promoter	Cpsf6	33	55	23	687.302	499.059	520.274
chr10	117380045	117380099	55	-	2849	promoter	NA	12	28	17	31.0515	57.5729	19.0497
chr10	117710023	117710302	280	-	2850	promoter	Mdm2	3	3	1	115.536	182.148	130.431
chr10	117710688	117710735	48	-	2851	promoter	Mdm2	12	61	50	133.166	112.722	132.969
chr10	117746374	117746420	47	-	2852	promoter	NA	14	41	28	20.7684	19.8285	19.6745
chr10	117792675	117792820	146	-	2853	promoter	Nup107	147	323	177	347.973	281.375	255.63
chr10	117845985	117846022	38	-	2854	promoter	Rap1b	1	6	6	80.6419	81.0044	75.0312
chr10	118141812	118141895	84	+	2223	promoter	Mdm1	2	2	1	60.0101	57.515	51.3025
chr10	118150281	118150296	16	+	2224	intron	Mdm1	2	26	25	1.24641	2.60145	1.13554
chr10	118869141	118869204	64	-	2855	promoter	Dyrk2	3	42	40	4.36869	6.18486	4.54147
chr10	119240045	119240144	100	-	2856	promoter	Cand1	21	77	57	175.204	148.781	183.94
chr10	119240275	119240298	24	+	2226	unknown	NA	7	53	47	2.29533	2.45084	1.22872
chr10	120112881	120112968	88	-	2858	promoter	Helb	8	35	28	165.818	115.858	114.096
chr10	120160730	120160735	6	+	2228	unknown	NA	2	26	25	10.864	6.33323	6.18115
chr10	120170385	120170452	68	-	2860	intron	Irak3	6	27	22	35.4715	34.7089	24.8312
chr10	120201535	120201595	61	-	2861	promoter	Irak3	1	1	1	29.7571	28.5139	25.9008
chr10	120201591	120201629	39	+	2230	unknown	Tmbim4	18	38	21	7.51501	10.0533	9.31945
chr10	120208763	120208827	65	+	2231	promoter	Tmbim4	1	2	2	265.203	262.197	252.771
chr10	120227064	120227116	53	+	2232	promoter	Llph	1	1	1	537.276	631.966	694.226
chr10	120476217	120476309	93	-	2862	promoter	Hmga2	1	1	1	92.3871	204.856	173.902
chr10	120476476	120476527	52	-	2863	promoter	NA	18	39	22	5.33528	16.6483	12.2746
chr10	120523334	120523367	34	+	2234	unknown	NA	2	21	20	9.70566	10.6946	8.1469
chr10	120657343	120657350	8	-	2864	unknown	4930471E19Rik	3	12	10	1.55296	2.45084	0.761573
chr10	120827466	120827469	4	-	2865	intron	Msrb3	3	53	51	1.86127	0.160244	2.15565
chr10	120898918	120898975	58	-	2866	promoter	Msrb3	3	7	5	1.30757	1.84675	2.34021
chr10	120979336	120979373	38	-	2867	promoter	NA	21	93	73	53.8691	71.5794	50.9142
chr10	121365091	121365150	60	+	2237	promoter	Gns	6	23	18	123.783	104.567	106.585
chr10	121476255	121476320	66	-	2868	promoter	Rassf3	10	34	25	35.8678	33.5831	35.676
chr10	121586739	121586790	52	-	2869	promoter	Tbk1	2	38	37	61.0374	53.6489	47.6985
chr10	121626359	121626590	232	-	2870	promoter	NA	2	2	1	222.955	216.566	223.655
chr10	121626629	121626674	46	+	2238	unknown	NA	1	2	2	2.35755	3.50234	1.50764
chr10	121628770	121628831	62	-	2871	unknown	NA	19	40	22	23.9444	20.186	9.35456
chr10	121739931	121739969	39	+	2239	promoter	BC048403	1	1	1	48.1064	58.1569	57.9103
chr10	122075677	122075679	3	-	2873	unknown	NA	9	79	71	2.41981	3.95128	4.45014
chr10	122097026	122097219	194	-	2877	promoter	Rxylt1	3	142	140	328.675	295.555	277.931
chr10	122802412	122802450	39	+	2240	exon	Ppm1h	1	2	2	7.57156	7.68442	7.50667
chr10	123076375	123076394	20	-	2879	promoter	Mon2	2	40	39	49.8702	43.7286	34.114
chr10	123196924	123196971	48	-	2880	promoter	Usp15;Gm27920	8	137	130	430.865	350.634	310.935
chr10	123825042	123825063	22	+	2241	unknown	NA	4	17	14	3.86276	3.65208	2.61666
chr10	12382928	12382980	53	-	2357	exon	Utrn	3	75	73	3.32199	8.25325	5.72262
chr10	12548627	12548744	118	-	2358	promoter	Utrn	1	1	1	6.97899	9.33682	15.6746
chr10	12548897	12548909	13	-	2359	promoter	Utrn	19	29	11	17.9728	15.6503	21.2833
chr10	125966177	125966247	71	+	2242	promoter	Lrig3	28	69	42	20.2815	18.9596	23.9971
chr10	12614567	12614652	86	-	2360	promoter	Utrn	6	50	45	91.4779	79.5004	81.5478
chr10	126901310	126901398	89	-	2881	promoter	Atp23	1	1	1	11.2428	8.29278	9.90103
chr10	126905954	126905956	3	-	2882	unknown	NA	2	37	36	2.29533	2.90224	2.34021
chr10	126978939	126978992	54	+	2243	promoter	Ctdsp2	4	5	2	43.931	42.2266	44.2069
chr10	127030804	127030843	40	-	2883	promoter	Tsfm	5	115	111	179.497	229.385	225.701
chr10	127041948	127041980	33	+	2245	promoter	Mettl1	1	37	37	38.0237	39.5969	46.4981
chr10	127063564	127063706	143	+	2247	promoter	Cdk4	1	1	1	955.392	1088.11	1132.83
chr10	127065993	127065995	3	+	2248	exon	Cdk4	22	58	37	1.00272	2.30007	4.90652
chr10	127070262	127070320	59	-	2884	promoter	Tspan31	1	2	2	94.6307	87.3544	111.743
chr10	127070410	127070471	62	+	2249	unknown	A730063M14Rik	1	100	100	17.0581	21.4669	18.1752
chr10	127121131	127121154	24	-	2886	promoter	Os9	6	6	1	95.521	86.8301	73.741
chr10	127177004	127177037	34	-	2887	intron	Slc26a10	1	1	1	4.49545	2.75191	4.2674
chr10	127188794	127188836	43	-	2888	promoter	Arhgef25	1	8	8	26.0669	20.3505	16.5219
chr10	127190000	127190029	30	-	2889	promoter	Arhgef25	12	14	3	1.79948	1.08676	2.06328
chr10	127195720	127195737	18	-	2890	promoter	Dtx3	6	8	3	107.335	91.0454	91.5312
chr10	127211536	127211610	75	-	2892	promoter	Pip4k2c	15	64	50	105.646	122.59	87.6912
chr10	12726220	12726222	3	-	2361	exon	Utrn	101	129	29	0.942041	2.30007	1.22872
chr10	127263109	127263151	43	-	2893	promoter	Kif5a	4	102	99	21.5805	14.806	13.8436
chr10	127266279	127266461	183	+	2251	promoter	Dctn2	2	2	1	224.464	322.917	263.532
chr10	127288873	127288883	11	-	2895	promoter	Mbd6	2	34	33	2.54447	2.60145	3.71845
chr10	127290795	127290801	7	+	2252	promoter	Ddit3	85	149	65	42.858	49.5672	32.881
chr10	127311647	127311734	88	-	2896	promoter	Mars	2	38	37	575.021	529.446	351.356
chr10	127341934	127341981	48	-	2897	promoter	Gli1	11	16	6	11.4872	9.39504	11.8106
chr10	127380830	127380876	47	+	2253	promoter	R3hdm2	3	3	1	5.33899	5.05198	4.12649
chr10	127476581	127476583	3	+	2254	exon	R3hdm2	22	40	19	1.43011	1.99804	2.89266
chr10	127514958	127514992	35	+	2256	promoter	Ndufa4l2	13	13	1	105.405	59.6214	40.3971
chr10	127522359	127522447	89	-	2898	promoter	Shmt2	3	3	1	532.639	575.461	643.361
chr10	127534561	127534590	30	-	2899	promoter	NA	17	21	5	8.56678	4.1392	4.49541
chr10	127620879	127621163	285	-	2900	promoter	Lrp1	1	39	39	114.346	102.246	73.6774
chr10	127621312	127621340	29	+	2257	unknown	NA	2	2	1	15.6034	10.5331	9.35746
chr10	127658367	127658388	22	+	2258	exon	Stat6	1	3	3	22.0355	21.4227	20.8025
chr10	127677050	127677111	62	+	2259	promoter	Nemp1	1	1	1	106.672	71.1545	93.2585
chr10	128015193	128015261	69	+	2260	promoter	Prim1	1	55	55	258.413	241.254	219.27
chr10	128035604	128035692	89	+	2262	promoter	Naca	3	50	48	1551.84	1851.95	2179.77
chr10	128058955	128059214	260	+	2265	promoter	Ptges3	6	39	34	1243.94	1385.74	1824.48
chr10	128068707	128068711	5	+	2266	exon	Ptges3	3	27	25	5.06708	8.84762	9.3519
chr10	128074251	128074272	22	+	2267	exon	Ptges3	42	77	36	0.700544	1.54353	3.07644
chr10	128076165	128076237	73	+	2268	exon	Ptges3	1	1	1	53.6511	85.7721	117.255
chr10	128083306	128083448	143	+	2269	promoter	Atp5b	3	3	1	10920	9715.27	9618.62
chr10	128083899	128084062	164	+	2270	exon	Atp5b	9	32	24	28.4395	23.1138	29.4347
chr10	128084300	128084306	7	+	2271	exon	Atp5b	2	15	14	7.11347	8.5525	8.17643
chr10	128084415	128084494	80	-	2903	unknown	NA	7	22	16	4.98184	6.59401	9.22605
chr10	128085139	128085208	70	+	2272	exon	Atp5b	12	112	101	3.81004	4.17388	8.30949
chr10	128085520	128085565	46	+	2273	exon	Atp5b	5	24	20	3.10655	4.59998	5.601
chr10	128086104	128086109	6	-	2904	unknown	NA	1	1	1	0.580646	1.23931	2.34021
chr10	128086139	128086165	27	+	2274	exon	Atp5b	1	1	1	7.64855	6.38012	8.06402
chr10	128086300	128086418	119	+	2275	exon	Atp5b	1	1	1	3.14242	4.01443	7.66478
chr10	128110818	128110820	3	+	2277	exon	Baz2a	10	26	17	1.61449	4.10073	2.98457
chr10	128116560	128116677	118	+	2278	exon	Baz2a	24	96	73	8.23784	10.6944	12.5884
chr10	128118612	128118647	36	+	2279	exon	Baz2a	1	1	1	9.35098	18.6996	16.048
chr10	128194638	128194655	18	+	2281	promoter	Gls2	1	1	1	6.9811	7.74758	5.69085
chr10	128211797	128211813	17	-	2906	promoter	Spryd4	1	2	2	18.9522	15.7922	21.524
chr10	128232078	128232129	52	+	2282	promoter	Timeless	1	2	2	110.449	92.5827	104.634
chr10	128270524	128270584	61	+	2284	promoter	Stat2	11	27	17	26.7269	23.2836	21.1078
chr10	128303338	128303388	51	+	2286	promoter	Pan2	8	11	4	9.18725	9.54003	9.16572
chr10	128322523	128322742	220	+	2287	promoter	Cnpy2	23	55	33	189.406	174.088	182.024
chr10	128337746	128337841	96	+	2289	promoter	Cs	1	2	2	231.211	241.797	255.386
chr10	128368961	128369019	59	-	2909	promoter	Coq10a	1	32	32	2.10899	1.69525	2.80071
chr10	128377103	128377163	61	+	2290	promoter	Ankrd52	1	1	1	7.07383	4.62734	6.00123
chr10	128409755	128409841	87	-	2910	promoter	Nabp2	1	61	61	36.0472	29.9645	39.31
chr10	128411646	128411758	113	+	2291	promoter	Rnf41	7	27	21	35.8715	27.5218	31.6199
chr10	128459297	128459333	37	+	2292	promoter	Smarcc2	10	128	119	11.4171	12.8929	11.3327
chr10	128474572	128474574	3	+	2293	intron	Smarcc2	2	113	112	2.66931	2.60145	3.44353
chr10	128493843	128493890	48	-	2911	promoter	Myl6	11	130	120	777.533	872.294	934.774
chr10	128498643	128498656	14	-	2912	promoter	Myl6b	34	125	92	2.35755	3.65208	2.89266
chr10	128525836	128525993	158	-	2913	promoter	Esyt1	10	13	4	153.058	122.887	187.823
chr10	128547738	128547780	43	-	2914	promoter	Zc3h10	28	212	185	38.2247	31.8888	35.4581
chr10	128548320	128548404	85	-	2915	exon	Rpl41	2	3	2	10.4116	12.8729	11.7789
chr10	128548666	128548686	21	-	2916	promoter	Rpl41	21	201	181	9.32929	9.2943	10.3472
chr10	128548952	128548960	9	-	2917	promoter	Rpl41	1	23	23	3.42162	3.95128	2.89266
chr10	128549113	128549327	215	-	2918	promoter	Rpl41	5	31	27	13647.3	12479.5	12126.1
chr10	128551759	128551761	3	-	2919	unknown	NA	5	38	34	1.55296	2.60145	0.479297
chr10	128558863	128558871	9	+	2294	unknown	NA	1	37	37	3.0448	5.29337	5.18003
chr10	128560276	128560287	12	+	2295	unknown	NA	22	71	50	0.760721	2.14914	1.50764
chr10	128563133	128563135	3	+	2297	unknown	NA	8	8	1	1.55296	3.80173	2.7087
chr10	128565754	128565759	6	-	2922	promoter	Pa2g4	2	2	1	6.23873	6.39024	8.97559
chr10	128565914	128566047	134	-	2923	promoter	Pa2g4	16	129	114	877.762	999.762	874.852
chr10	128589636	128589687	52	-	2925	promoter	Erbb3	3	17	15	3.84905	5.20231	3.20078
chr10	128626089	128626231	143	-	2927	exon	Rps26	4	14	11	9.06627	4.90106	6.978
chr10	128626501	128626552	52	-	2928	promoter	Rps26	1	3	3	11031.3	12110.1	10376
chr10	128626707	128626763	57	-	2929	promoter	Rps26	4	4	1	7.39554	13.0874	11.9079
chr10	12868181	12868301	121	-	2362	promoter	Utrn	1	57	57	7.55288	16.0514	4.9414
chr10	12869123	12869218	96	-	2363	promoter	Utrn	16	18	3	9.12378	9.80211	7.05042
chr10	128696224	128696298	75	-	2930	promoter	Rab5b	5	49	45	32.062	26.4434	25.4971
chr10	128704996	128705112	117	-	2931	promoter	Cdk2	79	138	60	384.627	413.496	301.919
chr10	128744038	128744101	64	-	2933	promoter	Dgka	1	52	52	36.7696	33.2874	21.9878
chr10	128744853	128744883	31	-	2934	unknown	Dgka	3	51	49	5.85485	5.95317	3.19956
chr10	128745000	128745020	21	+	2299	unknown	NA	3	35	33	2.29533	1.23931	0.761573
chr10	128747878	128747918	41	+	2300	promoter	Pym1	3	31	29	270.154	267.984	256.848
chr10	128748514	128748535	22	+	2301	promoter	Pym1	1	34	34	18.1234	23.7747	27.1851
chr10	128804440	128804443	4	-	2935	promoter	NA	7	22	16	0.942041	2.75191	1.50764
chr10	128804747	128804766	20	+	2302	intron	Dnajc14	8	176	169	4.1155	3.65208	3.35181
chr10	128805559	128805645	87	+	2303	promoter	Dnajc14	1	3	3	22.409	23.1314	27.2856
chr10	128821592	128821648	57	-	2937	promoter	Ormdl2	8	10	3	115.799	96.2952	119.363
chr10	128821792	128821952	161	+	2304	promoter	Sarnp	9	10	2	251.156	259.817	230.994
chr10	128909895	128909966	72	+	2308	promoter	Cd63	5	59	55	871.903	1020.99	751.72
chr10	128923474	128923534	61	-	2938	promoter	Bloc1s1	3	20	18	80.9443	106.213	119.865
chr10	12923110	12923118	9	-	2364	unknown	NA	2	3	2	2.91948	1.99804	2.61666
chr10	13008449	13008532	84	+	1722	exon	Sf3b5	6	31	26	416.681	500.228	542.213
chr10	130542015	130542033	19	+	2311	unknown	NA	4	19	16	21.4481	21.5013	15.9934
chr10	130542330	130542398	69	+	2312	unknown	Gm31793	93	161	69	369.394	278.532	237.44
chr10	130592434	130592438	5	-	2939	promoter	Ftl1-ps2	1	9	9	9.41526	10.3652	12.2658
chr10	13090833	13090840	8	+	1723	promoter	Plagl1	2	23	22	0.226048	2.45084	0.384703
chr10	13193101	13193179	79	-	2365	promoter	Ltv1	5	25	21	155.608	199.727	166.069
chr10	13501039	13501187	149	+	1724	promoter	Fuca2	1	5	5	21.6777	20.4558	14.7948
chr10	13553021	13553128	108	-	2366	promoter	Pex3	18	27	10	79.4926	89.8047	70.5008
chr10	13553199	13553286	88	+	1725	promoter	Adat2	5	23	19	102.027	112.737	111.662
chr10	14705478	14705512	35	-	2368	promoter	Vta1	10	28	19	126.067	131.863	123.21
chr10	14747381	14747386	6	-	2369	promoter	NA	19	73	55	3.41384	6.10378	4.67482
chr10	17723223	17723233	11	+	1727	promoter	Cited2	8	17	10	79.3014	151.652	156.901
chr10	17796289	17796336	48	+	1728	promoter	Txlnb	7	29	23	4.05227	2.75191	2.61666
chr10	17948038	17948121	84	-	2372	promoter	Heca	3	3	1	11.6316	13.3952	7.76615
chr10	17948215	17948241	27	+	1730	unknown	NA	13	37	25	3.5475	3.65208	2.15565
chr10	18023134	18023262	129	-	2373	promoter	Abracl	1	14	14	105.963	148.361	134.903
chr10	18055554	18055612	59	+	1731	promoter	NA	15	27	13	26.0193	23.9874	22.4293
chr10	18234946	18234997	52	-	2374	promoter	Ccdc28a	1	1	1	21.3302	16.8212	21.8889
chr10	18235329	18235336	8	+	1732	unknown	Gm10827	1	48	48	2.17105	1.39156	0.573611
chr10	18256409	18256412	4	-	2375	unknown	NA	51	94	44	3.10751	2.75191	2.06328
chr10	18407666	18407705	40	+	1734	promoter	Nhsl1	18	134	117	12.5126	15.1907	11.8445
chr10	18545887	18545926	40	-	2376	promoter	Hebp2	1	1	1	1.61449	2.45084	1.78578
chr10	18559369	18559427	59	+	1735	unknown	NA	8	74	67	217.062	92.6596	83.0633
chr10	18602735	18602752	18	+	1736	unknown	NA	2	91	90	1.79948	2.14914	1.32179
chr10	18743723	18743734	12	-	2377	promoter	Arfgef3	7	118	112	4.34216	3.69163	3.84906
chr10	18845080	18845137	58	+	1737	promoter	Perp	4	4	1	20.6173	71.8556	32.443
chr10	19591975	19592067	93	+	1738	promoter	Ifngr1	2	10	9	14.761	17.0864	9.14829
chr10	19907654	19907700	47	-	2378	promoter	Pex7	18	48	31	86.7014	82.3831	89.3602
chr10	20148877	20149040	164	+	1739	promoter	Map7	3	54	52	254.347	181.28	196.232
chr10	20312257	20312315	59	-	2381	unknown	4933406P04Rik	1	1	1	2.29533	1.84675	2.34021
chr10	20312470	20312538	69	+	1741	promoter	Bclaf1	1	28	28	555.728	512.63	447.895
chr10	20321111	20321117	7	+	1742	intron	Bclaf1	22	46	25	0.821036	2.30007	0.761573
chr10	20325182	20325222	41	+	1746	exon	Bclaf1	9	29	21	9.38993	9.84223	9.15857
chr10	20329314	20329375	62	+	1749	exon	Bclaf1	32	32	1	2.79938	5.94748	5.78515
chr10	20332170	20332202	33	+	1750	exon	Bclaf1	3	64	62	4.41508	6.85352	7.52746
chr10	20347795	20347877	83	+	1752	promoter	Mtfr2	1	1	1	53.074	46.0461	59.9559
chr10	20952618	20952694	77	+	1753	promoter	Ahi1	16	44	29	15.6189	19.672	17.8262
chr10	21295994	21296015	22	+	1754	promoter	Hbs1l	1	2	2	9.18765	8.88884	8.6045
chr10	21829552	21829597	46	+	1756	unknown	NA	7	29	23	7.47423	5.35053	4.67591
chr10	21844859	21844902	44	-	2385	unknown	NA	1	65	65	4.74926	3.20252	3.35181
chr10	21978648	21978688	41	+	1757	promoter	Sgk1	3	9	7	2.18905	5.05228	1.14316
chr10	21992224	21992231	8	+	1758	promoter	Sgk1	19	20	2	21.9169	21.1946	32.2797
chr10	21994522	21994549	28	-	2388	unknown	NA	2	16	15	13.5829	7.20454	16.962
chr10	21994684	21994721	38	+	1759	promoter	Sgk1	2	34	33	315.803	209.582	392.52
chr10	22055635	22055677	43	+	1760	unknown	NA	4	5	2	0.520955	2.30007	1.50764
chr10	22055925	22055927	3	+	1761	unknown	NA	1	16	16	1.55296	2.30007	4.99771
chr10	22058592	22058596	5	-	2389	unknown	NA	4	16	13	2.60687	4.25009	4.08454
chr10	22058837	22058844	8	+	1762	unknown	NA	2	3	2	2.04697	0.933846	0.573611
chr10	22158533	22158610	78	+	1765	promoter	Raet1e;H60b	5	27	23	13.8487	12.8624	41.4961
chr10	22173483	22173526	44	+	1766	promoter	Raet1e;H60b	14	85	72	18.5604	25.5776	42.1426
chr10	22306703	22306718	16	+	1767	intron	Raet1e;C920009B18Rik	1	28	28	3.84628	4.29811	6.51997
chr10	22731314	22731357	44	-	2390	promoter	Tbpl1	1	7	7	69.9178	70.7837	72.5011
chr10	23785604	23785621	18	-	2392	exon	Rps12	11	21	11	0.942041	2.60145	1.13554
chr10	23786360	23786414	55	-	2394	intron	Rps12	6	17	12	0.402187	2.75191	0.948835
chr10	23786998	23787073	76	-	2396	promoter	Rps12	1	10	10	5.30672	5.85528	6.1107
chr10	23787201	23787253	53	-	2397	promoter	Rps12	4	26	23	147.323	204.444	188.661
chr10	23796979	23797019	41	+	1771	promoter	Slc18b1	2	2	1	20.0623	10.4293	15.3633
chr10	24132485	24132495	11	-	2398	unknown	NA	1	57	57	1.79948	1.39156	3.07644
chr10	24149310	24149364	55	+	1772	promoter	Stx7	22	34	13	57.1162	47.2026	52.8643
chr10	24223569	24223584	16	+	1773	promoter	Moxd1	14	26	13	8.93036	3.8436	9.53855
chr10	24558394	24558396	3	-	2400	unknown	Gm15270	12	58	47	2.10899	1.99804	1.50764
chr10	24595503	24595509	7	+	1774	promoter	Ccn2	9	27	19	9.69347	48.3418	21.3203
chr10	24619106	24619110	5	+	1775	unknown	NA	9	97	89	5.8245	9.50527	8.52388
chr10	24836170	24836243	74	-	2402	promoter	Enpp3	7	20	14	281.248	194.387	169.376
chr10	24854907	24854909	3	+	1776	unknown	NA	1	16	16	4.93988	3.65208	3.07644
chr10	24870008	24870058	51	+	1777	promoter	Med23	7	35	29	112.828	105.971	103.2
chr10	25297073	25297099	27	-	2403	promoter	Akap7	1	6	6	20.0358	17.6013	18.5662
chr10	25359848	25359950	103	+	1778	promoter	Epb41l2	7	22	16	233.428	186.97	182.66
chr10	25382172	25382234	63	+	1779	intron	Epb41l2	4	63	60	10.9635	15.9408	11.3576
chr10	25383635	25383687	53	-	2404	unknown	NA	11	92	82	12.1753	15.3901	10.2107
chr10	25383768	25383848	81	+	1780	intron	Epb41l2	1	8	8	29.4459	32.5058	29.4138
chr10	25432525	25432559	35	-	2405	unknown	NA	7	19	13	4.93988	5.44211	5.81741
chr10	25441749	25441804	56	+	1781	promoter	Epb41l2	2	55	54	2.98483	4.75091	3.38629
chr10	25442003	25442016	14	+	1782	promoter	Epb41l2	7	52	46	2.49317	4.59998	3.38125
chr10	26375993	26375998	6	-	2406	unknown	NA	1	13	13	5.08965	5.95393	6.33639
chr10	26468383	26468386	4	-	2407	unknown	NA	15	35	21	3.29587	1.69525	0.855281
chr10	27789485	27789488	4	-	2408	unknown	Gm30228	23	89	67	6.98501	14.5752	17.7979
chr10	27795216	27795310	95	-	2409	unknown	Gm30228	1	4	4	2.01925	6.10292	4.4912
chr10	27795488	27795570	83	-	2410	unknown	Gm30228	3	45	43	1.4915	2.90224	4.2674
chr10	27796627	27796647	21	-	2411	unknown	Gm30228	2	68	67	1.92311	5.59079	5.08888
chr10	27797356	27797378	23	-	2412	unknown	Gm30228	1	1	1	0.640514	2.75191	1.97085
chr10	27798494	27798509	16	-	2414	unknown	Gm30228	1	2	2	1.4915	3.65208	4.45014
chr10	27798849	27798851	3	-	2415	unknown	Gm30228	1	41	41	1.3688	3.65208	3.5352
chr10	27808328	27808345	18	-	2416	unknown	Gm30228	5	48	44	1.4915	2.45084	2.52456
chr10	28074650	28074658	9	-	2417	unknown	NA	2	42	41	1.55296	1.84675	2.06328
chr10	28074831	28074938	108	+	1785	promoter	Ptprk	1	3	3	275.969	215.903	297.193
chr10	29313383	29313408	26	-	2418	unknown	Gm46218	6	16	11	4.28004	3.6882	2.45701
chr10	29313542	29313588	47	+	1792	promoter	Echdc1	10	40	31	2.10899	0.780516	0.667691
chr10	29362022	29362071	50	-	2419	promoter	Rnf146	2	50	49	46.3514	46.3504	43.2909
chr10	30200508	30200587	80	-	2421	promoter	Cenpw	14	24	11	773.625	926.627	931.822
chr10	30600672	30600705	34	-	2422	promoter	Trmt11	8	10	3	163.957	129.366	113.477
chr10	30618364	30618493	130	-	2423	promoter	Hint3	7	23	17	98.0779	103.443	87.3528
chr10	30802907	30802964	58	-	2425	promoter	Ncoa7	9	9	1	15.9772	17.2806	13.3955
chr10	30803112	30803143	32	-	2426	promoter	Ncoa7	22	99	78	2.35755	1.84675	3.99307
chr10	31313387	31313443	57	+	1795	promoter	Hddc2	1	3	3	108.484	119.06	120.138
chr10	31445816	31445952	137	-	2428	promoter	Tpd52l1	9	30	22	93.3447	121.679	98.8978
chr10	31673074	31673076	3	-	2429	unknown	NA	9	34	26	1.98502	2.45084	1.87835
chr10	3242581	3242583	3	-	2313	unknown	NA	2	25	24	1.61449	3.35249	1.78578
chr10	33625585	33625587	3	+	1798	unknown	Gm15939	3	13	11	0.760721	2.14914	0.855281
chr10	33951211	33951254	44	-	2430	promoter	Zup1	1	18	18	122.811	78.6128	79.1007
chr10	34019515	34019656	142	-	2431	promoter	Rwdd1	11	19	9	333.905	261.738	287.867
chr10	34019898	34019908	11	+	1799	unknown	Gm48045	19	30	12	3.5475	2.45084	1.50764
chr10	34179386	34179388	3	-	2434	intron	Dse;Gm47445	3	11	9	0.881479	2.45084	1.97085
chr10	34207216	34207287	72	-	2435	promoter	Dse	1	93	93	70.0611	70.0708	82.1821
chr10	34207430	34207504	75	-	2436	promoter	Dse	1	1	1	4.96536	3.8436	6.42394
chr10	34233525	34233573	49	-	2437	unknown	Gm26564	1	82	82	126.897	174.027	99.036
chr10	34282207	34282295	89	+	1800	promoter	Tspyl1	1	89	89	114.515	84.3279	122.548
chr10	34418475	34418553	79	-	2439	promoter	Nt5dc1	2	35	34	23.9837	20.0174	22.0044
chr10	36974532	36974606	75	+	1802	promoter	Hdac2	5	15	11	128.004	121.593	125.169
chr10	37135597	37135599	3	-	2440	exon	Marcks	13	40	28	1.73775	3.50234	2.89266
chr10	37135996	37136136	141	-	2441	exon	Marcks	35	38	4	38.6342	57.6451	72.6663
chr10	37138838	37138944	107	-	2442	promoter	Marcks	1	1	1	344.212	490.065	454.487
chr10	38850095	38850110	16	-	2443	unknown	NA	18	21	4	1.92311	2.90224	0.573611
chr10	39133852	39133908	57	-	2444	promoter	Fam229b	87	102	16	1.24641	1.54353	2.98457
chr10	39133988	39134044	57	+	1804	promoter	Tube1	1	21	21	47.964	42.9465	25.3115
chr10	39198911	39198933	23	+	1805	promoter	Gm6477	8	54	47	3.29587	5.44211	3.07644
chr10	39369757	39369798	42	+	1806	promoter	Fyn	9	9	1	5.52781	5.65389	5.32392
chr10	39613213	39613249	37	+	1807	promoter	Traf3ip2	4	14	11	19.1893	14.3379	17.5524
chr10	3973102	3973253	152	+	1682	promoter	Mthfd1l	8	34	27	326.073	283.673	272.384
chr10	39731817	39732008	192	-	2446	unknown	E130307A14Rik	2	31	30	28.7135	26.3665	21.8659
chr10	39732113	39732180	68	+	1808	promoter	Rev3l	6	18	13	105.478	75.1889	72.871
chr10	39732391	39732444	54	+	1809	promoter	Rev3l	4	28	25	23.8784	20.7712	13.9856
chr10	39899205	39899253	49	-	2447	promoter	Mfsd4b4	3	37	35	2.74574	2.77856	4.68043
chr10	40246999	40247051	53	-	2448	promoter	Rpf2	17	17	1	151.976	185.98	180.292
chr10	40257658	40257776	119	-	2449	promoter	Gtf3c6	87	478	392	134.308	121.983	194.141
chr10	40257715	40257732	18	+	1811	unknown	NA	25	52	28	9.45011	9.88231	13.3207
chr10	40258123	40258126	4	-	2450	promoter	NA	1	5	5	2.04697	3.65208	4.72405
chr10	40258468	40258472	5	+	1812	unknown	Rnu3a	1	2	2	456.971	317.462	307.089
chr10	40302188	40302191	4	-	2451	promoter	NA	17	17	1	21.0827	24.5088	21.6555
chr10	40349258	40349398	141	+	1813	promoter	Cdk19	4	32	29	83.169	63.2837	44.1943
chr10	40883092	40883141	50	-	2452	promoter	Cdc40	25	43	19	106.62	81.8757	91.1818
chr10	40883808	40883878	71	+	1814	promoter	Wasf1	7	64	58	30.8657	28.808	31.611
chr10	40908316	40908319	4	+	1815	intron	Wasf1	18	39	22	3.17026	4.99567	2.43241
chr10	41303066	41303260	195	-	2453	promoter	Fig4	9	45	37	123.766	115.583	117.046
chr10	41450384	41450421	38	+	1816	promoter	Zbtb24	1	1	1	16.4007	13.4258	17.0978
chr10	41476337	41476380	44	+	1817	promoter	Mical1	3	46	44	7.36241	5.78056	5.96705
chr10	41490341	41490390	50	-	2454	promoter	Smpd2	6	26	21	36.6158	33.5217	37.839
chr10	41490450	41490484	35	+	1818	promoter	Ppil6	8	34	27	13.6624	9.8328	14.0863
chr10	41519443	41519538	96	+	1819	promoter	Cd164	1	11	11	897.888	915.283	796.108
chr10	41809601	41809651	51	-	2457	promoter	Cep57l1	11	62	52	249.807	181.831	135.915
chr10	41809888	41809921	34	-	2458	promoter	NA	4	4	1	10.661	6.09684	6.60108
chr10	41810188	41810219	32	+	1820	promoter	Sesn1	6	46	41	4.46679	4.59949	4.03284
chr10	41887437	41887481	45	+	1821	promoter	Sesn1	2	36	35	15.2386	11.8254	10.1438
chr10	42055436	42055478	43	-	2459	promoter	NA	1	4	4	2.66931	2.75191	3.26006
chr10	42275635	42275681	47	-	2460	intron	Foxo3	6	25	20	2.41981	2.75191	4.63277
chr10	42276696	42276765	70	-	2461	promoter	Foxo3	1	2	2	26.6051	18.4673	22.6259
chr10	4242474	4242496	23	+	1683	unknown	NA	11	57	47	10.3359	11.1443	9.24934
chr10	42475077	42475183	107	-	2462	intron	Afg1l	2	2	1	10.5528	9.3392	5.38002
chr10	42478333	42478570	238	-	2463	promoter	Afg1l	85	127	43	69.5204	57.5278	43.9124
chr10	42502040	42502308	269	+	1822	promoter	Snx3	16	16	1	175.046	131.8	149.529
chr10	4253752	4253787	36	-	2315	unknown	NA	1	2	2	10.2116	6.14083	4.3332
chr10	4253885	4253976	92	+	1684	unknown	NA	15	39	25	45.0259	32.431	20.502
chr10	4266093	4266254	162	+	1685	promoter	NA	1	2	2	59.7935	50.4772	50.6588
chr10	4266360	4266539	180	+	1686	promoter	Akap12	1	2	2	1061.37	713.428	827.553
chr10	42678915	42678983	69	+	1823	promoter	Ostm1	12	12	1	36.8903	27.1273	33.6768
chr10	4269502	4269505	4	+	1688	intron	Akap12	2	68	67	2.10899	1.54353	2.43241
chr10	42761555	42761628	74	+	1824	promoter	Sec63	6	13	8	57.7542	51.4629	47.3684
chr10	4313830	4313855	26	+	1690	exon	Akap12	7	35	29	13.5084	16.0802	24.4921
chr10	43183299	43183305	7	+	1826	unknown	NA	4	43	40	10.1548	10.7986	14.1651
chr10	43221363	43221384	22	-	2464	unknown	NA	2	2	1	3.42162	1.54353	1.41476
chr10	43221477	43221546	70	+	1827	promoter	Pdss2	2	22	21	21.1315	18.786	18.1112
chr10	4334546	4334553	8	+	1692	intron	Akap12	2	29	28	24.3629	22.5533	22.2964
chr10	43479092	43479246	155	+	1830	promoter	Bend3	5	27	23	2.98212	1.54353	2.80071
chr10	4353160	4353195	36	-	2317	unknown	NA	1	2	2	2.04697	2.30007	2.52456
chr10	4353236	4353507	272	+	1694	exon	Akap12	10	42	33	39.7565	58.6894	62.8525
chr10	4353354	4353356	3	-	2318	unknown	NA	1	13	13	2.17105	2.90224	4.72405
chr10	4353619	4354252	634	+	1695	exon	Akap12	1	23	23	83.4953	112.836	136.392
chr10	4353649	4353738	90	-	2319	unknown	NA	1	1	1	1.43011	2.75191	1.78578
chr10	43540962	43541012	51	-	2466	promoter	1700021F05Rik	4	6	3	117.204	109.976	120.037
chr10	4354369	4354491	123	-	2320	unknown	NA	10	70	61	2.67637	3.69015	4.30914
chr10	4354401	4354965	565	+	1696	exon	Akap12	1	58	58	26.2239	33.3342	38.9359
chr10	4355684	4355687	4	+	1698	exon	Akap12	8	37	30	18.3383	25.203	30.8012
chr10	4356410	4356795	386	+	1700	exon	Akap12	4	40	37	60.0044	80.6246	81.8991
chr10	4356744	4356830	87	-	2323	unknown	NA	11	31	21	2.77117	5.8136	7.38818
chr10	4356914	4356984	71	+	1701	exon	Akap12	16	16	1	5.06024	8.46966	8.42768
chr10	4357159	4357208	50	+	1702	exon	Akap12	18	32	15	1.00272	1.99804	2.43241
chr10	4357643	4357645	3	+	1703	exon	Akap12	16	52	37	2.35755	3.50234	4.54147
chr10	43579169	43579174	6	+	1832	promoter	Cd24a	9	35	27	46.1087	97.3232	43.1216
chr10	4358640	4358720	81	+	1704	exon	Akap12	1	1	1	3.1497	7.03565	10.6831
chr10	4359024	4359046	23	+	1705	exon	Akap12	5	5	1	4.41223	7.30161	7.79669
chr10	4387133	4387159	27	+	1706	unknown	NA	5	19	15	22.1341	22.3463	16.1408
chr10	4388056	4388110	55	-	2326	promoter	Zbtb2	14	110	97	1.92311	1.99804	2.61666
chr10	43901684	43901753	70	-	2467	promoter	Qrsl1	8	12	5	61.2429	56.0392	55.4233
chr10	43901810	43901869	60	+	1833	promoter	Rtn4ip1	1	4	4	27.3671	28.0791	31.8195
chr10	44268358	44268541	184	+	1834	promoter	Atg5	3	29	27	107.46	78.4959	75.3276
chr10	4432325	4432389	65	-	2327	promoter	Rmnd1	10	32	23	169.935	108.816	87.0005
chr10	4432503	4432642	140	+	1707	promoter	Armt1	11	75	65	86.8966	91.6802	80.7501
chr10	44441225	44441247	23	-	2469	exon	Prdm1	1	1	1	5.00418	13.7552	4.3992
chr10	44441254	44441333	80	+	1835	unknown	NA	26	58	33	17.0639	16.171	4.92218
chr10	44458578	44458785	208	-	2470	promoter	Prdm1	1	14	14	2.85687	1.54353	1.50764
chr10	45067082	45067244	163	+	1836	promoter	Prep	14	44	31	112.692	174.248	137.76
chr10	45470246	45470297	52	-	2472	promoter	Lin28b	66	99	34	4.92192	8.04162	4.21546
chr10	45486366	45486455	90	-	2473	unknown	Lin28b	1	29	29	18.3898	20.9817	16.8701
chr10	45577836	45577908	73	+	1837	promoter	Hace1	2	83	82	12.4135	7.0999	9.11348
chr10	45694115	45694118	4	-	2474	unknown	NA	12	45	34	3.23305	4.39937	1.87835
chr10	46580331	46580349	19	-	2475	unknown	NA	78	132	55	2.10899	5.29337	3.35181
chr10	46806248	46806252	5	-	2476	unknown	NA	3	34	32	4.96974	8.79664	3.10706
chr10	46819827	46819996	170	-	2477	unknown	NA	17	27	11	107.329	107.811	56.1235
chr10	47669896	47669898	3	-	2480	unknown	NA	4	34	31	2.66931	5.44211	2.43241
chr10	50252982	50252986	5	+	1838	unknown	NA	6	6	1	6.85662	3.50234	5.99932
chr10	50592679	50592747	69	+	1839	promoter	Ascc3	6	45	40	166.859	121.654	92.9013
chr10	52233595	52233702	108	+	1840	promoter	Dcbld1	24	105	82	40.9176	31.8714	43.2638
chr10	52382117	52382149	33	-	2481	promoter	Gopc	1	5	5	2.17105	1.99804	2.80071
chr10	52417552	52417621	70	+	1842	promoter	Nus1	13	20	8	39.8377	35.4939	39.4523
chr10	52437060	52437062	3	+	1843	exon	Nus1	8	61	54	1.79948	2.90224	3.07644
chr10	53379850	53379906	57	-	2482	promoter	Cep85l	9	9	1	20.2239	15.9271	11.4134
chr10	53596803	53597178	376	+	1844	promoter	Asf1a	6	6	1	156.71	171.036	215.945
chr10	53629958	53630056	99	-	2483	promoter	Mcm9	9	31	23	10.836	8.43331	10.0909
chr10	56106953	56106955	3	+	1845	promoter	Msl3l2	31	71	41	1.73775	2.75191	1.60043
chr10	56228647	56228716	70	-	2485	promoter	Tbc1d32	5	7	3	112.617	85.7898	65.3076
chr10	56376370	56376376	7	+	1847	unknown	NA	2	59	58	1.3688	2.90224	2.34021
chr10	56377190	56377221	32	-	2486	unknown	NA	2	3	2	0.580646	2.30007	1.78578
chr10	56377279	56377483	205	+	1848	promoter	Gja1	1	49	49	267.941	256.133	300.007
chr10	56389347	56389350	4	+	1851	exon	Gja1	1	78	78	2.98212	4.69768	6.72616
chr10	56389760	56389786	27	+	1852	exon	Gja1	1	3	3	3.10751	6.03643	6.09024
chr10	56497611	56497613	3	+	1853	promoter	Gm9118	9	15	7	1.4915	3.05244	2.52456
chr10	57486380	57486437	58	+	1854	promoter	Hsf2	26	63	38	170.537	158.717	143.378
chr10	57532440	57532514	75	-	2487	promoter	Serinc1	1	25	25	291.257	273.099	259.883
chr10	5805403	5805441	39	-	2330	promoter	Fbxo5	15	16	2	87.8823	105.797	116.239
chr10	5805910	5805966	57	-	2331	promoter	NA	8	61	54	22.2338	24.2362	16.6944
chr10	5823798	5823922	125	-	2332	promoter	Mtrf1l	1	1	1	13.9793	12.6977	13.2517
chr10	58255437	58255548	112	+	1855	promoter	Gcc2	2	11	10	132.886	96.714	81.7633
chr10	58323483	58323631	149	+	1856	promoter	Lims1	1	5	5	155.326	120.732	131.895
chr10	58446862	58446970	109	+	1857	promoter	Ranbp2	106	250	145	1804.22	1632.72	1384.71
chr10	58476330	58476341	12	+	1859	exon	Ranbp2	1	2	2	4.24204	6.48154	7.63307
chr10	58478469	58478480	12	+	1860	exon	Ranbp2	1	2	2	1.73775	2.45084	2.98457
chr10	58478663	58478665	3	+	1861	exon	Ranbp2	1	14	14	1.43011	2.90224	1.97085
chr10	58478846	58478899	54	+	1862	exon	Ranbp2	5	6	2	3.43501	6.89833	6.64955
chr10	58497926	58497992	67	+	1865	promoter	Ccdc138	1	100	100	114.154	68.3997	73.4409
chr10	58536410	58536516	107	-	2488	unknown	NA	1	2	2	37.2333	40.4228	39.2156
chr10	59221477	59221524	48	-	2489	promoter	Sept10	1	1	1	126.648	116.057	84.2405
chr10	59221861	59221958	98	+	1866	promoter	Sowahc	1	1	1	7.41756	9.08063	6.76366
chr10	59323365	59323372	8	+	1867	promoter	P4ha1	1	2	2	789.778	388.095	229.112
chr10	59346166	59346168	3	+	1868	intron	P4ha1	1	86	86	2.98212	2.14914	1.32179
chr10	59395615	59395619	5	+	1869	promoter	NA	68	255	188	19.5768	16.7565	15.5633
chr10	59616676	59616683	8	-	2491	promoter	Mcu	1	1	1	15.6457	10.5682	19.7833
chr10	59702568	59702677	110	+	1870	promoter	Micu1	9	49	41	98.3604	75.7549	61.126
chr10	59879584	59879672	89	+	1871	promoter	Dnajb12	1	38	38	98.9668	126.76	125.506
chr10	59951832	59951837	6	-	2493	promoter	Ddit4	14	82	69	72.0146	65.2476	37.4714
chr10	60002826	60002852	27	+	1874	promoter	Ascc1	2	3	2	61.1558	69.7061	76.1719
chr10	60003074	60003118	45	-	2494	promoter	Anapc16	1	3	3	31.3411	33.6355	33.8412
chr10	60003388	60003394	7	+	1875	promoter	Ascc1	2	23	22	1.12438	2.75191	1.69315
chr10	60106341	60106462	122	+	1876	promoter	Spock2	1	1	1	19.1102	19.882	19.9315
chr10	60219315	60219325	11	-	2495	promoter	NA	4	11	8	2.73179	1.39156	2.80071
chr10	60277648	60277740	93	+	1878	promoter	Psap	15	58	44	483.211	469.004	432.345
chr10	60752780	60752821	42	-	2496	promoter	Slc29a3	1	1	1	24.4204	24.1222	20.8116
chr10	60831581	60831586	6	-	2498	promoter	Unc5b	3	27	25	14.1381	32.9317	10.5709
chr10	61063084	61063087	4	-	2499	unknown	NA	2	133	132	3.23305	1.23931	1.32179
chr10	61089335	61089389	55	+	1880	promoter	Pcbd1	29	144	116	10.2052	17.2751	15.2171
chr10	61147609	61147706	98	-	2500	promoter	Sgpl1	9	10	2	182.867	147.339	150.132
chr10	61273417	61273452	36	-	2501	promoter	Adamts14	2	47	46	5.08899	3.989	4.86462
chr10	61383340	61383511	172	-	2502	promoter	Pald1	5	121	117	218.776	192.315	163.545
chr10	61418285	61418320	36	+	1882	promoter	Nodal	2	5	4	173.914	217.163	227.462
chr10	61452782	61452820	39	-	2504	promoter	NA	1	1	1	117.588	115.329	127.036
chr10	61475796	61475842	47	+	1883	promoter	Lrrc20	2	2	1	18.3644	16.3034	11.5859
chr10	61648572	61648721	150	+	1884	promoter	Ppa1	19	147	129	277.157	391.617	363.295
chr10	61680311	61680382	72	+	1885	promoter	Sar1a	15	133	119	268.359	314.776	347.367
chr10	61695538	61695599	62	+	1886	promoter	Tysnd1	31	99	69	36.4115	22.4484	29.6329
chr10	61715288	61715332	45	+	1887	promoter	Aifm2	1	1	1	34.7674	36.9273	45.1968
chr10	61783909	61783978	70	-	2505	promoter	H2afy2	22	46	25	22.0841	25.62	33.4328
chr10	61829469	61829473	5	+	1889	unknown	NA	18	19	2	2.41981	0.780516	2.34021
chr10	61834539	61834587	49	+	1890	unknown	NA	1	30	30	3.5475	3.05244	2.80071
chr10	61916123	61916135	13	+	1891	unknown	NA	1	5	5	1.0635	1.08676	2.06328
chr10	61979084	61979158	75	-	2507	promoter	Col13a1	16	38	23	22.5717	22.4194	20.3142
chr10	62110992	62111056	65	-	2508	promoter	Fam241b	3	15	13	10.7339	9.29	9.98391
chr10	62231217	62231237	21	-	2509	promoter	Tspan15	4	39	36	6.47188	3.50234	4.17599
chr10	62340143	62340200	58	-	2510	promoter	Hk1	13	15	3	35.7875	39.6143	45.1961
chr10	62449690	62449736	47	-	2511	promoter	Supv3l1	24	63	40	137.776	120.106	151.959
chr10	62486712	62486798	87	-	2512	promoter	Vps26a	4	16	13	383.393	348.619	247.614
chr10	62527396	62527476	81	-	2513	promoter	Srgn	5	49	45	26.7911	1.71645	3.48202
chr10	62578402	62578453	52	-	2514	promoter	Kif1bp	5	33	29	15.005	14.2332	20.6278
chr10	62580889	62580892	4	-	2515	exon	Ddx21	38	61	24	3.23305	7.81394	6.99842
chr10	62598723	62598843	121	-	2516	exon	Ddx21	76	126	51	7.7264	13.4685	12.0318
chr10	62602160	62602328	169	-	2517	promoter	Ddx21	1	16	16	629.857	809.004	695.369
chr10	62602342	62602398	57	+	1893	unknown	Gm47257	17	51	35	1.98502	1.69525	2.15565
chr10	62651177	62651250	74	-	2519	promoter	Ddx50	14	38	25	260.212	266.946	215.19
chr10	62753203	62753414	212	-	2520	exon	Ccar1	1	1	1	43.0597	72.1863	63.5653
chr10	62760229	62760245	17	-	2521	exon	Ccar1	1	4	4	1.86127	1.39156	2.34021
chr10	62763439	62763468	30	-	2522	exon	Ccar1	2	5	4	1.55296	0.933846	2.15565
chr10	62792251	62792292	42	-	2525	promoter	Ccar1	14	29	16	207.289	143.243	160.919
chr10	62805936	62805963	28	-	2526	exon	Tet1	3	68	66	4.28296	5.35053	6.24391
chr10	62806819	62806821	3	-	2528	exon	Tet1	1	7	7	1.3688	1.54353	3.07644
chr10	62807752	62807998	247	-	2530	exon	Tet1	4	40	37	4.35092	7.4465	7.24771
chr10	62809672	62809674	3	-	2531	exon	Tet1	10	44	35	3.35873	6.62979	6.09024
chr10	62810659	62810702	44	-	2532	exon	Tet1	9	9	1	2.00554	2.32541	4.21893
chr10	62810839	62810903	65	-	2533	exon	Tet1	14	31	18	10.1553	17.2496	15.4295
chr10	62812488	62812844	357	-	2536	exon	Tet1	11	63	53	74.9953	93.5598	117.371
chr10	62813607	62813610	4	-	2538	exon	Tet1	4	30	27	1.79948	2.30007	1.69315
chr10	62829885	62829904	20	-	2540	intron	Tet1	2	7	6	1.18535	3.35249	2.15565
chr10	62832913	62832929	17	-	2542	exon	Tet1	2	7	6	0.942041	0.626684	2.34021
chr10	62835059	62835073	15	-	2544	intron	Tet1	19	21	3	3.0448	2.14914	3.62684
chr10	62838371	62838471	101	-	2545	exon	Tet1	9	20	12	10.4035	7.81659	11.1925
chr10	62838947	62839001	55	+	1894	unknown	NA	4	26	23	4.23189	5.63868	7.61244
chr10	62838962	62839554	593	-	2546	exon	Tet1	9	30	22	88.3901	113.549	125.747
chr10	62839692	62839894	203	-	2547	exon	Tet1	3	23	21	51.4219	53.6414	69.7554
chr10	62840141	62840184	44	-	2548	exon	Tet1	6	6	1	1.92311	2.75191	3.62684
chr10	62850130	62850132	3	-	2549	intron	Tet1	21	24	4	5.32174	7.81394	6.27203
chr10	62854136	62854138	3	-	2551	intron	Tet1	4	43	40	3.0448	2.30007	3.16827
chr10	62864831	62864833	3	-	2552	exon	Tet1	1	34	34	5.51297	5.7394	6.63537
chr10	62878156	62878339	184	-	2554	exon	Tet1	1	36	36	17.5461	18.6735	21.6721
chr10	62878641	62878686	46	-	2555	exon	Tet1	1	1	1	1.2825	2.32607	4.31124
chr10	62878869	62878943	75	-	2556	exon	Tet1	66	159	94	18.1603	15.9206	22.401
chr10	62879585	62879588	4	-	2558	promoter	Tet1	83	84	2	12.885	12.231	17.0819
chr10	62879836	62880134	299	-	2559	promoter	Tet1	9	17	9	15.8698	13.8841	22.4717
chr10	62885533	62885660	128	-	2560	intron	Tet1	10	44	35	48.7951	26.0898	36.3944
chr10	62885796	62885858	63	-	2561	intron	Tet1	23	66	44	2.2535	3.2359	3.09341
chr10	62887206	62887562	357	-	2562	promoter	Tet1	5	36	32	506.74	394.944	579.902
chr10	62892785	62893044	260	-	2563	promoter	Tet1	20	29	10	1623.76	1069.44	1072.18
chr10	62895728	62895844	117	+	1897	unknown	NA	10	12	3	17.6968	15.6809	15.4406
chr10	62899131	62899170	40	-	2564	promoter	Tet1	4	53	50	23.0761	25.5575	26.0987
chr10	62902373	62902404	32	-	2567	intron	Tet1	3	46	44	1.73775	2.60145	1.97085
chr10	62920637	62920705	69	+	1899	promoter	Slc25a16	16	21	6	50.6015	29.7612	51.8614
chr10	62947021	62947063	43	+	1900	promoter	Dna2	12	123	112	48.4357	49.2009	50.6229
chr10	62980250	62980315	66	+	1901	promoter	Rufy2	15	20	6	89.8711	73.2932	74.6243
chr10	63013508	63013511	4	+	1902	exon	Rufy2	3	35	33	1.73775	2.60145	3.5352
chr10	63018109	63018119	11	-	2568	exon	Hnrnph3	12	18	7	3.10751	4.10073	5.27115
chr10	63023846	63023934	89	-	2569	promoter	Hnrnph3	1	2	2	186.716	150.575	193.928
chr10	63024032	63024065	34	+	1903	promoter	NA	8	60	53	2.10899	2.14914	1.50764
chr10	63243658	63243675	18	-	2570	unknown	1700120B22Rik	87	147	61	4.87632	2.75191	4.2674
chr10	63243813	63244010	198	+	1906	promoter	Herc4	4	49	46	450.342	305.703	348.763
chr10	63338980	63339038	59	-	2571	promoter	Sirt1	16	53	38	131.522	109.36	133.146
chr10	63386652	63386657	6	+	1911	promoter	Dnajc12	3	16	14	2.98212	3.95128	4.45014
chr10	63429651	63429658	8	+	1912	promoter	NA	11	35	25	1.67609	1.99804	2.15565
chr10	63430058	63430079	22	-	2572	unknown	NA	8	33	26	1.4915	1.54353	2.06328
chr10	67096157	67096524	368	+	1914	promoter	Jmjd1c	13	52	40	149.32	109.466	152.151
chr10	67096913	67096951	39	-	2574	promoter	Reep3	27	71	45	6.65997	6.55157	6.42612
chr10	67097016	67097075	60	+	1915	intron	Jmjd1c	1	1	1	50.6926	41.5681	42.8472
chr10	67138149	67138152	4	+	1917	intron	Jmjd1c	18	24	7	3.66747	5.04927	6.78842
chr10	67215304	67215348	45	+	1919	exon	Jmjd1c	11	29	19	2.40279	4.624	6.09727
chr10	67218150	67218161	12	+	1920	exon	Jmjd1c	4	4	1	0.461461	2.30007	0.573611
chr10	67220089	67220129	41	+	1922	exon	Jmjd1c	1	1	1	7.26972	14.9023	21.8017
chr10	67220243	67220245	3	+	1923	exon	Jmjd1c	1	1	1	1.24641	1.69525	2.15565
chr10	67225156	67225159	4	+	1925	exon	Jmjd1c	26	82	57	4.40706	7.15001	7.43012
chr10	67285253	67285312	60	-	2576	promoter	Nrbf2	5	35	31	20.0636	19.4257	17.2333
chr10	67285508	67285546	39	+	1927	unknown	NA	1	1	1	2.35755	4.25009	2.61666
chr10	67548957	67549164	208	-	2577	promoter	NA	8	9	2	15.6599	19.6542	18.8644
chr10	67979571	67979759	189	+	1928	promoter	Rtkn2	9	52	44	69.4333	59.1522	60.3778
chr10	68101928	68101941	14	+	1929	unknown	NA	1	1	1	1.3688	3.35249	2.15565
chr10	68101973	68102100	128	-	2579	exon	Arid5b	2	18	17	3.68039	9.15212	10.138
chr10	68136554	68136929	376	-	2582	promoter	Arid5b	9	38	30	418.098	384.518	401.192
chr10	68138154	68138159	6	+	1931	unknown	NA	2	36	35	1.4915	1.84675	2.06328
chr10	68278721	68278733	13	-	2583	promoter	Arid5b	3	4	2	13.6238	8.31769	9.14886
chr10	69352877	69352950	74	-	2584	promoter	Cdk1	14	63	50	480.506	507.059	559.192
chr10	69398886	69398907	22	+	1933	promoter	Ank3	5	22	18	3.5475	4.25009	1.78578
chr10	69925820	69925908	89	+	1934	promoter	Ank3	6	42	37	155.951	124.251	104.122
chr10	70097114	70097121	8	+	1935	promoter	Ccdc6	18	51	34	3.84766	4.59998	3.19882
chr10	70288535	70288538	4	-	2585	unknown	NA	3	3	1	1.00272	2.30007	1.04225
chr10	70365365	70365389	25	+	1938	unknown	NA	1	27	27	4.03265	4.8914	3.10807
chr10	70440650	70440668	19	+	1939	promoter	Fam13c	8	25	18	3.79965	3.35249	3.16827
chr10	70440847	70440948	102	+	1940	promoter	Fam13c	8	44	37	2.49361	5.65336	4.12556
chr10	70599292	70599333	42	-	2587	promoter	Phyhipl	7	36	30	17.12	20.5381	20.1884
chr10	70599825	70599854	30	+	1941	unknown	NA	10	55	46	9.37136	6.48154	8.17643
chr10	70837681	70837685	5	+	1942	unknown	Gm40689	14	32	19	9.37136	13.5505	2.98457
chr10	70841422	70841428	7	+	1943	unknown	NA	3	40	38	0.580646	4.25009	1.50764
chr10	71238017	71238098	82	-	2588	promoter	Tfam	1	6	6	216.45	246.281	273.391
chr10	71285194	71285277	84	-	2589	promoter	Ube2d1	2	2	1	47.2678	60.6933	51.2436
chr10	71344809	71344887	79	-	2590	promoter	Cisd1	14	28	15	537.471	600.356	727.565
chr10	71347775	71347841	67	+	1948	promoter	Ipmk	4	33	30	49.105	36.9813	36.4321
chr10	7212205	7212243	39	-	2333	promoter	Cnksr3	2	11	10	8.75225	10.8547	4.16581
chr10	72297178	72297186	9	+	1949	unknown	NA	1	4	4	7.56358	5.59079	8.26694
chr10	72309198	72309202	5	+	1950	promoter	NA	2	22	21	10.929	10.468	8.80967
chr10	72654878	72654952	75	+	1951	promoter	Zwint	12	57	46	292.304	305.638	320.616
chr10	72657904	72657911	8	+	1952	intron	Zwint	2	9	8	19.5277	25.493	27.1599
chr10	72658030	72658033	4	+	1953	intron	Zwint	1	1	1	6.60005	7.5182	9.3519
chr10	73326995	73326997	3	-	2593	unknown	Gm15398	8	24	17	6.98501	3.20252	0.573611
chr10	7473586	7473648	63	-	2334	promoter	Ulbp1	11	35	25	28.5522	29.3517	25.5677
chr10	75185168	75185209	42	-	2595	unknown	NA	9	116	108	2.29533	4.25009	1.22872
chr10	75212071	75212165	95	+	1955	promoter	Specc1l	3	36	34	43.7921	33.3556	36.3876
chr10	75518014	75518062	49	+	1956	promoter	Snrpd3	5	56	52	717.68	800.363	973.571
chr10	75643978	75643986	9	-	2596	promoter	Susd2	8	49	42	9.65984	8.62783	7.14481
chr10	75764213	75764351	139	-	2597	promoter	Cabin1	6	58	53	42.026	30.7418	30.8348
chr10	75773363	75773432	70	-	2598	promoter	Ddt;Gm20441	7	38	32	201.584	236.81	304.347
chr10	75860114	75860296	183	-	2602	promoter	Mif	1	6	6	1369.48	1626.23	1577.87
chr10	75893411	75893426	16	+	1959	promoter	Derl3	6	48	43	25.9257	20.7788	21.9363
chr10	7589839	7589905	67	+	1710	promoter	Lrp11	10	35	26	17.0433	12.9911	16.3247
chr10	75921570	75921635	66	-	2605	promoter	Smarcb1	10	46	37	89.7395	117.607	130.73
chr10	75932476	75932531	56	-	2606	promoter	Mmp11	8	34	27	26.6224	32.4646	45.2791
chr10	75935869	75936003	135	+	1960	promoter	Chchd10	22	35	14	4618.7	3663.02	6890
chr10	75936107	75936157	51	+	1961	intron	Chchd10	18	26	9	2.76601	2.03388	6.92789
chr10	75936314	75936414	101	+	1962	exon	Chchd10	89	104	16	19.2368	21.6856	40.8497
chr10	75937698	75937701	4	-	2607	unknown	NA	2	19	18	1.61449	2.14914	2.61666
chr10	75938272	75938278	7	+	1963	unknown	NA	3	25	23	6.4127	12.7325	11.6935
chr10	75940664	75940783	120	-	2608	promoter	Gm867	28	59	32	10.0906	11.9994	8.49
chr10	75993801	75993817	17	+	1965	intron	Gm5134	3	44	42	11.6101	4.93155	3.58314
chr10	75994040	75994043	4	-	2609	unknown	NA	8	54	47	3.10751	2.14914	1.13554
chr10	76032609	76032734	126	+	1966	promoter	Zfp280b	21	64	44	61.4299	50.0455	56.0422
chr10	7617501	7617509	9	-	2336	unknown	NA	18	33	16	6.47188	8.99512	2.7087
chr10	76237831	76237848	18	-	2610	promoter	Prmt2	20	57	38	14.6445	11.8961	8.98514
chr10	76401413	76401537	125	-	2612	exon	Pcnt	28	163	136	6.21709	12.3498	8.61821
chr10	76403773	76403819	47	-	2613	exon	Pcnt	12	45	34	1.73775	2.90224	2.98457
chr10	76427927	76427930	4	-	2614	exon	Pcnt	5	13	9	1.30757	3.20252	2.89266
chr10	76440158	76440251	94	-	2615	promoter	Pcnt;AC141477.1	1	1	1	8.27568	7.95155	8.75692
chr10	76442422	76442424	3	+	1967	unknown	NA	6	34	29	2.04697	3.20252	3.16827
chr10	76442658	76442811	154	-	2616	promoter	Pcnt	73	160	88	396.325	324.402	284.742
chr10	76468805	76468861	57	-	2618	promoter	Ybey	118	277	160	15.483	10.4923	13.9611
chr10	76468894	76468965	72	+	1968	promoter	Mcm3ap	1	1	1	227.716	216.96	184.489
chr10	76481037	76481108	72	+	1970	exon	Mcm3ap	1	4	4	4.81278	4.69768	2.61666
chr10	76531603	76531690	88	+	1971	promoter	Lss	6	8	3	92.4097	83.3332	69.2345
chr10	7663256	7663314	59	-	2337	promoter	Pcmt1	1	1	1	250.927	292.441	205.288
chr10	7663355	7663357	3	+	1712	unknown	NA	27	189	163	1.86127	2.45084	2.24796
chr10	7667503	7667563	61	+	1713	promoter	Nup43	22	33	12	253.573	230.321	256.813
chr10	7681125	7681157	33	-	2338	promoter	Pcmt1	37	69	33	2.04697	1.39156	1.50764
chr10	7681192	7681225	34	+	1714	promoter	Lats1	1	4	4	8.13591	8.10443	6.27634
chr10	76961885	76961949	65	-	2620	promoter	Pcbp3	4	56	53	59.5995	51.2541	42.0176
chr10	77033203	77033313	111	+	1973	promoter	Slc19a1	11	21	11	32.32	38.9649	36.3315
chr10	77088941	77088955	15	-	2624	promoter	Col18a1	4	56	53	1.92311	2.14914	1.78578
chr10	77096086	77096088	3	-	2625	exon	Col18a1	16	34	19	3.35873	1.39156	2.98457
chr10	77166513	77166594	82	-	2626	promoter	Col18a1	1	40	40	1263.64	921.556	961.948
chr10	77259302	77259319	18	+	1974	promoter	Pofut2	1	9	9	267.678	297.801	302.251
chr10	7726005	7726082	78	+	1715	promoter	Katna1	10	10	1	80.0666	62.461	85.5535
chr10	77418239	77418247	9	-	2630	promoter	Adarb1	6	58	53	6.53039	7.30376	3.84906
chr10	77515756	77515814	59	-	2631	promoter	Fam207a	2	2	1	67.0002	51.9419	88.1895
chr10	77581737	77581805	69	+	1975	promoter	Pttg1ip	3	28	26	65.0736	62.9148	70.7296
chr10	77606223	77606265	43	+	1976	promoter	Sumo3;Gm49325	58	126	69	386.392	413.415	403.312
chr10	77622302	77622341	40	+	1978	promoter	Gm49325;Ube2g2	3	41	39	40.7041	39.9576	45.1064
chr10	7780882	7780913	32	-	2340	promoter	Ginm1	3	3	1	118.863	133.978	119.859
chr10	77902476	77902549	74	-	2632	promoter	Lrrc3	1	28	28	2.91948	1.23931	3.16827
chr10	7792803	7792855	53	-	2341	promoter	Ginm1	1	2	2	17.2624	15.6039	18.5238
chr10	7792909	7792964	56	+	1716	promoter	Ppil4	10	35	26	169.431	147.341	147.56
chr10	77978641	77978678	38	+	1979	promoter	1810043G02Rik	11	46	36	18.3764	15.1792	15.0299
chr10	78009744	78009796	53	-	2633	promoter	Pfkl	3	4	2	281.244	236.658	187.138
chr10	78038259	78038314	56	-	2635	intron	Aire	20	58	39	104.538	38.6343	24.5097
chr10	78042806	78042810	5	-	2636	intron	Aire	13	53	41	2.41981	0.160244	0.384703
chr10	78043530	78043552	23	-	2637	promoter	Aire	2	2	1	17.1076	9.04496	6.30754
chr10	78043664	78043698	35	-	2638	promoter	NA	3	29	27	2.98212	1.08676	1.04225
chr10	78049843	78049952	110	+	1981	promoter	Dnmt3l	15	43	29	280.539	186.106	156.616
chr10	78068230	78068236	7	+	1982	unknown	NA	19	42	24	2.29533	3.05244	1.60043
chr10	7814697	7814699	3	+	1717	exon	Ppil4	20	33	14	1.55296	1.54353	2.06328
chr10	78169750	78169807	58	-	2639	promoter	Gatd3a	1	1	1	58.0896	67.3178	77.7758
chr10	78185109	78185159	51	-	2640	promoter	Pwp2	28	30	3	67.9981	61.5214	78.1512
chr10	7820973	7820975	3	+	1718	exon	Ppil4	4	29	26	1.79948	3.20252	1.78578
chr10	78244640	78244649	10	-	2641	promoter	Trappc10	9	16	8	8.19747	7.80144	6.55522
chr10	78393302	78393305	4	+	1983	promoter	NA	2	45	44	9.43612	8.40487	12.1465
chr10	78404980	78404989	10	+	1984	unknown	NA	9	26	18	0.881479	2.60145	1.32179
chr10	78412968	78413029	62	-	2644	promoter	Rrp1	1	5	5	253.955	288.099	293.81
chr10	78425699	78425784	86	+	1985	promoter	Cstb	7	42	36	995.958	947.857	650.88
chr10	78464912	78465020	109	-	2645	promoter	Pdxk	2	35	34	12.4215	11.4926	13.7215
chr10	78575024	78575046	23	+	1987	promoter	Ilvbl	6	67	62	1.79948	1.99804	3.26006
chr10	79044151	79044153	3	-	2647	unknown	NA	2	34	33	0.700544	2.14914	1.22872
chr10	79058056	79058058	3	-	2649	unknown	NA	10	31	22	0.461461	2.30007	0.667691
chr10	79059136	79059148	13	-	2650	unknown	NA	1	2	2	2.60687	2.60145	3.16827
chr10	79097569	79097610	42	-	2652	promoter	2610008E11Rik	2	2	1	97.2934	71.47	68.2026
chr10	7920002	7920089	88	-	2343	exon	Tab2	1	2	2	3.90813	6.70093	5.14062
chr10	79400022	79400039	18	-	2653	unknown	NA	5	58	54	4.11453	11.2917	7.2234
chr10	79496958	79496973	16	+	1988	unknown	NA	2	56	55	2.79431	2.14914	2.15565
chr10	79497182	79497252	71	+	1989	unknown	NA	82	118	37	15.4565	17.9842	24.4765
chr10	79533758	79533802	45	-	2654	promoter	Plpp2	17	36	20	28.1166	21.611	25.5517
chr10	79555095	79555125	31	-	2655	promoter	Mier2	6	47	42	36.7422	42.2562	32.6791
chr10	79555171	79555205	35	+	1990	unknown	NA	10	26	17	5.77988	4.28633	3.00602
chr10	7955873	7955935	63	-	2345	promoter	Tab2	3	22	20	5.00347	5.29337	4.81529
chr10	7956136	7956285	150	-	2346	promoter	Tab2	3	11	9	57.6684	66.3021	51.8714
chr10	79637273	79637292	20	+	1991	unknown	NA	1	2	2	10.3169	8.31354	5.58372
chr10	79669436	79669505	70	+	1993	promoter	Tpgs1	16	84	69	8.63336	9.4019	15.2133
chr10	79669881	79669929	49	+	1994	intron	Tpgs1	5	19	15	8.28571	6.1296	6.55334
chr10	79671486	79671504	19	-	2656	unknown	NA	4	41	38	69.4545	34.461	22.0453
chr10	79681793	79681810	18	+	1995	promoter	NA	7	32	26	22.2056	15.1116	14.2189
chr10	79682125	79682219	95	+	1996	promoter	Cdc34	5	23	19	138.885	187.428	168.145
chr10	79704482	79704565	84	+	1998	promoter	Bsg	1	2	2	2588.73	1998.8	1438.38
chr10	79711657	79711704	48	-	2657	unknown	NA	8	46	39	12.024	17.723	15.8355
chr10	79716598	79716650	53	+	2000	promoter	Hcn2	3	20	18	1.98502	2.90224	2.24796
chr10	79746560	79746590	31	-	2658	promoter	Polrmt	12	50	39	243.66	180.371	293.583
chr10	79759061	79759063	3	-	2659	exon	Rnf126	4	32	29	1.30757	3.35249	2.15565
chr10	79766885	79767014	130	-	2660	promoter	Rnf126	18	21	4	47.4969	38.9403	51.1461
chr10	79793575	79793618	44	+	2002	promoter	Palm	2	3	2	19.0384	23.2276	15.5782
chr10	79854294	79854343	50	-	2661	unknown	E130317F20Rik	11	124	114	3.73657	2.60145	3.07644
chr10	79854612	79854712	101	+	2003	promoter	Ptbp1	1	36	36	376.281	398.602	424.779
chr10	79908901	79908934	34	-	2663	promoter	Med16	2	34	33	6.51321	6.74827	7.47915
chr10	79916902	79916944	43	-	2664	promoter	R3hdm4	1	1	1	132.148	134.498	156.168
chr10	79960149	79960179	31	+	2007	promoter	Wdr18	2	59	58	108.465	135.938	132.726
chr10	79984234	79984285	52	-	2665	promoter	Tmem259	3	23	21	21.4974	22.0452	21.2966
chr10	79988599	79988674	76	+	2008	promoter	Cnn2	2	54	53	34.6966	70.7724	55.8769
chr10	79996463	79996550	88	+	2009	promoter	Abca7	3	30	28	67.0478	36.2368	30.5768
chr10	80014650	80014668	19	+	2010	intron	Abca7	10	24	15	4.04955	4.59998	2.82942
chr10	80019637	80019690	54	+	2011	promoter	Arhgap45	2	17	16	24.3387	28.2711	18.7834
chr10	80036763	80036766	4	-	2667	exon	Polr2e	4	42	39	2.29533	4.54856	2.52456
chr10	80039665	80039873	209	-	2668	promoter	Polr2e	1	13	13	1085.96	1015.61	856.592
chr10	80039939	80039949	11	+	2012	unknown	NA	5	38	34	1.67609	2.75191	0.479297
chr10	80053390	80053406	17	-	2669	unknown	NA	21	51	31	1.92311	2.14914	1.69315
chr10	80053642	80053824	183	+	2013	promoter	Gpx4	6	42	37	8581.62	7357.58	5641.63
chr10	80054585	80054706	122	+	2014	promoter	Gpx4	2	3	2	23.4419	19.5924	26.7115
chr10	80055172	80055174	3	+	2016	intron	Gpx4	3	19	17	6.40782	5.59079	5.08888
chr10	80056075	80056095	21	+	2017	exon	Gpx4	11	72	62	2.85687	3.65208	4.35879
chr10	80075367	80075407	41	-	2670	promoter	Sbno2	36	52	17	9.5633	8.40267	7.08848
chr10	80102687	80102749	63	-	2671	promoter	Sbno2	2	57	56	78.4004	90.7823	69.2
chr10	80115788	80115873	86	+	2018	promoter	Stk11	25	57	33	136.783	107.676	152.43
chr10	80116559	80116561	3	+	2019	promoter	Stk11	5	34	30	2.29533	1.23931	2.98457
chr10	80139354	80139358	5	-	2672	promoter	Cbarp	3	48	46	6.03605	3.38846	5.32266
chr10	80142344	80142464	121	+	2020	promoter	Atp5d	62	152	91	353.306	384.231	429.939
chr10	80148270	80148301	32	+	2021	promoter	Midn	1	1	1	81.7333	81.905	74.1024
chr10	80149667	80149681	15	+	2022	intron	Midn	1	16	16	53.4877	48.0235	66.6576
chr10	80156737	80156748	12	+	2023	exon	Midn	5	7	3	1.94696	4.14609	5.41741
chr10	80157952	80157959	8	+	2024	exon	Midn	13	23	11	4.30535	6.62979	8.90007
chr10	80158117	80158119	3	+	2025	exon	Midn	1	3	3	0.821036	1.99804	2.06328
chr10	80167839	80167846	8	+	2026	promoter	Cirbp	1	2	2	108.06	108.264	132.169
chr10	80171284	80171286	3	+	2027	exon	Cirbp	1	1	1	0.520955	2.14914	1.60043
chr10	80171882	80171885	4	+	2028	unknown	Cirbp	2	26	25	1.24641	3.35249	2.34021
chr10	80172941	80172956	16	+	2029	promoter	1600002K03Rik	1	1	1	10.751	18.3351	19.7565
chr10	80215209	80215212	4	+	2030	unknown	NA	3	32	30	1.30757	3.20252	1.60043
chr10	80226674	80226733	60	+	2031	promoter	Pwwp3a	3	90	88	98.4696	89.1901	78.064
chr10	80249450	80249480	31	+	2032	promoter	Ndufs7	2	2	1	225.554	280.907	346.155
chr10	80265003	80265126	124	+	2034	promoter	Dazap1	1	2	2	95.0043	83.841	101.307
chr10	80279623	80279635	13	+	2036	intron	Dazap1	1	164	164	1.86127	3.80173	2.24796
chr10	80280347	80280364	18	+	2037	intron	Dazap1	2	2	1	4.84338	7.75281	7.06951
chr10	80292456	80292527	72	+	2038	promoter	Rps15	1	1	1	3534.5	4313.27	4180.11
chr10	80293797	80293799	3	+	2039	exon	Rps15	1	1	1	3.0448	5.14455	4.81529
chr10	80320518	80320556	39	-	2673	promoter	2310011J03Rik	2	2	1	88.9724	103.281	115.837
chr10	80323774	80323780	7	-	2674	exon	Pcsk4	2	12	11	3.10751	1.23931	2.52456
chr10	80330145	80330198	54	+	2041	promoter	Reep6	1	2	2	108.864	87.1877	84.8515
chr10	80356485	80356490	6	+	2042	promoter	Plk5	5	12	8	25.0426	18.9614	21.1143
chr10	80395364	80395398	35	-	2676	promoter	Mbd3	1	1	1	62.7837	46.0156	55.191
chr10	80399351	80399493	143	-	2677	promoter	Mbd3	26	45	20	24.0132	24.9635	27.6007
chr10	80406767	80406844	78	-	2678	promoter	Uqcr11	5	40	36	2134.78	2045.57	2175.96
chr10	80433588	80433679	92	-	2680	promoter	Tcf3	32	72	41	41.4151	33.168	43.0544
chr10	80450910	80450914	5	+	2044	unknown	NA	30	167	138	2.29533	2.60145	1.97085
chr10	80561538	80561576	39	-	2683	promoter	Rexo1	2	65	64	20.3135	18.4792	24.0264
chr10	80577294	80577320	27	-	2684	promoter	Klf16	21	32	12	8.22257	11.446	14.5155
chr10	80590313	80590333	21	-	2685	promoter	Abhd17a	11	11	1	52.3503	53.2467	57.3227
chr10	80602881	80602921	41	+	2045	promoter	Scamp4;Adat3	7	37	31	60.5231	59.9485	54.3383
chr10	80622697	80622753	57	+	2046	promoter	NA	6	6	1	41.4307	40.7049	43.7641
chr10	80656492	80656502	11	-	2686	promoter	Btbd2	1	3	3	12.5952	12.1718	17.0226
chr10	80676293	80676298	6	-	2687	promoter	Mknk2	1	17	17	13.7347	12.8096	12.8814
chr10	80701829	80701861	33	-	2688	promoter	Mob3a	6	48	43	2.04697	2.45084	1.50764
chr10	80702302	80702309	8	+	2047	promoter	Izumo4	6	45	40	1.61449	1.39156	2.52456
chr10	80702704	80702748	45	+	2048	promoter	Izumo4	7	16	10	1.79948	1.23931	2.7087
chr10	80712138	80712148	11	-	2689	exon	Ap3d1	7	13	7	1.4915	3.05244	2.24796
chr10	80742235	80742272	38	-	2690	promoter	Ap3d1	2	90	89	90.1539	69.0441	78.8387
chr10	80755204	80755237	34	+	2049	promoter	Dot1l	5	29	25	107.404	81.3228	83.603
chr10	80797882	80797946	65	-	2691	exon	Plekhj1	1	11	11	17.7364	20.7916	30.3684
chr10	80798205	80798299	95	-	2692	promoter	Plekhj1	6	41	36	152.229	114.357	163.982
chr10	80798516	80798614	99	-	2693	promoter	Plekhj1	4	35	32	20.3712	17.2606	21.6786
chr10	80798650	80798770	121	+	2050	promoter	Sf3a2	25	42	18	188.836	197.911	219.133
chr10	80818517	80818520	4	-	2695	unknown	NA	25	32	8	0.942041	2.45084	2.06328
chr10	80826679	80826699	21	+	2051	promoter	Oaz1	2	5	4	33.4642	46.9457	52.1366
chr10	80855198	80855241	44	-	2696	promoter	Lsm7	11	31	21	707.832	762.707	895.227
chr10	80855302	80855336	35	+	2053	promoter	Sppl2b	1	18	18	24.1994	25.2028	30.1941
chr10	80900777	80900838	62	-	2697	promoter	Timm13	2	97	96	393.933	413.243	477.827
chr10	80918240	80918312	73	-	2698	promoter	Lmnb2	1	2	2	105.267	101.708	104.832
chr10	80930071	80930076	6	+	2054	promoter	Gadd45b	40	370	331	7.98383	19.9002	8.98791
chr10	81014887	81014925	39	-	2699	promoter	Gng7	17	53	37	12.9747	8.95795	6.99794
chr10	81060144	81060203	60	-	2700	promoter	Sgta	1	2	2	149.134	147.998	135.047
chr10	81070075	81070179	105	+	2055	promoter	Thop1	1	1	1	123.294	107.075	122.112
chr10	81105947	81106023	77	+	2056	promoter	Map2k2	1	1	1	176.378	162.442	182.094
chr10	81136548	81136580	33	+	2057	promoter	Zbtb7a	1	73	73	4.74926	5.14455	5.90837
chr10	81137987	81138019	33	+	2058	promoter	Zbtb7a	30	233	204	13.0811	5.59079	8.53837
chr10	81148321	81148422	102	+	2059	exon	Zbtb7a	1	1	1	6.61868	10.6315	8.10841
chr10	81167722	81167785	64	-	2701	promoter	Pias4	1	2	2	112.192	108.437	104.486
chr10	81176647	81176664	18	+	2060	promoter	Eef2	109	315	207	250.361	266.327	179.447
chr10	81179170	81179257	88	+	2062	exon	Eef2	1	1	1	5.83717	7.05066	5.72599
chr10	81179401	81179404	4	+	2063	exon	Eef2	3	3	1	4.24204	4.84671	5.72642
chr10	81180587	81180674	88	-	2704	unknown	NA	1	1	1	3.69122	6.25473	9.43608
chr10	81183012	81183072	61	+	2064	promoter	Dapk3	69	97	29	63.2049	81.304	85.245
chr10	81230786	81230799	14	-	2705	promoter	Atcay	10	50	41	3.17026	3.65208	3.71845
chr10	81265712	81265714	3	-	2706	exon	Mrpl54	3	39	37	1.12438	1.54353	2.06328
chr10	81266915	81266951	37	-	2707	promoter	Mrpl54	4	13	10	450.328	517.371	549.39
chr10	81268198	81268278	81	+	2067	promoter	Apba3	12	39	28	25.8934	21.0042	27.0783
chr10	81285770	81285790	21	-	2708	promoter	Tjp3	1	15	15	3.5475	1.23931	1.78578
chr10	81291257	81291277	21	-	2709	promoter	Tjp3	8	38	31	3.5475	1.84675	1.32179
chr10	81292973	81292996	24	+	2068	promoter	Pip5k1c	22	39	18	14.8698	13.7038	14.2677
chr10	81321197	81321234	38	+	2069	promoter	Cactin	2	2	1	16.3374	16.7971	23.031
chr10	81350325	81350471	147	-	2711	promoter	Hmg20b	40	44	5	73.511	72.8045	79.6483
chr10	81357543	81357577	35	+	2070	promoter	Mfsd12	1	4	4	7.14959	5.23703	9.68213
chr10	81378414	81378507	94	-	2712	promoter	Fzr1	3	3	1	130.684	126.707	173.562
chr10	81384429	81384502	74	+	2071	promoter	Dohh;Gm48551	1	26	26	125.168	176.096	172.81
chr10	81401295	81401309	15	-	2713	intron	Nfic	7	48	42	7.62751	7.29574	4.56925
chr10	81409519	81409596	78	+	2072	unknown	Gm16104	9	70	62	8.90772	14.8732	5.83461
chr10	81427158	81427172	15	-	2714	promoter	Nfic	16	36	21	0.520955	2.14914	1.22872
chr10	81453224	81453227	4	+	2073	unknown	NA	11	12	2	4.1155	6.03643	5.45333
chr10	81496346	81496407	62	-	2717	promoter	Ncln	1	1	1	140.88	144.831	127.503
chr10	81508168	81508233	66	-	2718	intron	Gna15	1	1	1	29.5365	22.5446	19.9366
chr10	81545127	81545171	45	-	2719	promoter	Gna11	1	3	3	3.48455	5.14455	5.45333
chr10	81559438	81559499	62	+	2074	promoter	Aes	6	6	1	35.8762	55.7096	60.6689
chr10	81606296	81606317	22	+	2075	promoter	BC025920	21	31	11	2.41981	1.69525	1.13554
chr10	81627546	81627622	77	-	2721	promoter	Sirt6	1	4	4	62.8278	65.5268	69.4292
chr10	81633700	81633704	5	+	2076	promoter	Ankrd24	5	23	19	1.61449	0.933846	2.06328
chr10	81643813	81643870	58	+	2077	promoter	Ankrd24	1	38	38	18.7327	19.0448	16.5247
chr10	81649039	81649106	68	+	2078	promoter	Gm10778	8	37	30	53.1964	45.4481	56.1699
chr10	82047976	82048030	55	-	2722	unknown	NA	3	13	11	4.66047	4.29544	5.50941
chr10	82048114	82048152	39	+	2080	promoter	Zfp873	10	28	19	82.8484	59.0058	57.4126
chr10	82083316	82083381	66	+	2081	promoter	BC024063	8	176	169	49.9883	41.9566	42.2987
chr10	82128008	82128047	40	+	2082	promoter	AU041133	2	3	2	113.208	74.84	74.3235
chr10	82153278	82153280	3	+	2083	unknown	NA	8	28	21	1.12438	2.75191	1.04225
chr10	82241279	82241304	26	-	2723	promoter	Zfp938	1	60	60	147.529	144.666	128.444
chr10	82354252	82354310	59	+	2084	promoter	Gm4924	4	89	86	224.488	213.009	141.497
chr10	82623087	82623246	160	-	2725	promoter	1190007I07Rik	7	55	49	45.5504	58.3785	54.6459
chr10	82629809	82629911	103	+	2085	promoter	Tdg	7	46	40	105.004	90.1402	111.551
chr10	82699115	82699126	12	+	2086	promoter	Hcfc2	2	50	49	30.9798	26.6153	20.9332
chr10	82764056	82764172	117	-	2726	promoter	Nfyb	20	54	35	214.771	224.739	228.893
chr10	82764269	82764274	6	+	2087	unknown	NA	10	20	11	2.66931	4.25009	2.15565
chr10	82771131	82771134	4	-	2727	unknown	NA	2	24	23	6.02384	3.50234	5.90837
chr10	82771319	82771325	7	+	2088	unknown	Gm47561	8	47	40	6.41084	6.24381	2.92186
chr10	82858955	82858976	22	-	2728	unknown	Gm38560	7	23	17	0.580646	2.60145	2.43241
chr10	82859206	82859239	34	+	2089	promoter	Txnrd1	4	8	5	391.411	358.384	406.96
chr10	83360223	83360273	51	+	2092	promoter	D10Wsu102e	7	21	15	166.061	127.038	127.859
chr10	83391077	83391079	3	+	2093	exon	D10Wsu102e	2	34	33	17.217	20.7013	9.3519
chr10	83534056	83534115	60	-	2730	promoter	Aldh1l2	7	70	64	5.64691	8.09349	9.49232
chr10	83543955	83543998	44	+	2096	promoter	Washc4	1	40	40	520.475	423.575	315.582
chr10	83648640	83648728	89	-	2731	promoter	Appl2	3	8	6	29.9723	21.9104	21.3981
chr10	83722896	83722998	103	+	2097	promoter	1500009L16Rik	4	26	23	340.038	359.603	366.455
chr10	84440598	84440683	86	-	2732	promoter	NA	1	1	1	2.73179	7.07423	2.80071
chr10	84527056	84527060	5	-	2733	exon	Ckap4	5	41	37	5.71628	10.4375	15.9885
chr10	84533999	84534073	75	-	2736	promoter	Ckap4	2	24	23	51.7082	50.8408	56.6064
chr10	84554351	84554360	10	-	2737	unknown	NA	3	30	28	56.5677	31.6217	32.002
chr10	84576897	84576899	3	+	2098	promoter	Tcp11l2	3	3	1	2.23317	2.45084	1.50764
chr10	84622287	84622448	162	+	2099	promoter	Polr3b	24	37	14	105.44	85.4921	93.5133
chr10	84622579	84622584	6	-	2738	unknown	NA	2	30	29	1.73775	2.14914	1.04225
chr10	84756076	84756160	85	+	2100	promoter	Rfx4	3	6	4	4.40788	9.24384	6.3325
chr10	84917284	84917375	92	+	2101	promoter	NA	6	94	89	21.5668	22.4666	18.34
chr10	84917626	84917687	62	+	2102	promoter	Ric8b	11	11	1	11.4681	7.18133	11.4664
chr10	85102496	85102545	50	-	2741	promoter	NA	17	44	28	6.15176	8.25721	6.54457
chr10	85102737	85102841	105	+	2103	promoter	Tmem263	3	32	30	43.6366	52.6258	47.376
chr10	85127984	85128016	33	-	2742	promoter	Mterf2	4	50	47	18.9027	14.8083	16.3645
chr10	85185024	85185072	49	-	2743	promoter	Cry1	1	7	7	21.5289	15.3492	21.8382
chr10	85386823	85386856	34	+	2104	promoter	Btbd11	16	44	29	4.34231	3.69267	8.80514
chr10	8545017	8545020	4	-	2347	unknown	NA	19	92	74	0.881479	2.60145	1.97085
chr10	8548871	8548940	70	-	2348	unknown	NA	1	1	1	8.51263	14.1487	14.4101
chr10	8549627	8549700	74	-	2349	unknown	NA	27	52	26	26.5834	30.3636	35.9723
chr10	8559481	8559485	5	-	2351	unknown	NA	5	9	5	2.60687	0.626684	0.855281
chr10	8559692	8559733	42	-	2352	unknown	NA	61	386	326	6.53144	3.83867	3.38436
chr10	85829347	85829381	35	+	2106	promoter	NA	3	66	64	57.2318	67.5	59.3095
chr10	85871832	85871893	62	+	2107	promoter	Pwp1	3	3	1	145.849	148.543	149.247
chr10	85916910	85917002	93	-	2745	promoter	Prdm4	7	10	4	1.43011	1.84675	2.43241
chr10	85957754	85957828	75	-	2746	promoter	Rtcb	1	1	1	211.45	223.358	247.009
chr10	86021889	86021980	92	+	2108	promoter	Fbxo7	1	42	42	115.976	101.229	76.2475
chr10	86300554	86300560	7	+	2110	promoter	Timp3	6	19	14	10.6435	18.7193	7.71093
chr10	86498843	86498906	64	-	2747	promoter	Syn3	1	1	1	6.97027	5.35336	3.38599
chr10	86685526	86685618	93	+	2111	unknown	1810014B01Rik	24	66	43	25.8332	19.8727	21.4653
chr10	86692144	86692425	282	-	2748	exon	Hsp90b1;Gm15344	1	29	29	7.64797	11.9432	10.5887
chr10	86693395	86693432	38	-	2749	exon	Hsp90b1	2	8	7	31.1905	47.3855	42.6177
chr10	86693956	86694012	57	+	2113	unknown	1810014B01Rik	1	2	2	3.87007	9.75685	11.1543
chr10	86693962	86694050	89	-	2750	exon	Hsp90b1	4	5	2	15.9496	23.6325	27.6899
chr10	86696778	86696832	55	+	2114	unknown	NA	2	2	1	4.29121	8.33878	6.23926
chr10	86698323	86698390	68	+	2115	unknown	NA	18	55	38	10.5653	18.9728	14.7291
chr10	86698351	86698435	85	-	2752	promoter	Hsp90b1	4	24	21	1.67609	4.25009	2.06328
chr10	86698589	86698676	88	-	2753	promoter	Hsp90b1	1	2	2	4.28222	4.29759	3.38246
chr10	86701709	86701989	281	-	2754	exon	Hsp90b1	10	10	1	14.1387	21.1875	22.1296
chr10	86703574	86703600	27	-	2755	exon	Hsp90b1	16	29	14	2.23317	1.99804	3.99307
chr10	86704323	86704409	87	-	2756	exon	Hsp90b1	6	33	28	6.49284	11.6118	9.88424
chr10	86705461	86705597	137	-	2757	promoter	Hsp90b1	1	4	4	8233.87	6648.79	4979.56
chr10	86779026	86779103	78	+	2118	promoter	Gm49358;Nt5dc3	5	43	39	20.5442	15.6763	12.8662
chr10	88146819	88146943	125	-	2758	promoter	Parpbp	3	30	28	217.734	185.222	183.123
chr10	88147005	88147078	74	+	2119	promoter	Nup37	1	3	3	142.264	149.393	162.11
chr10	88201136	88201248	113	+	2120	promoter	Washc3	1	30	30	84.6506	99.1963	122.819
chr10	88459662	88459733	72	+	2121	promoter	Sycp3	7	8	2	488.666	240.191	476.136
chr10	88503866	88503988	123	-	2759	promoter	Chpt1	25	79	55	12.83	10.6943	12.482
chr10	88731370	88731445	76	+	2122	promoter	Arl1	5	57	53	349.619	355.942	343.618
chr10	88826783	88826887	105	-	2760	promoter	Utp20	17	17	1	432.004	405.981	403.535
chr10	8886050	8886076	27	-	2355	promoter	Sash1	15	51	37	42.4197	30.0838	25.2739
chr10	89443929	89443997	69	-	2761	promoter	Gas2l3	1	2	2	183.502	125.38	122.814
chr10	89686227	89686311	85	-	2762	promoter	Scyl2	8	10	3	60.066	57.2964	51.6807
chr10	89732281	89732336	56	-	2763	promoter	Actr6	1	21	21	90.8376	80.7398	82.8431
chr10	89745001	89745021	21	+	2124	promoter	Uhrf1bp1l	9	77	69	191.171	116.303	108.059
chr10	91082693	91082752	60	-	2764	promoter	Apaf1	13	20	8	15.123	12.2526	12.8959
chr10	91083043	91083114	72	+	2126	promoter	Ikbip	5	21	17	75.5872	79.9648	85.3622
chr10	91123964	91124049	86	-	2765	promoter	Slc25a3	17	68	52	850.704	928.366	921.095
chr10	91153967	91154011	45	-	2766	intron	Tmpo	1	1	1	4.74802	10.1034	7.41117
chr10	91170725	91170786	62	+	2128	unknown	NA	1	1	1	1.4915	3.05244	1.87835
chr10	91171543	91171634	92	-	2771	promoter	Tmpo	16	144	129	386.709	410.057	400.985
chr10	91181670	91181767	98	-	2772	unknown	NA	1	1	1	26.7896	33.6147	23.3739
chr10	92401012	92401015	4	+	2130	unknown	4930401A07Rik	1	1	1	4.65635	3.82921	4.95594
chr10	92722370	92722408	39	-	2773	promoter	Nedd1;Gm49783	1	22	22	43.5562	44.3469	35.9827
chr10	93160650	93160705	56	+	2131	promoter	NA	3	49	47	138.664	150.142	134.776
chr10	93317304	93317332	29	+	2132	unknown	NA	2	48	47	2.73179	1.54353	1.60043
chr10	93372455	93372475	21	-	2779	unknown	NA	1	18	18	1.30757	2.14914	1.22872
chr10	93453409	93453477	69	+	2133	promoter	Lta4h	97	149	53	142.047	142.5	130.699
chr10	93589548	93589680	133	-	2780	promoter	Snrpf	3	22	20	689.565	680.932	843.603
chr10	93819925	93819981	57	+	2135	unknown	NA	28	58	31	3.91131	3.99436	3.56974
chr10	93833784	93833855	72	+	2137	promoter	Usp44	6	26	21	9.72777	7.60653	7.46941
chr10	93880077	93880104	28	+	2139	unknown	NA	3	24	22	12.2597	20.9797	18.9966
chr10	93887014	93887061	48	-	2781	exon	Metap2	18	19	2	1.86127	3.05244	2.15565
chr10	93889547	93889812	266	-	2782	promoter	Metap2	10	21	12	596.468	662.679	565.192
chr10	94035750	94035815	66	-	2783	promoter	Vezt;Gm49628	2	3	2	27.6525	19.5522	13.7836
chr10	94036091	94036117	27	+	2140	promoter	Fgd6	10	45	36	39.6748	29.8502	13.1998
chr10	94147917	94148026	110	+	2141	promoter	Nr2c1	4	29	26	13.0342	9.89335	10.6814
chr10	94199035	94199077	43	+	2142	promoter	Ndufa12	1	2	2	1523.02	1507.52	1787.48
chr10	94199350	94199354	5	-	2784	unknown	NA	9	18	10	1.30757	4.69768	3.90156
chr10	94688626	94688799	174	+	2143	promoter	Cep83	2	34	33	73.7536	62.776	54.7957
chr10	94719664	94719701	38	+	2144	exon	Cep83	3	3	1	2.92161	4.90106	3.01493
chr10	94750645	94750658	14	+	2146	exon	Cep83	1	1	1	0.881479	2.45084	1.50764
chr10	94770956	94770958	3	+	2149	exon	Cep83	17	17	1	1.92311	3.05244	3.07644
chr10	95060370	95060372	3	+	2150	unknown	NA	1	77	77	1.12438	2.90224	1.04225
chr10	95323583	95323597	15	-	2787	promoter	Cradd	1	1	1	1.55296	2.30007	1.78578
chr10	95323661	95323685	25	+	2152	unknown	Gm48882	2	111	110	2.04697	4.25009	2.98457
chr10	95324090	95324172	83	-	2788	promoter	Cradd	69	108	40	45.9931	54.1775	44.7885
chr10	95357965	95358016	52	+	2153	unknown	2310039L15Rik	17	39	23	1.30757	3.05244	1.04225
chr10	95412157	95412159	3	-	2791	exon	Socs2	8	41	34	1.18535	1.84675	2.43241
chr10	95415204	95415213	10	-	2792	promoter	Socs2	7	8	2	2.17105	1.99804	3.07644
chr10	95415603	95415616	14	+	2154	unknown	NA	3	25	23	3.78438	7.15442	6.32849
chr10	95416728	95416893	166	-	2793	promoter	Socs2	12	51	40	200.286	199.564	195.72
chr10	95461200	95461203	4	-	2795	unknown	Gm47599	10	20	11	1.43011	2.14914	0.855281
chr10	95501928	95501955	28	-	2797	promoter	Mrpl42	3	4	2	733.877	749.32	799.596
chr10	95514751	95514797	47	-	2799	unknown	NA	20	23	4	15.8397	22.4315	15.5713
chr10	95514967	95515020	54	+	2156	promoter	NA	1	2	2	3.29587	1.54353	1.60043
chr10	95515127	95515169	43	+	2157	promoter	Ube2n	6	22	17	375.223	378.078	380.345
chr10	95517464	95517476	13	+	2158	intron	Ube2n	1	32	32	3.42162	5.7394	4.17599
chr10	95564108	95564242	135	-	2800	promoter	Nudt4	6	8	3	90.2849	89.786	109.396
chr10	95892478	95892528	51	+	2160	unknown	NA	3	35	33	18.7386	21.7974	20.4861
chr10	95940692	95940747	56	+	2162	promoter	Eea1	7	7	1	77.5508	52.7978	40.9209
chr10	96617005	96617013	9	+	2163	promoter	Btg1	1	16	16	119.275	148.737	124.655
chr10	96722639	96722678	40	-	2803	unknown	NA	30	77	48	5.91219	12.3366	7.05017
chr10	96723698	96723746	49	+	2165	unknown	NA	3	10	8	2.10899	1.99804	1.13554
chr10	98914652	98914708	57	+	2166	promoter	Atp2b1	8	37	30	47.0947	36.3969	35.6281
chr10	98915124	98915162	39	+	2167	promoter	Atp2b1	2	4	3	3.23305	1.99804	2.89266
chr10	98987002	98987070	69	-	2804	unknown	NA	1	31	31	4.31104	6.39924	5.86783
chr10	98991153	98991178	26	+	2168	exon	Atp2b1	22	43	22	2.66931	3.20252	2.24796
chr10	99263232	99263312	81	+	2169	promoter	Dusp6	2	11	10	26.5402	29.5762	40.5213
chr1	10037920	10038020	101	-	851	promoter	Cops5	2	14	13	494.194	463.229	433.449
chr1	10037970	10037976	7	+	32	promoter	NA	5	15	11	0.402187	2.14914	0.761573
chr1	10038146	10038201	56	-	852	promoter	Cops5	4	44	41	17.3712	16.0499	16.5237
chr1	10038224	10038246	23	+	33	promoter	Cspp1	8	29	22	6.76294	7.50132	5.6314
chr1	10039768	10039853	86	+	34	promoter	Cspp1	10	23	14	421.549	322.209	223.663
chr1	10232985	10233107	123	-	853	promoter	NA	39	83	45	8.01069	7.8024	5.90929
chr1	102628291	102628313	23	-	1227	unknown	NA	3	17	15	227.581	172.632	129.423
chr1	105663651	105663710	60	-	1228	promoter	Pign	13	122	110	160.342	107.709	102.776
chr1	105663870	105663917	48	+	447	promoter	Relch	1	1	1	140.405	106.854	101.853
chr1	105753916	105753919	4	+	449	exon	Relch	16	175	160	5.32174	8.99512	6.90768
chr1	105990233	105990293	61	-	1229	unknown	Gm7160	1	2	2	7.66874	5.94534	4.2188
chr1	105990423	105990441	19	+	450	promoter	Zcchc2	1	1	1	4.09661	3.2359	3.10807
chr1	106759667	106759758	92	-	1231	promoter	Kdsr	8	9	2	230.09	189.203	177.658
chr1	106796626	106796719	94	-	1232	promoter	Vps4b	1	1	1	243.795	218.767	225.633
chr1	10880288	10880292	5	+	39	unknown	NA	1	53	53	2.79431	4.54856	2.52456
chr1	10993511	10993565	55	+	40	promoter	Prex2	14	29	16	2.98366	4.90106	2.9206
chr1	11000743	11000755	13	+	42	intron	Prex2	6	38	33	0.343163	2.14914	0.948835
chr11	100145925	100145935	11	-	4720	promoter	Krt19	2	20	19	5.88192	17.0261	5.21407
chr11	100265656	100265727	72	-	4721	exon	Krt42	1	1	1	10.1447	9.60345	8.57026
chr11	100265902	100265990	89	-	4722	intron	Krt42	2	6	5	11.2162	7.89481	6.3176
chr11	100304806	100304808	3	-	4723	unknown	NA	90	113	24	2.79431	4.99567	5.27115
chr11	100319987	100319992	6	+	3726	promoter	Eif1	3	19	17	21.9998	24.1895	33.136
chr11	100320381	100320385	5	-	4724	unknown	NA	4	24	21	1.30757	1.23931	2.24796
chr11	100320505	100320620	116	+	3727	promoter	Eif1	24	157	134	39.8497	53.0875	49.1911
chr11	100356087	100356125	39	-	4725	promoter	Hap1	7	18	12	60.4552	34.9302	56.0263
chr11	100362159	100362163	5	-	4726	promoter	NA	5	22	18	8.35975	7.45262	10.3502
chr11	100376873	100376928	56	-	4727	exon	Jup	10	44	35	0.881479	1.99804	6.27203
chr11	100397747	100397784	38	-	4730	promoter	Jup	6	54	49	321.041	282.118	241.234
chr11	100414680	100414702	23	-	4731	promoter	P3h4	8	13	6	9.1511	5.83552	8.30051
chr11	100415707	100415763	57	+	3728	promoter	Fkbp10	2	27	26	62.8634	98.5932	96.7442
chr11	100441064	100441084	21	-	4733	promoter	Nt5c3b	6	28	23	61.9493	53.7412	73.8838
chr11	100472735	100472788	54	-	4734	promoter	Klhl11	10	47	38	91.224	76.0219	83.862
chr11	100494167	100494254	88	-	4735	intron	Acly	1	1	1	18.7047	25.4426	46.2315
chr11	100527869	100527877	9	-	4736	promoter	Acly	15	95	81	287.426	248.215	266.145
chr11	100574973	100574979	7	+	3729	promoter	Cnp	1	1	1	15.1139	15.6582	21.565
chr11	100584643	100584657	15	+	3730	unknown	Cnp	1	1	1	1.52199	4.29829	5.13972
chr11	100619608	100619655	48	-	4739	promoter	Dnajc7	1	1	1	215.537	199.589	247.562
chr11	100622896	100622969	74	+	3732	promoter	Nkiras2	1	1	1	18.2845	23.7688	20.0087
chr11	100712439	100712478	40	-	4740	promoter	Kat2a	1	1	1	52.0354	57.0473	56.3784
chr11	100715892	100715895	4	-	4741	exon	Rab5c	1	1	1	1.86127	1.84675	2.98457
chr11	100738137	100738205	69	-	4742	promoter	Rab5c	84	100	17	44.6511	37.1703	48.2293
chr11	100770939	100770979	41	-	4743	promoter	Ghdc	4	14	11	27.4119	27.0298	26.5184
chr11	100939379	100939548	170	-	4744	promoter	Stat3	12	31	20	150.189	104.488	125.445
chr11	100960735	100960784	50	-	4745	intron	Cavin1	21	58	38	4.71586	2.63029	3.75663
chr11	100970616	100970620	5	-	4746	promoter	Cavin1	9	48	40	4.10059	5.48941	5.69085
chr11	101009476	101009552	77	+	3734	promoter	Atp6v0a1	17	20	4	326.007	295.103	237.422
chr11	101070088	101070118	31	+	3735	promoter	Naglu	9	47	39	10.0742	6.55157	6.97851
chr11	101082616	101082724	109	+	3736	promoter	Coasy	4	38	35	37.7827	44.3146	53.802
chr11	101087291	101087324	34	+	3737	promoter	Mlx	1	14	14	83.6008	77.1236	98.45
chr11	101095377	101095437	61	-	4747	promoter	Psmc3ip	1	1	1	108.944	122.285	147.055
chr11	101119796	101119867	72	-	4748	promoter	Retreg3	1	1	1	88.7621	73.6636	92.3618
chr11	101120118	101120162	45	+	3738	promoter	Tubg1	8	65	58	65.7986	60.0245	75.6783
chr11	101226417	101226455	39	-	4749	promoter	Ezh1	2	24	23	86.5304	70.7688	50.4527
chr11	101246323	101246336	14	+	3739	promoter	Ramp2	6	10	5	1.79948	1.69525	2.24796
chr11	101253729	101253781	53	+	3740	promoter	Ramp2;Vps25	58	105	48	323.301	334.224	418.318
chr11	101278938	101278961	24	-	4750	promoter	Coa3	4	7	4	286.865	334.02	348.248
chr11	101279105	101279139	35	+	3741	promoter	Cntd1	9	9	1	15.3465	15.1738	10.3648
chr11	101302242	101302299	58	-	4751	promoter	Becn1	7	39	33	224.418	139.428	185.724
chr11	101316215	101316266	52	+	3743	promoter	Psme3	21	30	10	164.449	148.111	156.905
chr11	101417392	101417455	64	-	4753	promoter	Gm27029;Aarsd1	5	56	52	20.8269	26.6731	29.3484
chr11	101425076	101425105	30	+	3746	promoter	Rundc1	6	36	31	14.0464	10.6214	13.1369
chr11	101442255	101442475	221	+	3747	promoter	Rpl27	1	4	4	6418.01	7975.49	7599.06
chr11	101442650	101442761	112	+	3748	promoter	Rpl27	1	3	3	1.98502	3.35249	3.44353
chr11	101466142	101466238	97	-	4754	promoter	Vat1	2	4	3	40.1074	42.3678	47.997
chr11	101526050	101526053	4	-	4755	exon	Brca1	7	30	24	2.54447	3.35249	5.72642
chr11	101551849	101551964	116	-	4756	promoter	Brca1	3	25	23	276.34	245.544	262.824
chr11	101552863	101552897	35	+	3749	promoter	Nbr1	4	11	8	464.235	276.384	261.768
chr11	101582284	101582321	38	+	3750	promoter	Tmem106a	1	3	3	16.0377	13.5287	39.464
chr11	101604848	101604850	3	+	3751	unknown	Gm26316	11	46	36	3.48455	7.07423	6.27203
chr11	101610601	101610666	66	+	3752	unknown	Gm11635	1	7	7	11.8517	13.1517	11.6053
chr11	101627211	101627247	37	+	3753	unknown	Rdm1	1	33	33	6.65604	7.14481	10.2651
chr11	101627949	101627983	35	+	3754	promoter	Rdm1	2	2	1	242.67	218.672	304.765
chr11	101665562	101665564	3	+	3756	promoter	Arl4d	11	42	32	2.10899	1.84675	2.80071
chr11	101732960	101733069	110	+	3757	promoter	Dhx8	7	8	2	97.261	102.525	123.745
chr11	101784614	101784631	18	-	4758	exon	Etv4	94	159	66	6.02149	9.75269	10.2321
chr11	101785171	101785324	154	-	4759	promoter	Etv4	25	242	218	56.535	56.9587	58.7191
chr11	101984758	101984792	35	-	4761	promoter	Dusp3	11	37	27	18.5819	21.4624	12.5704
chr11	102026932	102026959	28	-	4762	promoter	Mpp3	5	21	17	13.9688	9.129	6.09544
chr11	102124047	102124053	7	+	3758	promoter	NA	9	40	32	6.65995	7.63463	13.0481
chr11	102156348	102156416	69	-	4764	promoter	Tmem101	4	47	44	41.4023	46.3181	53.7931
chr11	102163542	102163615	74	-	4765	exon	Lsm12	6	56	51	6.87045	13.0007	14.6755
chr11	102185219	102185301	83	-	4767	promoter	Lsm12	77	110	34	333.023	320.137	297.021
chr11	102189819	102189864	46	+	3759	promoter	G6pc3	12	20	9	27.675	23.8316	26.3609
chr11	102230099	102230162	64	-	4768	promoter	Hdac5;Mir8101	14	59	46	24.2053	13.4913	14.7912
chr11	102248858	102248962	105	+	3760	promoter	BC030867	1	1	1	46.502	42.262	31.6072
chr11	102284940	102285022	83	+	3761	promoter	Tmub2	6	97	92	5.85326	6.25425	5.68497
chr11	102285187	102285205	19	+	3762	promoter	Tmub2	1	99	99	2.60687	2.45084	2.34021
chr11	102307953	102307956	4	-	4772	exon	Ubtf	9	77	69	2.54447	3.65208	5.27115
chr11	102308094	102308096	3	-	4773	exon	Ubtf	1	171	171	1.00272	1.84675	2.7087
chr11	102316665	102316866	202	-	4774	promoter	Ubtf	5	44	40	74.2285	70.1562	93.7744
chr11	102316854	102316967	114	+	3763	unknown	NA	7	49	43	23.8074	24.1473	21.8659
chr11	102317768	102317804	37	-	4776	promoter	Ubtf	9	32	24	6.01712	8.8557	5.63185
chr11	102318052	102318058	7	-	4777	promoter	Ubtf	10	37	28	2.41981	1.39156	1.69315
chr11	102318956	102318991	36	-	4778	promoter	Ubtf	8	53	46	7.58809	9.75131	5.17084
chr11	102319680	102319733	54	-	4779	promoter	Ubtf	9	50	42	0.821036	3.35249	1.32179
chr11	102320244	102320277	34	-	4780	unknown	NA	9	72	64	34.2153	34.5465	52.3667
chr11	102407459	102407583	125	-	4782	promoter	Slc25a39	26	79	54	296.865	269.234	476.848
chr11	102408465	102408484	20	-	4783	unknown	NA	3	27	25	17.9546	39.5644	36.3682
chr11	102430217	102430258	42	-	4784	unknown	NA	20	27	8	4.77745	4.7477	3.38506
chr11	102430482	102430531	50	+	3765	promoter	Grn	1	67	67	190.436	182.697	172.798
chr11	102480749	102480783	35	-	4785	exon	Gpatch8	2	40	39	3.10751	3.95128	3.90156
chr11	102556137	102556173	37	-	4787	promoter	Gpatch8	2	57	56	229.347	167.661	143.835
chr11	102579438	102579523	86	-	4788	promoter	Gm11627	1	34	34	4.743	7.94892	4.89196
chr11	102604376	102604396	21	+	3766	promoter	Fzd2	10	38	29	1.98502	3.80173	1.32179
chr11	102665541	102665590	50	+	3768	promoter	Meioc	13	102	90	53.152	33.4939	35.3172
chr11	102697718	102697756	39	-	4789	promoter	Ccdc43	4	40	37	67.2578	70.3448	80.0063
chr11	102819159	102819213	55	-	4790	promoter	Gjc1	1	42	42	41.5987	39.3946	48.2835
chr11	102820785	102820789	5	-	4792	unknown	NA	16	43	28	4.36869	6.92613	6.3629
chr11	102863534	102863537	4	-	4793	intron	Eftud2	15	50	36	3.67351	5.88795	3.90156
chr11	102880933	102880984	52	-	4794	promoter	Eftud2	1	2	2	523.65	517.862	500.957
chr11	102881139	102881153	15	-	4795	promoter	NA	16	18	3	1.55296	2.30007	1.78578
chr11	102925093	102925162	70	-	4796	promoter	Kif18b	9	31	23	220.619	219.167	191.201
chr11	103017098	103017196	99	-	4797	promoter	Dcakd	1	16	16	146.546	173.994	171.151
chr11	103028264	103028288	25	-	4798	promoter	Dcakd	11	29	19	3.67351	2.90224	3.16827
chr11	103028547	103028578	32	+	3770	promoter	Gm26668;Nmt1	1	116	116	442.546	493.495	448.639
chr11	103043020	103043030	11	+	3771	intron	Gm26668;Nmt1	2	20	19	1.43011	2.45084	2.24796
chr11	103101623	103101668	46	-	4799	promoter	Plcd3	2	2	1	11.2567	13.8488	9.99768
chr11	103101695	103101726	32	+	3773	promoter	Acbd4	82	109	28	4.84884	5.80436	3.8415
chr11	103103080	103103111	32	+	3774	promoter	Acbd4	1	39	39	5.48057	5.03803	5.41736
chr11	103115509	103115519	11	-	4800	unknown	NA	10	28	19	1.00272	2.45084	2.24796
chr11	103115926	103115930	5	-	4802	unknown	NA	61	98	38	2.17105	2.45084	1.60043
chr11	103116232	103116330	99	+	3775	promoter	Hexim1	13	31	19	6.61796	10.1245	11.8021
chr11	103199450	103199498	49	-	4804	exon	1700023F06Rik	2	93	92	14.3733	17.9388	13.9799
chr11	103267371	103267374	4	-	4806	promoter	Map3k14;1700028N14Rik	4	40	37	1.86127	2.30007	1.22872
chr11	103412662	103412724	63	-	4808	promoter	Plekhm1	1	2	2	68.3606	54.1336	51.9153
chr11	103413374	103413379	6	+	3779	unknown	NA	29	78	50	3.61049	8.99512	5.36225
chr11	103697681	103697725	45	-	4809	promoter	Gosr2	7	10	4	134.705	125.6	111.224
chr11	103954020	103954044	25	-	4810	promoter	Nsf	1	10	10	90.9739	79.1929	75.5932
chr11	103966734	103966778	45	+	3780	promoter	Arf2	39	86	48	22.3566	30.4611	33.3051
chr11	104278376	104278378	3	-	4811	unknown	NA	53	74	22	0.640514	1.99804	2.98457
chr11	104411566	104411568	3	-	4813	intron	Kansl1	45	70	26	1.4915	3.20252	2.52456
chr11	104441741	104441840	100	-	4815	promoter	Kansl1	1	69	69	3.29543	4.75091	5.0416
chr11	104442268	104442371	104	-	4816	promoter	Kansl1	1	53	53	29.1255	33.9086	37.8773
chr11	104442459	104442491	33	+	3781	unknown	NA	8	50	43	7.48395	10.3519	7.83589
chr11	104469386	104469458	73	-	4818	unknown	NA	1	44	44	80.938	64.3787	50.9524
chr11	104503263	104503265	3	-	4819	exon	Cdc27	1	1	1	2.79431	3.80173	3.35181
chr11	104550440	104550632	193	-	4820	promoter	Cdc27	5	47	43	172.33	177.258	174.603
chr11	104584394	104584431	38	+	3782	intron	Myl4	14	87	74	1.30757	2.30007	1.32179
chr11	105126474	105126522	49	+	3783	promoter	Mettl2	11	11	1	86.6409	88.002	88.0628
chr11	105181563	105181732	170	+	3785	promoter	Tlk2	1	1	1	143.444	140.673	126.106
chr11	105956012	105956016	5	+	3788	unknown	NA	1	159	159	2.66931	0.472218	0.761573
chr11	106020121	106020161	41	+	3789	exon	Kcnh6	9	10	2	28.8337	20.5632	17.818
chr11	106036903	106036973	71	+	3790	promoter	Dcaf7	3	4	2	142.894	130.953	137.182
chr11	106066058	106066106	49	+	3791	promoter	Taco1	1	1	1	12.2431	14.5001	17.1115
chr11	106084555	106084638	84	+	3792	promoter	Map3k3	5	5	1	46.7368	40.7374	34.5888
chr11	106160140	106160165	26	-	4823	promoter	Limd2	1	1	1	12.6701	16.3601	22.7415
chr11	106193496	106193606	111	-	4824	promoter	Strada	1	1	1	29.9541	31.85	26.4086
chr11	106216304	106216371	68	-	4826	promoter	Ccdc47	18	19	2	510.546	414.863	430.989
chr11	106216808	106216830	23	-	4827	promoter	NA	9	10	2	2.60687	1.84675	1.87835
chr11	106216946	106217062	117	+	3795	promoter	Ddx42	1	93	93	101.548	77.4615	112.622
chr11	106252477	106252488	12	+	3796	unknown	NA	197	263	67	1.0635	2.45084	4.54147
chr11	106255781	106255854	74	-	4829	promoter	Ftsj3	1	21	21	118.459	121.076	164.289
chr11	106256084	106256102	19	-	4830	promoter	NA	2	4	3	3.23305	5.14455	3.16827
chr11	106256149	106256218	70	+	3797	promoter	Psmc5	31	71	41	328.521	383.897	456.897
chr11	106272715	106272780	66	-	4831	promoter	Smarcd2	1	1	1	1.92311	2.45084	3.35181
chr11	106272954	106272989	36	-	4832	promoter	Smarcd2	14	24	11	6.86846	6.09684	6.06102
chr11	106273154	106273167	14	+	3798	unknown	NA	6	22	17	9.95467	8.1095	7.36118
chr11	106487808	106487856	49	-	4833	promoter	Ern1	6	45	40	24.8496	22.169	10.6267
chr11	106500916	106500921	6	+	3799	unknown	NA	18	30	13	50.4833	66.9057	45.9937
chr11	106723264	106723294	31	+	3800	unknown	NA	23	148	126	1.43011	5.29337	3.5352
chr11	106724409	106724457	49	-	4835	intron	Pecam1	2	37	36	289.41	219.346	200.974
chr11	106779492	106779547	56	-	4836	promoter	Polg2	18	47	30	25.0012	19.2837	18.6649
chr11	106782771	106782950	180	-	4839	intron	Ddx5	2	23	22	8.94797	17.619	16.4436
chr11	106783958	106783965	8	-	4840	exon	Ddx5	1	3	3	8.16812	11.627	12.3524
chr11	106784421	106784489	69	+	3801	unknown	NA	9	17	9	9.82206	17.1182	19.2416
chr11	106785146	106785159	14	-	4841	exon	Ddx5	6	44	39	2.73179	2.90224	2.80071
chr11	106788495	106788502	8	-	4845	promoter	Ddx5	17	106	90	163.993	187.93	177.376
chr11	106788866	106788922	57	-	4846	promoter	Ddx5	2	71	70	41.1257	39.4955	43.5971
chr11	106788931	106788937	7	+	3803	promoter	NA	19	23	5	2.48212	1.23931	2.06328
chr11	106789147	106789208	62	-	4847	promoter	Ddx5	1	2	2	168.416	126.077	175.659
chr11	106789253	106789358	106	+	3804	promoter	Cep95	3	16	14	8.67458	7.30376	5.41736
chr11	106999432	106999470	39	-	4848	promoter	Kpna2	2	42	41	1593.47	870.84	754.87
chr11	106999698	106999732	35	+	3805	unknown	NA	4	29	26	11.3153	17.6424	17.9856
chr11	107015982	107015984	3	-	4850	unknown	NA	3	91	89	1.98502	1.39156	3.44353
chr11	107078549	107078655	107	-	4853	exon	Bptf	1	5	5	1.24641	2.75191	2.7087
chr11	107080741	107080855	115	-	4854	exon	Bptf	6	11	6	10.5873	16.2359	14.6625
chr11	107099760	107099784	25	+	3807	unknown	NA	11	23	13	1.73775	1.54353	2.15565
chr11	107131500	107131592	93	-	4856	promoter	Bptf	4	31	28	12.8696	13.8968	7.73094
chr11	107131921	107131924	4	-	4857	promoter	Bptf	2	4	3	5.00347	4.39937	4.08454
chr11	107132131	107132156	26	-	4858	promoter	NA	16	16	1	62.6983	47.2133	52.8627
chr11	107189266	107189319	54	-	4859	promoter	Nol11	3	67	65	296.532	290.62	305.594
chr11	107348137	107348222	86	-	4861	promoter	Pitpnc1	4	10	7	85.4208	70.2789	25.8801
chr11	107470674	107470773	100	-	4863	promoter	Pitpnc1	10	59	50	266.923	139.151	187.534
chr11	107478053	107478056	4	+	3810	unknown	NA	1	1	1	7.34986	12.0419	11.963
chr11	107479503	107479560	58	+	3811	promoter	Psmd12	1	2	2	472.246	493.816	562.228
chr11	107546833	107546973	141	+	3812	unknown	NA	1	1	1	16.459	13.9022	10.294
chr11	107547933	107547966	34	+	3813	promoter	Helz	6	84	79	272.65	199.531	178.204
chr11	107981885	107981888	4	-	4864	intron	Prkca	1	1	1	4.74926	3.95128	2.89266
chr11	108425259	108425300	42	+	3817	promoter	Cep112	1	1	1	28.1565	18.6867	17.9215
chr11	108920350	108920384	35	+	3818	promoter	Axin2	1	26	26	1.73775	2.60145	2.06328
chr11	109011675	109012039	365	+	3820	unknown	NA	1	73	73	2585.9	4709.23	3835.42
chr11	109011746	109012093	348	-	4867	unknown	NA	12	43	32	22192.4	27810.1	25308.5
chr11	109362795	109362964	170	+	3821	promoter	Gna13	19	88	70	13.8649	11.8253	12.0586
chr11	109425932	109425989	58	+	3823	promoter	Amz2	16	123	108	7.88603	7.95022	6.65087
chr11	109426177	109426241	65	+	3824	promoter	Amz2	7	24	18	4.62068	5.48241	6.51443
chr11	109440123	109440156	34	+	3825	intron	Amz2	2	52	51	3.79368	2.17208	3.94163
chr11	109472980	109472989	10	-	4869	promoter	Slc16a6	8	18	11	4.49545	3.80173	3.99307
chr11	109473138	109473155	18	-	4870	promoter	Slc16a6	8	28	21	8.8274	7.80136	6.9249
chr11	109611363	109611413	51	-	4871	promoter	Wipi1	2	3	2	8.61396	5.34526	10.8983
chr11	109650932	109651003	72	+	3826	promoter	Prkar1a	12	14	3	270.643	336.444	396.602
chr11	110337664	110337748	85	-	4873	promoter	Abca5	3	12	10	5.10047	4.44922	2.82718
chr11	110399123	110399145	23	+	3827	promoter	Map2k6	18	188	171	8.91398	9.00326	3.68397
chr11	11098620	11098661	42	+	3004	unknown	NA	7	61	55	2.54447	2.75191	1.41476
chr11	113565751	113565792	42	-	4874	promoter	Slc39a11	15	106	92	23.2417	16.8744	18.5622
chr11	113649533	113649559	27	+	3828	promoter	Cog1	5	5	1	35.6439	30.1743	42.8191
chr11	113683442	113683463	22	+	3829	unknown	NA	17	81	65	8.64874	7.50239	9.32079
chr11	113683936	113684175	240	-	4875	promoter	Fam104a	15	104	90	87.0989	66.671	108.805
chr11	113684435	113684486	52	+	3830	promoter	D11Wsu47e	29	96	68	39.0678	25.4475	33.2781
chr11	113709508	113709693	186	-	4876	promoter	Cpsf4l	19	132	114	8.44836	3.87119	15.0413
chr11	113751794	113751829	36	-	4878	promoter	Cdc42ep4	21	141	121	68.2196	53.9411	100.257
chr11	113752318	113752321	4	-	4879	promoter	NA	125	225	101	2.60687	1.99804	4.72405
chr11	114666995	114667030	36	+	3831	unknown	NA	22	79	58	6.27929	7.30161	4.85699
chr11	114668578	114668800	223	+	3832	promoter	Rpl38	29	93	65	11403	12744.7	12174.6
chr11	114675469	114675526	58	+	3833	promoter	Ttyh2	8	59	52	36.0541	32.2908	27.7535
chr11	115103560	115103605	46	-	4880	unknown	NA	15	42	28	2.10899	0.626684	1.13554
chr11	115163341	115163372	32	+	3834	promoter	Slc9a3r1	9	28	20	181.429	185.36	159.886
chr11	115187296	115187398	103	-	4882	promoter	Nat9	1	14	14	34.8805	29.0435	36.8419
chr11	115187501	115187533	33	+	3835	promoter	Tmem104	37	60	24	42.2042	34.5501	26.9175
chr11	115276899	115276969	71	-	4883	promoter	Fdxr	10	10	1	36.4009	34.5586	35.4693
chr11	115297561	115297566	6	-	4884	promoter	Fads6	18	18	1	5.83211	6.33323	5.90837
chr11	115297679	115297696	18	-	4885	promoter	NA	10	27	18	1.43011	2.30007	2.06328
chr11	115381876	115381894	19	+	3837	promoter	NA	20	20	1	1.3688	2.14914	0.855281
chr11	115403748	115403776	29	+	3839	promoter	Mrpl58	16	66	51	172.67	177.638	260.26
chr11	115419927	115419977	51	-	4888	promoter	Atp5h	2	2	1	1059.72	1019.08	1326
chr11	115420066	115420156	91	+	3840	promoter	Kctd2	5	42	38	11.6563	9.00562	10.6941
chr11	115471598	115471603	6	-	4889	unknown	NA	27	49	23	0.640514	2.60145	1.78578
chr11	115474075	115474078	4	-	4890	unknown	NA	7	51	45	3.98907	2.45084	1.97085
chr11	115491813	115491877	65	-	4891	promoter	Nt5c	6	32	27	106.223	117.971	133.831
chr11	115514382	115514390	9	-	4892	promoter	Jpt1	1	2	2	432.315	362.694	413.727
chr11	115536174	115536266	93	-	4894	promoter	Sumo2	7	37	31	265.843	307.337	317.433
chr11	115564462	115564515	54	+	3843	promoter	Nup85	1	1	1	515.394	453.725	426.28
chr11	115603879	115603918	40	-	4895	promoter	Gga3	11	98	88	135.954	122.568	122.889
chr11	115603940	115603984	45	+	3844	promoter	Mrps7	2	41	40	53.5921	50.6745	60.2137
chr11	115604141	115604162	22	+	3845	promoter	Mrps7	1	6	6	88.5888	91.5464	111.025
chr11	115612514	115612555	42	-	4896	promoter	Mif4gd	1	2	2	5.92356	8.1829	6.87969
chr11	115612921	115612952	32	-	4897	promoter	Mif4gd	3	3	1	84.176	88.1359	76.6255
chr11	115628114	115628141	28	-	4898	promoter	Slc25a19	1	3	3	9.31082	7.00201	6.61188
chr11	115708551	115708627	77	-	4899	promoter	Grb2	10	30	21	55.7564	50.8444	53.7763
chr11	115763956	115763965	10	-	4900	unknown	NA	2	5	4	6.54874	11.9093	6.88469
chr11	115765437	115765508	72	+	3846	promoter	Tmem94	28	33	6	26.5142	29.0445	28.241
chr11	115813617	115813650	34	-	4901	promoter	Caskin2	21	92	72	16.0846	11.8419	10.7825
chr11	115813771	115813836	66	+	3847	unknown	NA	1	4	4	13.3518	21.385	12.6146
chr11	115814752	115814775	24	+	3848	promoter	Tsen54	8	36	29	14.1939	13.5505	14.8416
chr11	115824040	115824097	58	+	3849	promoter	Llgl2	1	63	63	24.1229	20.24	26.6166
chr11	115933476	115933525	50	-	4902	promoter	Recql5	14	44	31	242.889	179.47	209.517
chr11	115933640	115933693	54	+	3850	promoter	Sap30bp	3	21	19	143.155	139.705	146.131
chr11	116010368	116010370	3	-	4903	exon	Galk1	10	40	31	2.23317	2.60145	3.07644
chr11	116012686	116012739	54	-	4904	promoter	Galk1	7	15	9	333.724	197.237	274.27
chr11	116022671	116022673	3	-	4905	exon	H3f3b	6	38	33	0.580646	1.23931	2.52456
chr11	116022842	116022847	6	-	4906	exon	H3f3b	6	24	19	1.00272	2.30007	4.17599
chr11	116023417	116023512	96	-	4907	exon	H3f3b	2	5	4	8.1875	12.7487	20.7577
chr11	116023902	116023908	7	-	4908	exon	H3f3b	4	32	29	2.67799	4.14682	14.359
chr11	116024500	116024509	10	-	4909	promoter	H3f3b	20	73	54	724.821	818.63	1433.04
chr11	116030321	116030392	72	+	3851	promoter	Unk	7	14	8	104.561	97.9928	91.4991
chr11	116077958	116077976	19	-	4910	promoter	Unc13d	10	73	64	0.640514	2.60145	1.32179
chr11	116086939	116086970	32	-	4911	promoter	Wbp2	1	2	2	41.336	54.3426	54.4415
chr11	116138783	116138838	56	-	4912	promoter	Mrpl38	14	55	42	450.821	354.426	461.283
chr11	116168148	116168189	42	-	4913	promoter	Fbf1	9	51	43	23.0387	16.7792	20.1574
chr11	116198780	116198818	39	-	4914	promoter	Acox1	5	45	41	23.7612	21.2373	18.5782
chr11	116198859	116198902	44	+	3853	promoter	Ten1	11	11	1	14.2486	17.0382	21.3193
chr11	116274116	116274205	90	-	4916	promoter	Srp68	2	85	84	216.054	164.717	208.831
chr11	116306706	116306754	49	-	4917	promoter	Exoc7	4	42	39	46.8422	43.4409	43.3298
chr11	116412996	116413048	53	-	4918	promoter	Rnf157	7	73	67	14.0315	13.9398	12.1352
chr11	116433787	116433819	33	-	4919	unknown	NA	9	39	31	7.61033	5.19759	4.58053
chr11	116434093	116434191	99	+	3854	promoter	Ubald2	1	4	4	116.159	89.4119	73.0766
chr11	116490309	116490392	84	-	4920	promoter	Prpsap1	1	3	3	248.056	193.607	195.228
chr11	116581456	116581504	49	-	4921	promoter	NA	7	41	35	6.47119	6.40317	3.7567
chr11	116624216	116624309	94	-	4922	promoter	Rhbdf2	11	72	62	110.056	87.6264	78.2943
chr11	116624395	116624431	37	+	3855	unknown	NA	1	3	3	2.10899	1.99804	1.87835
chr11	116636767	116636771	5	+	3856	unknown	NA	4	53	50	9.54534	21.3225	11.3107
chr11	116671667	116671694	28	+	3857	unknown	1810032O08Rik	44	65	22	127.494	129.281	133.076
chr11	116705167	116705172	6	-	4924	unknown	NA	15	99	85	12.2973	13.6969	8.62881
chr11	116720440	116720471	32	-	4925	unknown	NA	5	27	23	10.8766	13.3009	8.81149
chr11	116725198	116725201	4	-	4926	unknown	NA	1	2	2	5.79325	6.404	7.33168
chr11	116725435	116725439	5	+	3858	unknown	NA	1	1	1	7.54919	6.69346	8.44249
chr11	116828014	116828053	40	-	4927	promoter	Mxra7	71	88	18	9.37136	11.7907	6.72616
chr11	116843292	116843374	83	-	4929	promoter	Jmjd6	7	7	1	21.4872	19.7958	26.6841
chr11	116843478	116843501	24	-	4930	promoter	NA	4	15	12	10.3135	10.49	5.25351
chr11	116843556	116843625	70	+	3859	promoter	Mettl23	8	45	38	61.2264	60.7086	66.6727
chr11	116853091	116853100	10	-	4931	promoter	Srsf2	2	5	4	882.761	871.848	847.611
chr11	116853666	116853696	31	-	4932	unknown	NA	44	48	5	8.32057	8.23993	7.20004
chr11	116853760	116853824	65	+	3861	promoter	Mettl23;Mfsd11	1	1	1	60.9718	53.7252	39.2375
chr1	111691313	111691361	49	+	453	unknown	NA	25	113	89	1.79948	0.472218	3.35181
chr11	117076786	117076875	90	+	3862	unknown	Snhg20	2	46	45	845.886	558.874	602.929
chr11	117115175	117115276	102	+	3863	promoter	Sec14l1	2	31	30	50.6996	46.7812	57.6614
chr11	117199645	117199734	90	+	3864	promoter	Sept9	20	47	28	16.761	17.6481	14.0894
chr11	117266432	117266436	5	+	3866	promoter	Sept9	44	45	2	39.9224	35.194	43.3325
chr11	117332418	117332450	33	+	3867	promoter	Sept9	9	16	8	20.4461	19.8448	22.1495
chr11	117411790	117411839	50	-	4934	unknown	NA	1	5	5	10.4336	9.34079	4.53554
chr11	117611335	117611387	53	+	3868	unknown	2900041M22Rik	11	30	20	18.3497	13.899	12.5299
chr11	117654552	117654554	3	-	4935	unknown	NA	3	3	1	5.95991	6.62979	3.99307
chr11	117654806	117654828	23	+	3870	promoter	Tnrc6c	93	126	34	130.822	99.7973	108.42
chr11	117662371	117662373	3	+	3873	intron	Tnrc6c	7	54	48	6.21574	5.59079	6.63537
chr11	117780624	117780741	118	-	4936	promoter	Tmc6	2	32	31	131.169	135.336	106.394
chr11	117782189	117782237	49	-	4937	promoter	Tmc6	18	47	30	4.15628	4.44922	4.31124
chr11	117809668	117809720	53	+	3876	promoter	Syngr2;Gm20708	9	16	8	208.523	214.922	222.78
chr11	117825802	117825896	95	-	4938	promoter	Tk1	8	48	41	49.5562	68.524	75.9319
chr11	117849279	117849404	126	+	3877	promoter	Birc5	15	15	1	932.571	946.548	1128.36
chr11	117857779	117857782	4	-	4939	unknown	NA	9	18	10	1.86127	4.10073	3.44353
chr11	117866808	117866813	6	+	3878	unknown	NA	4	11	8	16.9111	8.62783	7.13249
chr11	117969184	117969194	11	-	4941	promoter	Socs3	2	33	32	113.756	87.9848	101.285
chr11	117986861	117986912	52	+	3880	exon	Pgs1	14	14	1	44.2623	30.5701	46.0796
chr11	11808931	11809017	87	-	4006	promoter	Fignl1	2	22	21	135.085	145.473	131.12
chr11	11809078	11809144	67	+	3005	unknown	NA	1	1	1	8.16829	17.5465	12.4495
chr11	11822893	11822962	70	-	4007	intron	Ddc	7	35	29	5.96287	7.3369	8.0331
chr11	118248519	118248593	75	-	4942	promoter	Cyth1	7	34	28	8.23843	4.93036	4.67435
chr11	118264742	118264758	17	-	4943	exon	Usp36	9	22	14	2.17105	1.99804	3.16827
chr11	118264917	118264919	3	-	4944	exon	Usp36	1	28	28	2.91948	4.39937	3.5352
chr11	118268060	118268062	3	-	4945	intron	Usp36	5	43	39	1.24641	1.39156	2.43241
chr11	118290101	118290246	146	-	4946	promoter	Usp36	12	32	21	95.7253	60.0645	89.6818
chr11	118355324	118355329	6	-	4947	promoter	Timp2	10	28	19	11.5005	30.8807	15.2724
chr11	118418988	118419054	67	-	4948	promoter	Cant1	9	30	22	21.5853	19.574	29.1846
chr11	118474128	118474134	7	-	4949	unknown	NA	9	11	3	1.64681	4.44922	1.05133
chr1	111864884	111864959	76	-	1234	promoter	Dsel	18	52	35	43.9463	30.4355	32.6597
chr11	11873221	11873300	80	-	4008	exon	Ddc	2	25	24	2.04697	1.23931	2.24796
chr11	11882294	11882297	4	-	4009	intron	Ddc	8	18	11	5.95991	5.44211	5.81741
chr11	119023057	119023101	45	+	3884	promoter	Cbx2	21	76	56	15.3149	13.8271	16.778
chr11	119228471	119228504	34	-	4950	promoter	Tbc1d16	1	1	1	35.5531	32.2558	33.9717
chr11	119265792	119265798	7	-	4951	unknown	NA	21	48	28	0.881479	2.45084	1.69315
chr11	119268029	119268100	72	+	3886	promoter	Gaa	69	147	79	292.315	243.328	176.378
chr11	119300019	119300105	87	-	4952	promoter	Eif4a3	2	3	2	355.377	459.566	440.925
chr11	119355491	119355524	34	-	4953	promoter	Sgsh	11	44	34	3.6029	6.10378	4.2188
chr11	119355569	119355598	30	+	3887	promoter	Slc26a11	1	1	1	2.10899	2.14914	1.50764
chr11	119390077	119390125	49	+	3888	unknown	NA	9	14	6	6.91938	9.7526	6.16854
chr11	119392889	119392908	20	+	3889	promoter	NA	4	20	17	1.92311	2.60145	1.78578
chr11	119393068	119393072	5	+	3890	promoter	NA	5	12	8	14.2998	18.1958	8.77593
chr11	119395453	119395457	5	-	4954	unknown	NA	3	33	31	0.11073	2.14914	0.479297
chr11	119491235	119491248	14	-	4955	unknown	A930037H05Rik	2	34	33	21.1786	15.7123	14.482
chr11	119491375	119491395	21	+	3891	promoter	Endov	6	55	50	7.22741	9.583	8.48257
chr11	119491630	119491676	47	+	3892	promoter	Endov	30	194	165	4.35743	3.99436	5.23209
chr11	119602993	119603026	34	+	3893	promoter	Rptor	1	2	2	57.8315	41.06	54.7579
chr11	119913815	119913866	52	+	3894	promoter	Chmp6	1	20	20	226.892	191.599	229.646
chr11	119943091	119943096	6	+	3895	promoter	Baiap2	56	69	14	46.5327	52.8422	44.8397
chr11	120086804	120086859	56	-	4958	promoter	Cep131	1	11	11	4.65723	3.39028	4.0322
chr11	120098683	120098710	28	-	4959	promoter	Tepsin	9	154	146	31.0654	24.052	32.4915
chr11	120098926	120098990	65	+	3896	promoter	Ndufaf8	1	4	4	387.244	400.853	520.737
chr11	120151241	120151339	99	-	4961	promoter	Slc38a10	6	67	62	66.0251	62.2404	64.3732
chr11	120189896	120189959	64	-	4962	unknown	NA	1	44	44	3.97092	2.47577	2.63689
chr11	120231466	120231604	139	-	4963	unknown	2900052L18Rik	1	24	24	13.0084	9.45447	13.7561
chr11	120232913	120232982	70	+	3898	promoter	Bahcc1	11	103	93	25.999	34.8569	35.9899
chr11	120348490	120348522	33	-	4965	promoter	Actg1	1	1	1	2404.26	3533.28	3082.28
chr11	120349421	120349428	8	-	4966	unknown	NA	1	116	116	1.73775	4.25009	5.90837
chr11	12037356	12037429	74	-	4010	promoter	Grb10	17	18	2	205.756	36.786	36.8032
chr11	120378729	120378749	21	-	4967	promoter	Faap100	13	16	4	2.86144	5.65389	6.15285
chr11	120437666	120437702	37	-	4968	promoter	Nploc4	2	22	21	19.59	19.7849	20.7596
chr11	120458042	120458087	46	-	4969	promoter	Oxld1	30	48	19	10.7084	8.74545	13.5794
chr11	120458112	120458161	50	+	3900	promoter	Ccdc137	8	39	32	184.235	151.539	152.173
chr11	120467422	120467475	54	-	4970	promoter	Arl16	12	94	83	13.4711	13.0315	12.4514
chr11	120467663	120467715	53	+	3901	promoter	Hgs	9	57	49	39.2392	55.1617	51.647
chr11	120484584	120484707	124	+	3902	promoter	Mrpl12	11	48	38	345.954	433.062	470.175
chr11	120491869	120491933	65	+	3903	promoter	Slc25a10	7	91	85	32.0057	35.3553	32.3479
chr11	120549690	120549731	42	-	4971	promoter	Mcrip1	6	19	14	19.1503	20.0705	27.7452
chr11	120549738	120549769	32	+	3904	unknown	NA	1	1	1	2.04697	0.933846	2.15565
chr11	120556483	120556486	4	+	3905	unknown	NA	1	7	7	1.00272	3.20252	0.761573
chr11	120572868	120572937	70	-	4972	promoter	P4hb	9	10	2	692.184	749.829	621.128
chr11	120573250	120573332	83	-	4973	promoter	P4hb	1	1	1	8.07522	9.75088	7.5704
chr11	120573444	120573487	44	+	3906	unknown	NA	19	19	1	5.77643	5.05139	6.24177
chr11	120581565	120581638	74	-	4974	promoter	Arhgdia	9	12	4	246.51	313.037	308.776
chr11	120581648	120581686	39	+	3907	unknown	Gm3807	2	17	16	5.48185	9.64996	7.139
chr11	120594752	120594762	11	-	4975	exon	Alyref	18	18	1	0.942041	2.30007	2.52456
chr11	120598352	120598520	169	-	4976	promoter	Alyref	13	75	63	212.774	259.166	319.773
chr11	120598467	120598718	252	+	3908	promoter	Anapc11	110	137	28	270.311	307.074	394.919
chr11	120608479	120608483	5	+	3909	promoter	Npb	10	39	30	1.30757	1.08676	2.34021
chr11	120617870	120617924	55	-	4977	promoter	Pcyt2	11	55	45	182.787	160.325	126.394
chr11	120624982	120624993	12	-	4978	promoter	Sirt7	2	9	8	5.52904	3.0848	5.32392
chr11	120632650	120632714	65	+	3910	unknown	NA	8	39	32	9.73276	17.2776	16.4797
chr11	120633368	120633397	30	-	4979	promoter	Mafg	3	6	4	3.0448	2.90224	1.22872
chr11	120633542	120633609	68	-	4980	promoter	Mafg	18	141	124	31.17	32.7192	37.1372
chr11	120633736	120633806	71	+	3911	unknown	Gm17586	9	55	47	11.5761	10.5404	11.0161
chr11	120643705	120643763	59	-	4981	promoter	Pycr1	2	6	5	31.9554	33.6036	27.6291
chr11	120661191	120661195	5	-	4982	promoter	NA	15	37	23	3.29587	1.84675	3.90156
chr11	120672972	120673082	111	+	3912	promoter	Aspscr1	3	24	22	49.6917	44.9057	61.9095
chr11	120673366	120673409	44	+	3913	promoter	Aspscr1	3	35	33	14.1295	15.919	13.1121
chr11	120713732	120713755	24	-	4983	promoter	Cenpx	6	6	1	111.177	102.619	143.832
chr11	120713951	120713987	37	+	3914	promoter	Lrrc45	5	35	31	15.8559	12.3596	15.2559
chr11	120721461	120721502	42	+	3915	promoter	Rac3	5	32	28	7.78884	5.65389	5.69328
chr11	120727086	120727089	4	-	4984	promoter	Dcxr	12	16	5	0.461461	2.30007	0.948835
chr11	120727237	120727304	68	-	4985	promoter	Dcxr	23	54	32	31.4078	36.445	44.1462
chr11	120784190	120784226	37	-	4986	promoter	Rfng	8	35	28	13.3676	9.02683	12.1813
chr11	120784276	120784316	41	+	3917	promoter	Gps1	97	127	31	106.954	123.808	161.656
chr11	120784441	120784574	134	+	3918	promoter	Gps1	2	57	56	29.537	23.4291	24.0132
chr11	120796383	120796429	47	-	4987	promoter	Dus1l	1	5	5	186.868	169.25	196.123
chr11	120824090	120824223	134	-	4988	promoter	Fasn	1	38	38	141.229	155.255	159.025
chr11	120852698	120852701	4	-	4989	intron	Ccdc57	1	60	60	2.60687	1.84675	2.43241
chr11	120932826	120932898	73	-	4990	promoter	Ccdc57	12	31	20	46.3114	34.0998	29.9925
chr11	120949076	120949158	83	+	3920	promoter	Slc16a3	7	50	44	468.377	350.07	231.723
chr11	120991045	120991091	47	-	4991	promoter	Csnk1d	8	61	54	38.4317	53.0761	47.6323
chr11	120991314	120991339	26	-	4992	promoter	Csnk1d	4	17	14	74.0501	73.0588	74.7088
chr11	121146153	121146162	10	+	3922	promoter	Tex19.1	3	44	42	209.188	231.286	336.758
chr11	121204434	121204464	31	+	3923	promoter	Hexdc	6	39	34	5.96667	6.40493	7.06983
chr11	121204655	121204725	71	-	4993	promoter	Ogfod3	3	4	2	15.7626	24.8737	25.0666
chr11	121229245	121229284	40	-	4994	promoter	Cybc1	3	3	1	8.57732	6.74112	6.92309
chr11	121237223	121237288	66	+	3924	promoter	Narf	15	26	12	46.2626	29.2651	27.2924
chr11	121260000	121260024	25	+	3925	promoter	Foxk2	1	1	1	2.23317	1.54353	0.855281
chr11	121308359	121308361	3	+	3926	exon	Foxk2	6	6	1	1.12438	2.14914	3.07644
chr11	121354372	121354440	69	-	4995	promoter	Wdr45b	17	57	41	240.845	241.449	209.489
chr11	121451961	121452039	79	+	3928	promoter	Tbcd	7	38	32	123.996	103.032	117.708
chr11	121519287	121519305	19	-	4996	promoter	Zfp750	12	14	3	3.42162	5.44211	3.35181
chr11	121673098	121673162	65	-	4997	promoter	B3gntl1	8	34	27	81.5584	52.5258	49.6244
chr11	121925321	121925370	50	-	4999	unknown	NA	2	40	39	553.467	461.765	495.835
chr11	121925689	121925697	9	+	3930	unknown	NA	7	14	8	1.18535	1.23931	2.24796
chr11	121953383	121953386	4	+	3931	unknown	NA	1	2	2	1.98502	2.90224	2.52456
chr11	121956693	121956776	84	-	5000	unknown	NA	1	3	3	17.3485	26.4933	25.1579
chr11	12298918	12298920	3	-	4012	intron	Cobl	1	1	1	1.92311	3.35249	2.98457
chr11	12441367	12441385	19	-	4014	intron	Cobl	5	31	27	6.08779	10.7622	6.63537
chr11	12449671	12449703	33	-	4015	intron	Cobl	17	28	12	0.881479	1.69525	2.43241
chr11	12464605	12464659	55	-	4016	promoter	Cobl	15	44	30	1.61449	2.75191	1.22872
chr11	12464866	12465007	142	-	4017	promoter	Cobl	11	77	67	125.165	90.0365	124.621
chr11	12577885	12577907	23	+	3007	unknown	NA	1	54	54	16.6802	11.4547	9.33379
chr11	13143018	13143036	19	+	3008	unknown	NA	11	12	2	1.94607	4.59998	2.362
chr11	13615070	13615107	38	+	3009	unknown	NA	11	36	26	1.98502	5.44211	2.43241
chr1	113950991	113951025	35	-	1235	unknown	9330185C12Rik	19	45	27	1.43011	2.45084	2.24796
chr1	11395469	11395540	72	-	855	unknown	NA	10	30	21	17.2124	19.4231	15.6145
chr1	113964039	113964218	180	-	1239	unknown	9330185C12Rik	1	1	1	109.617	98.1319	95.4909
chr1	11414282	11414333	52	+	44	promoter	A830018L16Rik	1	8	8	2.79907	3.53939	3.38506
chr11	16497557	16497580	24	-	4018	unknown	NA	5	56	52	0.640514	2.75191	0.19433
chr11	16498532	16498537	6	-	4019	unknown	NA	13	36	24	4.96428	11.9218	3.94064
chr11	16508117	16508219	103	-	4020	promoter	Sec61g	5	36	32	1611.91	1645.82	1686.57
chr11	16752211	16752258	48	+	3010	promoter	Egfr	1	21	21	4.87632	8.40487	4.35879
chr11	16951099	16951151	53	-	4021	unknown	Eldr	9	40	32	25.4964	31.7297	29.1249
chr11	16951385	16951463	79	+	3011	promoter	Fbxo48	11	31	21	9.10996	6.29122	8.49075
chr11	17159296	17159365	70	+	3012	promoter	Ppp3r1	16	121	106	192.929	177.978	190.229
chr11	17211521	17211582	62	-	4022	promoter	Pno1	4	57	54	484.811	491.223	499.703
chr11	17211883	17211946	64	+	3013	promoter	Wdr92	6	49	44	34.9528	35.0697	51.5769
chr11	17257572	17257652	81	+	3015	promoter	C1d	7	15	9	153.632	177.303	207.049
chr11	17953869	17953892	24	-	4023	promoter	Etaa1	1	1	1	178.873	137.522	151.099
chr11	17954003	17954028	26	+	3017	unknown	Etaa1os	70	89	20	1.30757	3.20252	3.90156
chr1	118311171	118311308	138	-	1241	promoter	Tsn	18	44	27	534.606	526.261	555.311
chr1	118321846	118321886	41	+	456	promoter	Nifk	1	2	2	127.868	134.274	161.657
chr1	118388867	118388896	30	-	1242	unknown	NA	8	27	20	31.376	29.2853	29.4269
chr1	118389337	118389468	132	+	457	promoter	Clasp1	5	39	35	118.904	92.485	86.9541
chr1	118459266	118459269	4	-	1243	unknown	2900060B14Rik	4	29	26	29.3773	39.4996	36.7382
chr1	118627944	118627954	11	+	458	promoter	Tfcp2l1	24	65	42	298.825	233.157	353.097
chr1	118635028	118635033	6	+	459	intron	Tfcp2l1	9	30	22	2.48212	2.75191	3.26006
chr1	118679428	118679430	3	+	461	exon	Tfcp2l1	2	30	29	0.881479	2.14914	2.24796
chr1	118681137	118681140	4	+	462	exon	Tfcp2l1	7	21	15	1.24641	1.99804	2.43241
chr1	119053385	119053424	40	-	1244	promoter	Gli2	37	221	185	27.1556	22.0075	27.0058
chr1	119053547	119053728	182	-	1245	promoter	Gli2	20	61	42	131.082	81.3568	121.337
chr1	119054631	119054923	293	-	1246	unknown	NA	31	137	107	33.6684	24.8753	39.4882
chr1	119302602	119302604	3	-	1248	unknown	NA	2	4	3	2.54447	0.933846	0.667691
chr11	19409389	19409472	84	+	3019	unknown	NA	13	56	44	94.7431	79.8147	65.2671
chr11	19415785	19415790	6	+	3020	unknown	NA	1	2	2	0.700544	0.933846	2.15565
chr1	119422207	119422212	6	-	1250	promoter	Inhbb	1	65	65	0.689055	1.40606	6.42548
chr1	119422441	119422450	10	-	1251	promoter	NA	2	9	8	3.29058	2.78284	8.44321
chr1	119444199	119444222	24	+	466	unknown	NA	1	5	5	1.4915	2.30007	1.32179
chr1	119466233	119466235	3	-	1253	unknown	NA	5	62	58	2.79431	6.33323	0.384703
chr1	119504599	119504803	205	-	1254	promoter	Ralb	2	4	3	18.2503	17.4791	21.0164
chr1	119526135	119526189	55	+	467	promoter	Tmem185b	1	149	149	61.9038	82.9241	73.655
chr1	119648927	119648997	71	-	1255	promoter	Epb41l5	57	232	176	173.158	125.313	109.418
chr1	119837473	119837560	88	-	1257	promoter	Ptpn4	17	521	505	35.0448	14.2691	18.7699
chr1	119913171	119913177	7	-	1258	promoter	Tmem177	34	559	526	25.5487	27.4673	25.5973
chr11	19924088	19924453	366	+	3022	promoter	Spred2	1	1	1	207.547	186.604	209.514
chr11	19983139	19983175	37	+	3025	intron	Spred2	90	253	164	3.42162	1.08676	1.32179
chr11	20063286	20063307	22	-	4026	exon	Actr2	1	69	69	0.343163	1.08676	3.07644
chr1	120073759	120073822	64	-	1259	promoter	Tmem37	1	47	47	6.83969	11.6037	9.06822
chr11	20082787	20082878	92	-	4027	intron	Actr2	1	1	1	4.55886	7.5182	6.72616
chr1	120086778	120086811	34	-	1260	unknown	NA	3	3	1	6.40723	2.63087	2.5503
chr11	20112884	20112938	55	-	4028	promoter	Actr2	1	79	79	802.027	779.381	819.944
chr1	120121013	120121126	114	-	1261	promoter	Dbi	1	20	20	1843.68	1786.01	1772.5
chr1	120121172	120121194	23	+	469	promoter	3110009E18Rik	1	25	25	21.1606	29.807	18.1455
chr11	20138576	20138588	13	-	4029	unknown	NA	1	52	52	2.54447	3.65208	1.22872
chr11	20138775	20138791	17	-	4030	unknown	NA	10	127	118	1.92311	4.25009	0.384703
chr11	20139378	20139382	5	-	4031	unknown	NA	91	125	35	3.17026	5.29337	1.50764
chr11	20140521	20140586	66	+	3028	unknown	NA	16	55	40	21.7916	28.4675	13.682
chr11	20166223	20166234	12	+	3029	unknown	NA	93	135	43	3.78968	8.7974	4.95406
chr11	20201413	20201451	39	+	3030	promoter	Rab1a	15	53	39	189.616	188.66	216.192
chr11	20224997	20225000	4	+	3032	exon	Rab1a	1	3	3	3.0446	8.04811	9.35569
chr11	20249372	20249440	69	-	4033	promoter	Cep68	11	50	40	76.1545	59.1478	79.2711
chr11	20249582	20249624	43	+	3033	unknown	NA	29	67	39	15.4271	11.798	11.2983
chr1	120265261	120265303	43	-	1262	promoter	Steap3	4	24	21	4.87331	6.39924	5.22727
chr11	20332705	20332744	40	-	4036	promoter	Slc1a4	1	1	1	61.5234	65.6304	52.9319
chr11	20395535	20395540	6	-	4037	unknown	NA	13	266	254	18.6751	26.1294	3.10604
chr11	20543166	20543259	94	+	3035	promoter	Sertad2	1	1	1	23.8228	23.7596	22.7823
chr11	20631978	20632000	23	+	3036	promoter	Sertad2	1	4	4	2.29533	3.65208	3.90156
chr11	20741462	20741537	76	-	4038	promoter	Aftph	52	166	115	8.213	7.85718	10.4061
chr11	20831018	20831049	32	-	4039	promoter	Lgalsl	1	1	1	31.0466	42.767	32.9352
chr1	121035654	121035656	3	+	470	unknown	NA	6	20	15	0.700544	3.80173	0.948835
chr11	21091304	21091362	59	+	3037	promoter	Peli1	1	1	1	67.5324	67.6398	65.8954
chr11	21105986	21105990	5	+	3038	intron	Peli1	9	36	28	1.86127	3.80173	1.97085
chr11	21238524	21238535	12	+	3039	unknown	NA	7	84	78	18.2068	12.4368	12.998
chr11	21238892	21238947	56	+	3041	promoter	NA	75	115	41	23.8061	24.6471	17.9248
chr1	121327754	121327808	55	-	1263	promoter	Insig2	4	61	58	80.1827	48.9994	54.6355
chr11	21370470	21370481	12	-	4042	promoter	Ugp2	1	1	1	5.44921	6.48154	4.45014
chr11	21371175	21371262	88	-	4043	promoter	Ugp2	10	10	1	9.71028	6.72478	7.46861
chr1	121431063	121431110	48	+	471	promoter	Ccdc93	1	1	1	41.0697	37.4811	32.961
chr1	121566102	121566112	11	-	1265	exon	Ddx18	1	52	52	1.92311	2.30007	2.61666
chr1	121567713	121567724	12	-	1266	promoter	Ddx18	4	34	31	1.79948	2.60145	1.97085
chr1	121567907	121567989	83	-	1267	promoter	Ddx18	8	92	85	540.504	562.575	569.581
chr11	21571779	21571839	61	-	4044	promoter	Mdh1	2	4	3	324.374	317.264	422.814
chr1	121842971	121842976	6	-	1268	unknown	NA	1	1	1	9.63048	13.6969	8.90007
chr11	22287021	22287068	48	-	4045	promoter	Ehbp1	1	2	2	96.2954	64.8947	59.0449
chr1	122357151	122357159	9	+	472	unknown	NA	30	84	55	1.98502	5.29337	3.35181
chr1	122357214	122357244	31	-	1269	unknown	NA	20	79	60	67.6531	81.5355	68.6208
chr11	22512272	22512280	9	+	3043	promoter	Tmem17	14	22	9	0.760721	2.45084	1.87835
chr11	22512427	22512462	36	+	3044	promoter	Tmem17	2	5	4	2.98212	4.54856	2.89266
chr11	22604931	22604935	5	-	4046	unknown	Gm26829	12	120	109	2.79431	3.05244	2.06328
chr11	22606775	22606778	4	+	3045	unknown	NA	6	68	63	1.0635	2.60145	0.289755
chr11	22607738	22607813	76	-	4047	unknown	Gm26829	4	32	29	14.8829	14.8099	7.71587
chr11	22607971	22608027	57	+	3046	unknown	NA	2	4	3	7.6143	15.4626	9.68329
chr11	22610337	22610416	80	-	4048	unknown	Gm26829	19	31	13	15.6865	16.5839	13.1362
chr11	22621000	22621059	60	-	4050	unknown	NA	23	110	88	4.83967	6.55501	2.92186
chr11	22859676	22859736	61	-	4051	promoter	B3gnt2;Gm28048	7	40	34	63.1402	49.1713	71.4586
chr11	22860439	22860484	46	-	4052	promoter	B3gnt2;Gm28048	10	34	25	13.1934	8.73755	10.9157
chr11	22972000	22972043	44	+	3048	promoter	Zrsr1	17	39	23	11.5968	16.7058	13.2118
chr11	22982260	22982290	31	-	4054	promoter	Commd1	2	3	2	109.008	149.354	148.395
chr11	22990609	22990706	98	+	3052	promoter	Cct4	15	47	33	1154.93	1153.91	1038.35
chr11	23020470	23020481	12	+	3054	promoter	Fam161a	9	11	3	0.580646	2.30007	0.384703
chr11	23069225	23069230	6	-	4055	unknown	NA	9	53	45	3.0448	2.30007	1.50764
chr11	23255955	23256331	377	+	3057	promoter	Xpo1	1	53	53	761.105	610.538	749.999
chr11	23256440	23256634	195	+	3058	promoter	Xpo1	5	82	78	3.47652	3.99532	4.77263
chr11	23257485	23257488	4	-	4056	unknown	NA	3	39	37	1.18535	3.50234	2.43241
chr11	23268208	23268210	3	+	3060	intron	Xpo1	6	33	28	0.881479	0.780516	2.15565
chr11	23268985	23269045	61	+	3061	intron	Xpo1	2	29	28	6.15414	13.3226	12.8787
chr11	23269148	23269150	3	+	3062	intron	Xpo1	1	1	1	1.00272	3.35249	2.15565
chr11	23284286	23284312	27	+	3064	promoter	Xpo1	2	21	20	3.72853	5.65256	5.50802
chr11	23284663	23284710	48	+	3065	promoter	Xpo1	2	132	131	2.31254	3.6935	4.95635
chr11	23306430	23306553	124	+	3067	promoter	NA	4	4	1	9.76325	4.47215	6.83212
chr11	23306887	23307052	166	+	3068	promoter	Usp34	6	6	1	215.039	232.607	154.098
chr11	23333529	23333545	17	+	3069	exon	Usp34	144	342	199	1.61449	1.69525	2.15565
chr11	23363993	23364045	53	-	4057	unknown	NA	7	40	34	2.98212	5.14455	3.71845
chr11	23497916	23498025	110	-	4058	promoter	Ahsa2	1	2	2	82.4078	68.4596	80.9113
chr11	23633611	23633674	64	-	4059	promoter	0610010F05Rik	1	43	43	9.85172	7.04906	7.29657
chr11	23665872	23665940	69	-	4060	promoter	Pex13	10	10	1	166.602	116.978	153.757
chr11	23666162	23666258	97	+	3071	promoter	Pus10	1	30	30	95.8855	93.3212	70.6116
chr11	23666390	23666427	38	+	3072	promoter	Pus10	1	1	1	17.914	14.0914	18.5452
chr11	23895182	23895291	110	-	4061	promoter	Papolg	1	2	2	237.941	172.141	149.497
chr1	125435427	125435566	140	-	1272	promoter	Actr3	4	37	34	80.0762	79.5623	107.931
chr1	125435671	125435754	84	-	1273	promoter	Actr3	31	180	150	81.389	66.0363	71.586
chr1	125435988	125436031	44	+	474	unknown	NA	6	6	1	3.53798	2.63087	4.95697
chr1	125560585	125560639	55	+	475	promoter	Slc35f5	1	4	4	1.4915	1.84675	2.15565
chr1	125561020	125561071	52	+	476	promoter	Slc35f5	20	20	1	57.3054	43.8615	47.3707
chr11	26129111	26129113	3	-	4062	intron	5730522E02Rik	16	44	29	2.54447	4.10073	2.61666
chr11	26210560	26210578	19	-	4063	promoter	5730522E02Rik	2	4	3	2.10899	2.90224	2.24796
chr11	26387190	26387225	36	+	3073	promoter	Fancl	4	20	17	66.3827	80.1424	73.0313
chr11	26387412	26387437	26	-	4064	unknown	NA	2	15	14	29.0488	42.5496	36.3646
chr11	26593595	26593677	83	-	4065	promoter	Vrk2	14	80	67	37.1527	35.102	35.2711
chr1	12692440	12692549	110	+	45	promoter	Sulf1	2	20	19	32.5612	41.5365	34.9887
chr1	12718398	12718512	115	+	46	promoter	Sulf1	1	1	1	32.9233	38.9545	39.6526
chr1	12718661	12718749	89	+	47	promoter	Sulf1	5	5	1	24.4709	21.5351	23.1915
chr1	127204996	127205021	26	+	477	promoter	Mgat5	30	64	35	12.8114	5.52836	10.128
chr1	127425188	127425192	5	-	1274	unknown	NA	6	6	1	3.10751	3.05244	4.17599
chr1	127773866	127773895	30	-	1275	unknown	2900009J06Rik	1	3	3	6.69986	2.95276	2.6591
chr1	127774020	127774023	4	-	1276	unknown	2900009J06Rik	3	36	34	1.79948	2.75191	1.41476
chr1	127774190	127774274	85	+	478	promoter	Ccnt2	1	1	1	923.578	703.067	591.958
chr1	127779878	127779880	3	+	479	intron	Ccnt2	1	1	1	1.55296	3.05244	1.60043
chr1	127797356	127797440	85	+	482	intron	Ccnt2	3	68	66	5.22786	6.14215	6.74321
chr1	127868791	127868822	32	+	483	promoter	Rab3gap1	4	23	20	105.308	81.3456	67.8238
chr1	128102439	128102492	54	-	1277	promoter	Zranb3	3	14	12	113.263	63.5974	70.9383
chr1	128103020	128103070	51	-	1279	promoter	Zranb3	10	59	50	15.436	12.8311	11.3173
chr1	128103304	128103405	102	+	484	promoter	R3hdm1	18	32	15	316.372	264.108	239.107
chr1	128167936	128167938	3	+	485	exon	R3hdm1	10	49	40	4.17876	5.88795	5.27115
chr1	128193733	128193736	4	+	486	exon	R3hdm1	35	99	65	3.10751	2.75191	2.80071
chr1	128244138	128244152	15	+	487	promoter	Ubxn4	1	4	4	3.0448	3.80173	2.61666
chr1	128244270	128244414	145	+	488	promoter	Ubxn4	4	11	8	68.987	57.0397	59.341
chr1	128260844	128260852	9	-	1281	unknown	NA	17	68	52	3.17026	4.84671	4.35879
chr1	128359631	128359737	107	-	1283	promoter	Mcm6	1	1	1	712.994	483.05	606.107
chr1	128417313	128417431	119	-	1284	promoter	Dars	9	48	40	690.803	680.177	640.279
chr11	29130743	29130773	31	+	3074	promoter	Pnpt1	21	49	29	590.266	597.327	591.97
chr11	29172703	29172762	60	-	4068	unknown	A630052C17Rik	7	49	43	14.1237	11.2806	8.05214
chr11	29172896	29173048	153	+	3076	promoter	Ppp4r3b	1	1	1	225.101	180.718	208.906
chr11	29247259	29247356	98	-	4069	promoter	Cfap36	10	43	34	123.075	126.465	154.851
chr11	29373642	29373717	76	+	3077	promoter	Ccdc88a	11	29	19	28.5382	25.3845	24.3941
chr11	29463668	29463746	79	+	3079	promoter	Ccdc88a	27	77	51	12.0478	21.3895	14.1406
chr11	29515007	29515033	27	-	4070	promoter	Prorsd1	1	5	5	23.7993	24.0144	28.5935
chr11	29526437	29526523	87	+	3081	promoter	Mtif2	2	72	71	131.331	116.184	119.509
chr11	29546320	29546328	9	-	4072	exon	Rps27a	17	50	34	1.94497	4.14156	6.06052
chr11	29546744	29546767	24	-	4073	exon	Rps27a	3	12	10	1.92311	2.30007	2.06328
chr11	29547209	29547262	54	-	4074	exon	Rps27a	4	35	32	3.8483	6.40458	5.04496
chr11	29547698	29547928	231	-	4075	promoter	Rps27a	2	20	19	11258.9	12761.8	12740.6
chr11	29692938	29693045	108	+	3083	promoter	Rtn4	2	24	23	781.543	864.272	600.002
chr1	13000901	13000904	4	-	856	unknown	NA	2	108	107	1.18535	2.14914	0.855281
chr11	30100320	30100530	211	-	4078	exon	Sptbn1	2	3	2	27.4704	41.4607	38.0669
chr11	30114764	30114766	3	-	4082	exon	Sptbn1	1	1	1	0.580646	2.14914	0.479297
chr11	30120671	30120673	3	-	4083	exon	Sptbn1	1	1	1	1.43011	2.14914	1.69315
chr11	30137302	30137306	5	-	4085	exon	Sptbn1	1	1	1	1.0635	2.30007	1.41476
chr11	30197843	30198308	466	-	4090	promoter	Sptbn1	8	8	1	374.481	336.355	343.253
chr11	30268145	30268212	68	-	4092	promoter	Sptbn1	9	44	36	177.05	131.686	90.629
chr11	30279456	30279460	5	-	4094	unknown	NA	8	21	14	1.18535	2.30007	0.855281
chr1	130462477	130462507	31	-	1286	promoter	Cd55	12	14	3	1.98502	2.60145	1.78578
chr11	30649392	30649443	52	-	4095	promoter	Acyp2	23	59	37	33.3049	43.2651	48.6081
chr1	13069896	13069900	5	+	50	unknown	Gm29283	20	33	14	68.2563	50.8649	24.3912
chr11	30699173	30699187	15	-	4096	unknown	NA	2	10	9	50.9713	51.7798	18.8858
chr1	130715800	130715864	65	-	1288	promoter	Pfkfb2	3	40	38	21.2937	14.5962	10.6447
chr1	130716105	130716114	10	+	489	unknown	NA	3	41	39	3.10751	2.75191	3.44353
chr1	130717390	130717441	52	-	1289	intron	Pfkfb2	1	13	13	13.7229	17.2538	11.2647
chr1	130717509	130717550	42	+	490	promoter	Yod1	30	89	60	33.0887	27.896	26.8619
chr11	30749051	30749057	7	+	3087	unknown	NA	8	27	20	2.41981	3.05244	2.80071
chr11	30749632	30749644	13	-	4097	unknown	NA	6	51	46	0.461461	2.14914	2.15565
chr11	30749777	30749948	172	+	3088	unknown	NA	13	41	29	9.39947	9.19691	4.26205
chr11	30751999	30752004	6	-	4098	unknown	NA	18	57	40	2.17105	2.75191	1.41476
chr1	13076369	13076403	35	-	857	unknown	NA	4	8	5	2.48212	0.626684	1.69315
chr11	30771667	30771676	10	-	4099	unknown	NA	3	42	40	4.81278	5.88795	4.08454
chr11	30771777	30771825	49	+	3089	promoter	Psme4	7	83	77	214.65	158.161	172.658
chr11	30870501	30870503	3	+	3092	intron	Psme4	4	17	14	1.61449	2.90224	2.24796
chr11	30885410	30885415	6	+	3093	promoter	Gpr75	11	42	32	2.23317	1.84675	2.52456
chr1	13094762	13094764	3	-	858	unknown	NA	9	9	1	0.520955	2.30007	0.573611
chr11	30954099	30954152	54	-	4101	promoter	Erlec1	21	47	27	18.5889	15.7399	13.755
chr11	30954336	30954381	46	-	4102	promoter	NA	117	119	3	2.29533	1.99804	2.06328
chr11	30954422	30954485	64	+	3094	promoter	Asb3	1	1	1	88.1096	63.1934	59.8036
chr11	30986335	30986388	54	-	4103	promoter	Chac2	1	18	18	12.1381	11.2935	10.6428
chr11	31017592	31017596	5	-	4104	unknown	NA	6	30	25	1.73775	3.20252	2.15565
chr1	131097807	131097840	34	-	1290	promoter	Mapkapk2	1	1	1	8.19678	12.9534	9.52804
chr1	131138248	131138284	37	-	1291	promoter	Dyrk3	3	53	51	24.6632	25.2742	36.5602
chr1	131138405	131138426	22	+	491	unknown	NA	2	3	2	2.54447	2.14914	2.98457
chr1	131153197	131153270	74	+	493	promoter	Eif2d	2	12	11	136.406	122.767	128.356
chr11	3124049	3124095	47	+	2940	unknown	NA	1	3	3	65.6824	68.4223	51.2891
chr1	13127230	13127247	18	-	860	promoter	NA	1	1	1	1.18535	0.933846	2.06328
chr11	31370073	31370126	54	-	4106	promoter	Stc2	1	1	1	59.9283	28.0217	23.7673
chr1	131527316	131527371	56	-	1295	promoter	Srgap2	1	3	3	86.5199	60.7565	59.1797
chr1	131527860	131527871	12	+	494	promoter	NA	1	1	1	4.17876	5.44211	4.35879
chr1	131527988	131527992	5	+	495	promoter	Fam72a	2	2	1	14.6528	16.0478	24.1734
chr11	31671826	31671890	65	-	4107	promoter	Bod1	2	6	5	18.5323	20.1063	21.1924
chr1	131797400	131797407	8	+	496	promoter	Pm20d1	2	2	1	35.9826	26.4831	21.7591
chr1	131827961	131828049	89	+	497	promoter	Slc41a1	3	38	36	69.1031	50.7783	63.9216
chr1	131828158	131828169	12	+	498	promoter	Slc41a1	7	14	8	1.3688	0.933846	3.71845
chr1	131867258	131867344	87	+	499	promoter	Rab29	9	94	86	13.5218	14.4954	13.0709
chr11	31870880	31870926	47	+	3097	unknown	NA	10	11	2	52.2298	37.2953	35.1838
chr1	131910500	131910721	222	+	501	promoter	Nucks1	1	7	7	1382.86	1163.39	1319.14
chr1	131911114	131911141	28	-	1297	unknown	NA	4	11	8	1.24641	2.60145	2.7087
chr1	131919015	131919029	15	+	502	exon	Nucks1	1	1	1	15.9232	18.5626	19.9457
chr1	131921962	131922055	94	+	503	exon	Nucks1	1	38	38	55.2486	79.5023	80.9763
chr1	131922033	131922039	7	-	1298	unknown	NA	1	3	3	0.881479	2.60145	1.41476
chr1	131924593	131924634	42	+	504	exon	Nucks1	3	3	1	8.63803	8.40447	8.94805
chr1	131928071	131928204	134	+	505	exon	Nucks1	5	17	13	9.82883	16.8989	13.7047
chr1	131929612	131929711	100	+	506	exon	Nucks1	2	49	48	2.55449	4.59998	5.04496
chr1	131929689	131929744	56	-	1300	unknown	NA	6	6	1	28.9555	29.346	32.9597
chr1	131931904	131931915	12	+	509	exon	Nucks1	3	43	41	5.65119	5.50328	3.1001
chr1	131932025	131932177	153	+	510	exon	Nucks1	3	26	24	56.1466	72.9658	77.4432
chr11	3193399	3193446	48	-	3933	promoter	Sfi1;Drg1	14	68	55	28.0312	16.7742	24.4868
chr1	131934044	131934079	36	+	512	exon	Nucks1	2	3	2	5.64612	7.50282	5.07778
chr1	131934419	131934495	77	+	513	exon	Nucks1	2	30	29	2.85687	2.60145	4.08454
chr1	131934771	131934892	122	+	514	exon	Nucks1	3	4	2	50.1743	84.7453	93.731
chr1	131935195	131935313	119	+	515	exon	Nucks1	9	71	63	34.0238	46.084	50.9974
chr11	31965587	31965610	24	+	3098	promoter	4930524B15Rik	1	52	52	3.61049	2.45084	2.61666
chr11	31982612	31982634	23	-	4108	unknown	NA	20	31	12	3.60958	6.4008	7.79669
chr11	31987004	31987020	17	-	4109	unknown	NA	26	29	4	14.7173	19.9655	10.3617
chr11	32000425	32000465	41	+	3099	promoter	Nsg2	6	100	95	2.18807	2.47863	8.79895
chr1	132007581	132007623	43	+	518	promoter	Gm29103;Elk4	1	3	3	3.9259	2.30007	2.80071
chr11	3202310	3202326	17	-	3934	unknown	Drg1	18	86	69	3.10751	3.80173	4.54147
chr11	3202697	3202717	21	+	2942	promoter	Eif4enif1	1	1	1	1.30757	0.933846	2.06328
chr11	32205433	32205508	76	+	3100	promoter	Snrnp25	10	54	45	125.194	122.958	161.933
chr11	32222285	32222301	17	-	4110	promoter	Rhbdf1	16	48	33	7.88414	8.25277	4.70222
chr11	32226495	32226549	55	+	3101	promoter	Mpg	7	18	12	154.816	176.898	165.274
chr11	32267603	32267688	86	-	4111	promoter	Nprl3	1	34	34	74.7203	72.2289	61.0923
chr1	132316083	132316139	57	+	520	promoter	Nuak2	8	30	23	36.9328	23.7656	26.2487
chr11	32347815	32347860	46	+	3102	promoter	Sh3pxd2b	9	60	52	7.85571	10.48	6.91008
chr1	132417570	132417599	30	+	521	promoter	Dstyk	30	76	47	5.00347	2.45084	4.45014
chr1	132470268	132470303	36	+	522	unknown	NA	1	1	1	34.2436	26.0145	50.5125
chr1	132470974	132471010	37	-	1302	unknown	6030442K20Rik	16	58	43	6.56697	12.2602	19.8548
chr1	132477014	132477082	69	-	1303	unknown	6030442K20Rik	8	20	13	2.79431	1.54353	2.80071
chr1	132477368	132477437	70	+	523	promoter	Rbbp5	3	3	1	194.589	170.418	198.156
chr11	32533297	32533362	66	+	3104	promoter	Stk10	2	47	46	5.77978	8.85279	4.51111
chr1	132542868	132542903	36	-	1304	promoter	Cntn2	15	51	37	1.86127	0.780516	2.15565
chr11	32614689	32614715	27	-	4112	unknown	NA	3	10	8	22.5061	14.3188	18.5998
chr11	32614758	32614801	44	+	3105	intron	Stk10	3	40	38	28.4083	27.1564	30.3844
chr11	32642734	32642798	65	+	3106	promoter	Fbxw11	2	24	23	33.1627	27.5347	31.4141
chr11	3265792	3265796	5	+	2944	unknown	NA	1	1	1	1.3688	2.30007	2.52456
chr11	3266367	3266445	79	-	3935	promoter	Drg1	2	41	40	315.121	334.259	339.887
chr1	132741761	132741802	42	-	1305	promoter	Nfasc	10	83	74	35.4752	17.651	32.041
chr11	3289894	3289916	23	+	2945	promoter	Patz1	3	10	8	1.79948	1.99804	2.06328
chr11	3290271	3290377	107	+	2946	promoter	Patz1	3	4	2	77.716	63.5726	71.8173
chr1	132987734	132987738	5	-	1306	exon	Mdm4	2	5	4	11.6832	20.423	15.9462
chr1	132987945	132987948	4	-	1307	exon	Mdm4	1	2	2	1.3688	1.54353	2.06328
chr11	3300778	3300789	12	+	2947	intron	Patz1	9	28	20	0.881479	2.75191	1.04225
chr1	133012958	133012961	4	-	1309	intron	Mdm4	1	1	1	5.86643	11.5966	9.5133
chr1	133019168	133019227	60	-	1310	intron	Mdm4	6	30	25	5.91037	9.45241	4.42627
chr1	133019401	133019558	158	-	1311	exon	Mdm4	3	62	60	223.237	197.973	155.186
chr1	133025251	133025424	174	-	1312	promoter	Mdm4	1	1	1	888.978	623.827	497.36
chr1	133045997	133046042	46	+	525	promoter	Pik3c2b	67	116	50	2.17105	2.60145	0.855281
chr1	133131104	133131433	330	+	526	promoter	Ppp1r15b	1	83	83	70.4721	88.2939	96.5104
chr11	33152806	33152854	49	-	4113	exon	Npm1	4	86	83	6.64688	13.0985	9.35419
chr11	33156024	33156107	84	+	3107	unknown	NA	3	54	52	35.3759	58.4514	48.6276
chr11	33156670	33156763	94	-	4114	exon	Npm1	7	63	57	22.5044	35.2977	27.8951
chr11	33156672	33156734	63	+	3108	unknown	NA	10	32	23	291.873	395.308	371.623
chr11	33156991	33157036	46	+	3109	unknown	NA	15	32	18	19.8971	26.7649	27.9345
chr11	33156997	33157036	40	-	4115	exon	Npm1	20	53	34	49.0294	66.8655	54.6208
chr11	33159950	33160000	51	-	4117	exon	Npm1	18	53	36	27.6956	27.9226	26.4994
chr11	33159984	33160001	18	+	3110	unknown	NA	1	4	4	9.18298	15.332	12.1803
chr11	33160351	33160413	63	-	4119	exon	Npm1	31	76	46	80.2598	106.684	76.0438
chr11	33160850	33160945	96	-	4120	exon	Npm1	13	43	31	250.138	311.961	263.641
chr11	33161164	33161286	123	-	4121	exon	Npm1	2	50	49	39.5786	45.6671	42.8119
chr11	33163076	33163128	53	-	4123	promoter	Npm1	6	26	21	5297.86	4694.63	4029.39
chr11	33277177	33277202	26	-	4126	intron	Ranbp17	8	56	49	11.0422	12.5445	10.0372
chr11	3332476	3332481	6	+	2948	promoter	Pik3ip1	1	57	57	2.41981	1.23931	1.41476
chr11	33419800	33419802	3	-	4129	intron	Ranbp17	33	79	47	3.73657	5.59079	2.61666
chr1	133424420	133424457	38	-	1316	promoter	NA	2	3	2	3.17026	3.65208	2.7087
chr11	33513037	33513171	135	+	3111	unknown	NA	1	44	44	17.0708	25.0359	28.677
chr11	33513199	33513268	70	-	4134	promoter	Ranbp17	5	13	9	11.5555	6.01014	7.324
chr11	33513643	33513785	143	-	4135	promoter	Ranbp17	3	53	51	309.908	175.317	195.586
chr11	33527355	33527423	69	-	4136	unknown	NA	27	60	34	0.226048	4.10073	2.61666
chr11	33529774	33529794	21	-	4137	unknown	NA	1	2	2	3.66075	6.25473	3.9411
chr11	33534735	33534791	57	+	3112	unknown	NA	12	33	22	223.294	195.304	167.233
chr11	33537212	33537250	39	-	4138	unknown	NA	20	27	8	13.216	22.4893	23.6172
chr11	33537404	33537442	39	-	4139	unknown	NA	9	44	36	13.2773	26.9419	27.071
chr11	33544287	33544320	34	-	4140	unknown	NA	2	53	52	2.73792	1.71344	5.59917
chr1	133610235	133610320	86	-	1317	promoter	Snrpe	16	70	55	2195.19	2330.44	2559.69
chr1	133661356	133661431	76	-	1321	promoter	Zc3h11a	2	25	24	448.834	410.683	372.93
chr1	133668015	133668023	9	+	528	unknown	NA	4	21	18	6.21574	8.1095	6.27203
chr11	3371325	3371396	72	-	3939	promoter	Limk2	37	82	46	24.575	24.3013	20.2796
chr1	13374035	13374071	37	-	863	promoter	Ncoa2	1	21	21	40.5539	26.6723	33.0608
chr1	133753492	133753504	13	-	1322	promoter	Atp2b4	29	169	141	2.73179	0.780516	0.948835
chr11	33755004	33755012	9	-	4141	intron	Kcnip1	33	36	4	236.276	295.884	208.123
chr1	134079118	134079122	5	-	1323	promoter	Btg2	11	12	2	21.7289	27.3788	24.9158
chr11	3409083	3409185	103	-	3940	promoter	Limk2	1	1	1	83.3384	95.0439	73.4141
chr11	34314720	34314768	49	+	3116	promoter	Fam196b	1	1	1	3.66195	3.2359	3.94163
chr1	134326953	134327057	105	-	1324	promoter	Ppfia4	6	23	18	50.0503	27.5591	11.2084
chr1	134344706	134344731	26	-	1325	unknown	NA	14	50	37	6.14672	7.50166	3.77576
chr1	134360766	134360769	4	+	529	unknown	NA	5	7	3	0.821036	2.14914	2.06328
chr1	134361939	134362010	72	-	1327	promoter	Tmem183a	1	52	52	154.341	120.472	145.99
chr1	134362073	134362110	38	+	530	unknown	NA	12	29	18	4.21818	3.5407	5.23288
chr1	134405993	134406133	141	+	531	promoter	Cyb5r1	1	11	11	348.276	279.294	298.363
chr1	134415397	134415501	105	+	534	promoter	Adipor1	40	46	7	45.3201	40.8801	51.0539
chr1	134415726	134415783	58	+	535	promoter	Adipor1	3	38	36	59.6357	32.2077	43.0881
chr1	134435629	134435665	37	+	536	unknown	Platr1	1	5	5	4.49545	4.10073	3.07644
chr1	134455532	134455578	47	+	537	promoter	Klhl12	11	47	37	64.1932	47.333	48.3668
chr1	134494639	134494689	51	+	538	promoter	Rabif	4	44	41	96.4331	97.9151	115.757
chr11	3452273	3452374	102	-	3941	promoter	Rnf185	3	34	32	37.1754	29.9394	34.627
chr11	3452469	3452510	42	+	2949	unknown	8430429K09Rik	6	18	13	6.4131	3.99301	3.84635
chr11	3452892	3452896	5	-	3942	unknown	NA	3	75	73	5.32174	5.7394	4.17599
chr1	134533991	134533992	2	+	539	unknown	NA	15	49	35	0.520955	2.30007	0.479297
chr1	134556991	134557031	41	-	1330	unknown	NA	9	33	25	9.82495	8.99512	5.72642
chr1	134560189	134560300	112	+	540	promoter	Kdm5b	10	42	33	763.975	426.348	630
chr1	134588890	134588893	4	+	542	exon	Kdm5b	1	43	43	1.24641	1.99804	2.06328
chr1	134595802	134595804	3	+	544	exon	Kdm5b	1	4	4	2.17105	2.90224	2.80071
chr1	134631837	134631839	3	+	547	exon	Kdm5b	2	2	1	1.30757	1.54353	2.06328
chr11	34798045	34798050	6	-	4142	unknown	NA	15	32	18	2.18905	6.55364	2.17707
chr11	34833594	34833670	77	-	4143	promoter	Spdl1	1	1	1	354.127	240.833	194.121
chr11	34833736	34833752	17	+	3117	unknown	NA	2	21	20	1.0635	2.30007	1.04225
chr1	134955916	134955943	28	-	1331	promoter	Ppp1r12b	1	10	10	45.1175	28.4113	28.8032
chr1	134962561	134962610	50	+	548	promoter	Ube2t	9	29	21	193.465	147.901	140.407
chr11	35078566	35078568	3	+	3118	unknown	NA	4	21	18	9.30661	5.14455	2.89266
chr1	135146804	135146839	36	+	549	promoter	Arl8a	2	20	19	11.3914	11.6499	13.4844
chr11	3514864	3514928	65	+	2950	promoter	Selenom	3	27	25	52.0404	73.7606	87.4703
chr1	135232034	135232047	14	+	550	promoter	Gm4204	18	48	31	1.30757	0.933846	2.52456
chr1	135258458	135258463	6	-	1332	promoter	Elf3	12	93	82	14.5596	10.554	10.5166
chr1	135284016	135284074	59	-	1333	promoter	Rnpep	3	14	12	35.1389	33.5858	42.3235
chr1	135313729	135313764	36	-	1334	promoter	Timm17a	1	1	1	315.396	346.904	406.346
chr1	135375045	135375108	64	-	1335	promoter	Shisa4	5	20	16	3.66413	4.13637	6.14782
chr11	35389472	35389535	64	+	3120	intron	Slit3	10	40	31	4.1566	4.75059	1.61484
chr11	3539235	3539308	74	-	3943	promoter	Smtn	4	32	29	71.9039	89.4029	81.8539
chr1	135430437	135430479	43	-	1336	promoter	Ipo9	2	20	19	376.579	315.635	334.283
chr1	135510382	135510422	41	-	1337	intron	Nav1	4	21	18	2.91948	3.35249	2.34021
chr1	135634048	135634052	5	-	1338	intron	Nav1	7	41	35	3.17026	2.90224	2.34021
chr11	35707707	35707767	61	+	3121	intron	Slit3	6	13	8	4.47244	5.93347	6.70055
chr1	135719756	135719810	55	+	552	promoter	NA	3	143	141	4.90914	4.75091	2.64318
chr1	135729221	135729241	21	+	553	promoter	Csrp1	1	1	1	11.3714	20.43	11.1279
chr1	135766074	135766177	104	+	554	promoter	Phlda3	1	53	53	14.6915	22.4602	24.4089
chr11	35769276	35769280	5	-	4144	unknown	NA	14	56	43	2.73179	3.20252	1.32179
chr11	35769469	35769471	3	+	3122	promoter	NA	1	2	2	3.5475	2.90224	1.78578
chr11	35769581	35769611	31	+	3123	promoter	Pank3	3	250	248	48.4567	55.4852	39.9508
chr11	35769809	35769875	67	+	3124	promoter	Pank3	3	35	33	25.8587	22.2486	17.6525
chr11	35834499	35834549	51	-	4145	promoter	Rars	2	37	36	698.769	575.496	550.779
chr11	35840411	35840445	35	-	4146	exon	Wwc1	11	32	22	8.55162	5.35308	5.78423
chr11	35842250	35842267	18	-	4147	intron	Wwc1	1	13	13	11.1902	9.23124	10.5112
chr1	13589778	13589922	145	-	864	promoter	Tram1	25	37	13	20.7604	20.8356	24.3502
chr11	35980496	35980563	68	-	4148	promoter	Wwc1	10	44	35	22.0918	23.3642	14.7433
chr1	136018015	136018048	34	+	555	promoter	Tmem9	10	74	65	162.738	218.955	206.147
chr1	136234044	136234081	38	-	1340	promoter	Inava	32	62	31	2.29533	1.84675	2.52456
chr1	136346083	136346120	38	-	1341	promoter	Camsap2	5	46	42	14.4292	13.0535	10.9079
chr1	136415296	136415347	52	+	557	promoter	Ddx59	48	86	39	30.466	32.6581	30.0055
chr1	13645779	13645781	3	-	865	intron	Lactb2	28	42	15	8.46608	9.43738	7.72367
chr1	136466358	136466410	53	+	558	unknown	Kif14	6	6	1	30.0336	22.8328	16.8216
chr1	136468664	136468667	4	+	559	exon	Kif14	2	2	1	1.3688	3.05244	2.24796
chr11	3649020	3649082	63	-	3944	unknown	Tug1	9	56	48	328.022	289.168	248.899
chr11	3649221	3649282	62	+	2951	promoter	Morc2a	2	33	32	82.3898	68.9487	76.328
chr11	3656072	3656074	3	+	2952	intron	Morc2a	61	63	3	1.55296	2.90224	1.41476
chr1	136566682	136566720	39	+	561	unknown	NA	4	26	23	209.738	142.578	163.97
chr1	13660486	13660578	93	-	866	promoter	Lactb2	14	140	127	1054.56	641.973	702.52
chr1	136624940	136624993	54	+	562	promoter	Zfp281	25	57	33	36.3901	40.4274	49.0953
chr1	136675949	136675951	3	+	566	unknown	Gm19705	1	1	1	1.67609	2.30007	2.06328
chr1	136677171	136677253	83	+	567	unknown	Gm19705	69	145	77	25.5645	24.503	26.8268
chr1	136696202	136696374	173	+	570	unknown	Platr22	4	9	6	45.2732	40.9384	37.6757
chr1	136699629	136699633	5	+	573	unknown	Platr22	3	30	28	6.98383	14.4143	11.0718
chr1	136707652	136707693	42	+	574	unknown	Platr22	7	51	45	6.03605	2.17316	5.32507
chr1	136949174	136949198	25	-	1344	promoter	Nr5a2	46	113	68	6.48701	6.69944	5.96484
chr1	136952789	136952850	62	-	1346	intron	Nr5a2	1	6	6	4.36869	2.45084	2.7087
chr1	136953602	136953716	115	-	1347	promoter	Nr5a2	37	47	11	127.217	124.144	101.181
chr11	3839982	3839989	8	+	2953	unknown	NA	31	69	39	14.4561	19.9738	10.1644
chr1	138619722	138619761	40	-	1349	promoter	Nek7	1	1	1	36.8262	29.0019	33.1956
chr1	138856827	138856863	37	-	1350	promoter	2310009B15Rik	2	27	26	78.4216	103.232	117.98
chr1	138963642	138963781	140	+	577	promoter	Dennd1b	3	36	34	3.74803	6.39741	5.50746
chr11	3913860	3913862	3	-	3945	exon	Slc35e4	1	13	13	3.67351	6.48154	5.99932
chr11	3932010	3932059	50	-	3946	promoter	Tcn2	7	25	19	32.8509	29.0508	23.5679
chr1	139422203	139422221	19	+	579	promoter	NA	3	40	38	4.6223	3.95128	2.7087
chr1	139454761	139454877	117	+	580	promoter	Aspm	17	28	12	271.645	169.733	266.764
chr1	139457106	139457149	44	-	1352	unknown	NA	1	10	10	3.29587	5.14455	3.99307
chr1	139457440	139457442	3	+	581	exon	Aspm	22	69	48	1.4915	1.84675	3.62684
chr11	3963962	3964038	77	+	2955	promoter	Pes1	1	1	1	371.412	334.419	319.337
chr11	3977190	3977192	3	+	2956	exon	Pes1	3	20	18	2.66931	6.33323	3.71845
chr1	140245699	140245741	43	+	582	promoter	NA	2	9	8	42.5708	46.6208	40.5895
chr1	140453631	140453646	16	-	1354	unknown	NA	3	43	41	2.30991	4.90152	2.64318
chr1	140656402	140656443	42	-	1355	unknown	4930590L20Rik	2	41	40	20.0711	18.7584	8.32275
chr11	40692597	40692661	65	-	4150	promoter	Mat2b	28	60	33	31.5244	25.1902	26.2316
chr11	40692786	40692801	16	+	3125	unknown	NA	16	27	12	2.17105	3.05244	3.62684
chr11	40694903	40695031	129	-	4151	promoter	Mat2b	66	273	208	149.396	132.373	175.622
chr11	40702302	40702504	203	-	4152	exon	Hmmr	20	58	39	10.8888	15.8253	15.8212
chr11	40707699	40707734	36	-	4153	exon	Hmmr	4	4	1	16.7594	16.46	15.3969
chr11	40708064	40708145	82	-	4154	exon	Hmmr	2	11	10	3.80227	10.6521	9.01842
chr11	40709927	40709995	69	-	4155	exon	Hmmr	20	37	18	2.99588	7.15128	4.58408
chr11	40714058	40714113	56	-	4156	exon	Hmmr	12	78	67	4.10329	6.23827	6.3325
chr11	40721646	40721667	22	-	4157	exon	Hmmr	9	17	9	4.97929	8.93237	8.70311
chr11	40723559	40723562	4	-	4158	exon	Hmmr	12	12	1	2.29533	2.45084	2.43241
chr11	40729159	40729221	63	-	4161	exon	Hmmr	35	49	15	5.98144	6.85154	6.77879
chr11	40733395	40733463	69	-	4162	promoter	Hmmr	9	17	9	1696.1	1305.42	1302.65
chr11	40733646	40733766	121	+	3126	promoter	Nudcd2	24	82	59	78.0105	92.4601	112.084
chr11	40733885	40733947	63	+	3127	promoter	Nudcd2	1	14	14	199.463	209.107	261.016
chr11	40734108	40734231	124	+	3128	promoter	Nudcd2	2	7	6	6.71429	7.22837	11.0159
chr11	40755208	40755319	112	-	4167	promoter	Ccng1	2	4	3	1150.37	1327.18	976.364
chr11	40755456	40755502	47	+	3131	unknown	NA	1	1	1	10.9883	16.6442	15.4968
chr11	40855371	40855373	3	-	4168	unknown	NA	1	2	2	1.67609	3.05244	3.5352
chr11	4135176	4135224	49	+	2959	promoter	Rnf215	21	98	78	7.19983	7.64918	7.11051
chr11	4160356	4160403	48	+	2960	promoter	Sf3a1	21	50	30	357.318	402.637	430.695
chr11	4186823	4186862	40	+	2962	promoter	Tbc1d10a	1	138	138	5.27643	4.29811	3.84717
chr11	4218229	4218292	64	+	2963	promoter	Castor1	1	2	2	15.5542	22.1459	15.6611
chr11	43426211	43426240	30	-	4169	promoter	Pttg1	4	55	52	277.349	231.214	321.193
chr11	43433728	43433788	61	+	3132	promoter	Slu7	1	119	119	20.1199	22.7505	25.1164
chr11	43681993	43682042	50	+	3133	promoter	Pwwp2a	36	94	59	6.80798	8.70347	3.11619
chr1	143702792	143702867	76	-	1356	promoter	Cdc73	9	65	57	139.244	104.607	102.6
chr1	143739558	143739637	80	+	585	promoter	Glrx2	8	66	59	57.8012	51.2138	85.8155
chr11	43747971	43748038	68	-	4170	promoter	Ttc1	5	41	37	176.866	149.314	159.131
chr1	143776990	143777047	58	-	1357	promoter	Ro60	16	29	14	140.322	108.939	108.859
chr1	143777271	143777340	70	+	586	promoter	Uchl5	2	2	1	336.876	328.535	302.198
chr11	4441053	4441191	139	-	3949	promoter	Hormad2	4	27	24	17.7174	16.4811	10.6186
chr11	44470452	44470503	52	-	4171	promoter	Ublcp1	9	51	43	101.445	92.733	95.9
chr11	44518957	44518998	42	+	3135	promoter	Rnf145	7	7	1	121.002	85.9785	102.523
chr11	45829106	45829112	7	+	3137	promoter	F630206G17Rik	1	3	3	8.59102	13.1646	10.3139
chr11	45851941	45851988	48	+	3138	promoter	NA	6	45	40	25.2887	24.0679	25.1573
chr11	45944922	45944944	23	-	4172	promoter	Lsm11	4	100	97	5.15143	3.6935	3.75663
chr11	4594768	4594819	52	-	3951	promoter	Mtmr3	9	29	21	46.9757	32.3873	33.1583
chr11	45955477	45955491	15	-	4173	promoter	Thg1l	1	4	4	55.8965	56.2932	52.8202
chr11	46055990	46056104	115	+	3140	promoter	Adam19	2	49	48	140.097	136.097	108.111
chr11	46312290	46312334	45	-	4175	promoter	Cyfip2	11	83	73	20.513	19.7014	16.6361
chr11	4637680	4637791	112	+	2964	promoter	Ascc2	8	48	41	58.6853	39.7681	43.8817
chr11	46436950	46437023	74	+	3141	promoter	Med7	1	2	2	115.003	121.742	154.544
chr11	4704318	4704350	33	-	3952	promoter	Uqcr10	1	38	38	1863.03	1721.54	1995.53
chr11	4704671	4704710	40	+	2966	promoter	Zmat5	3	10	8	24.7405	26.9589	33.3308
chr11	47379411	47379472	62	-	4176	promoter	Sgcd	1	28	28	2.10899	2.14914	1.60043
chr1	14755991	14755995	5	-	868	promoter	Msc	17	57	41	6.15176	7.5182	8.62881
chr11	4808327	4808351	25	-	3954	intron	Nf2	5	37	33	12.5723	10.4375	8.89198
chr11	4849330	4849489	160	-	3956	promoter	Nf2	10	25	16	166.195	116.531	134.797
chr11	4873976	4874029	54	+	2968	promoter	Nipsnap1	3	3	1	177.753	166.928	215.709
chr11	48758270	48758272	3	-	4177	unknown	NA	2	38	37	1.4915	2.45084	0.667691
chr11	48799986	48800044	59	-	4178	unknown	NA	16	16	1	4.68577	2.60145	2.43241
chr11	48800332	48800385	54	+	3144	promoter	Rack1	1	53	53	2585.54	2462.7	2817.83
chr11	48803428	48803497	70	+	3148	exon	Rack1	1	72	72	4.1155	5.7394	7.81425
chr11	48816411	48816413	3	-	4179	promoter	Trim41	1	4	4	2.23317	2.30007	2.24796
chr11	48816921	48816978	58	-	4180	promoter	Trim41	9	9	1	26.2719	21.0983	31.7072
chr11	48817348	48817383	36	-	4181	promoter	Trim41	1	1	1	8.52086	8.98281	9.8668
chr11	48951672	48951695	24	+	3149	unknown	NA	3	7	5	3.60516	6.39924	2.82869
chr11	4895336	4895372	37	+	2969	promoter	Thoc5	3	14	12	200.184	178.224	203.02
chr11	49023514	49023537	24	+	3150	intron	Olfr56	22	26	5	5.73547	8.92713	3.47339
chr11	49203329	49203333	5	+	3151	promoter	Zfp62	9	20	12	2.9231	5.65336	3.57091
chr11	49203482	49203554	73	+	3152	promoter	Zfp62	2	4	3	236.735	226.996	158.171
chr11	49245464	49245499	36	+	3155	exon	Mgat1	1	2	2	28.9776	21.1537	24.7698
chr11	49250550	49250570	21	+	3156	promoter	Mgat1	1	1	1	1.79948	3.35249	1.60043
chr11	4947999	4948002	4	-	3958	promoter	Nefh	18	83	66	1.43011	1.99804	2.15565
chr11	49609703	49609723	21	+	3157	promoter	Flt4	6	81	76	2.17105	2.75191	1.60043
chr11	49712681	49712741	61	-	4184	promoter	Cnot6	1	19	19	131.349	134.782	107.9
chr11	49794165	49794222	58	+	3159	promoter	Gfpt2	20	21	2	223.367	191.722	226.769
chr11	49846746	49846925	180	+	3160	promoter	Mapk9	7	7	1	17.1388	13.5962	14.6376
chr11	4986910	4986973	64	+	2970	promoter	Ap1b1	1	1	1	260.256	273.052	253.689
chr11	50025316	50025371	56	+	3161	promoter	Rnf130	15	16	2	18.5453	12.9116	15.4424
chr1	150100100	150100102	3	+	588	promoter	Ptgs2	7	7	1	1.73775	10.0265	2.89266
chr11	50131358	50131438	81	+	3162	promoter	Tbc1d9b	3	24	22	35.186	24.9543	37.0204
chr11	50174850	50174879	30	+	3163	promoter	Mrnip	8	45	38	26.6131	16.8314	24.6024
chr11	50210790	50210798	9	-	4185	promoter	Sqstm1	9	55	47	212.92	295.67	225.179
chr11	50236985	50237021	37	+	3167	unknown	Gm26542	5	24	20	7.82274	6.2809	4.42854
chr11	50292329	50292381	53	-	4186	promoter	NA	9	99	91	4.1619	5.65415	6.24019
chr11	50294906	50294909	4	-	4187	exon	Canx	16	34	19	3.85204	5.49229	9.80934
chr11	50295991	50296336	346	-	4189	exon	Canx	19	30	12	102.398	156.311	163.581
chr11	50297279	50297328	50	+	3169	unknown	NA	6	72	67	3.67908	6.58935	8.30718
chr11	50297292	50297398	107	-	4191	exon	Canx	1	1	1	24.5464	37.2154	34.3314
chr11	50298121	50298234	114	-	4192	exon	Canx	1	1	1	23.3415	38.0772	32.1169
chr11	50299139	50299299	161	-	4193	exon	Canx	2	25	24	21.5868	28.5756	26.2686
chr11	50307527	50307546	20	-	4195	exon	Canx	19	103	85	1.0635	1.69525	3.5352
chr11	50308324	50308400	77	-	4196	exon	Canx	1	1	1	5.41919	8.91752	9.70439
chr11	50310427	50310432	6	-	4198	exon	Canx	4	43	40	2.61646	3.99301	4.21893
chr11	50310834	50310841	8	-	4199	exon	Canx	14	72	59	5.52618	7.60336	9.81293
chr11	50311763	50311771	9	-	4200	exon	Canx	3	43	41	12.9204	10.6659	14.4867
chr11	50322839	50322841	3	-	4201	intron	Canx	25	67	43	1.00272	2.30007	1.04225
chr11	50325599	50325774	176	-	4202	promoter	Canx	1	1	1	4399.85	3081.85	2994.25
chr11	50325881	50325979	99	+	3172	unknown	NA	13	41	29	30.784	35.2643	25.9995
chr11	50376988	50376995	8	+	3173	promoter	Hnrnph1	48	89	42	2.98212	4.99567	4.08454
chr11	50377735	50377835	101	+	3174	promoter	Hnrnph1	7	7	1	1015.92	1077.17	823.053
chr11	50378035	50378037	3	+	3175	promoter	Hnrnph1	18	55	38	1.73775	3.95128	2.80071
chr11	50382307	50382340	34	+	3177	intron	Hnrnph1	14	171	158	2.37521	6.40317	4.86462
chr11	50382802	50382812	11	+	3178	exon	Hnrnph1	3	47	45	1.4915	2.90224	2.61666
chr11	50382974	50383027	54	+	3179	exon	Hnrnph1	2	41	40	6.28544	13.3992	8.89927
chr1	150392732	150392772	41	-	1359	promoter	Odr4	3	28	26	163.961	104.742	97.1188
chr1	150392802	150392842	41	+	590	promoter	Tpr	2	2	1	33.4873	25.5942	31.5924
chr1	150393007	150393013	7	+	591	promoter	Tpr	1	3	3	1.73775	1.84675	2.24796
chr1	150393300	150393499	200	+	592	promoter	Tpr	4	35	32	451.339	438.638	422.912
chr1	150395249	150395287	39	+	594	exon	Tpr	120	176	57	1.4915	2.14914	1.97085
chr1	150403650	150403652	3	+	595	exon	Tpr	8	35	28	2.35755	4.69768	3.26006
chr1	150407513	150407575	63	+	597	exon	Tpr	20	31	12	3.5475	4.54856	5.45333
chr1	150408807	150408886	80	-	1362	unknown	NA	2	22	21	1.00272	2.60145	2.34021
chr1	150417480	150417483	4	+	599	exon	Tpr	1	41	41	4.41223	7.29754	6.42305
chr11	50422008	50422046	39	-	4204	intron	Rufy1	2	44	43	5.15821	4.14609	6.24019
chr1	150424701	150424809	109	+	602	exon	Tpr	2	60	59	16.0585	27.1276	26.1326
chr1	150429461	150429468	8	+	605	promoter	Tpr	2	99	98	1.24641	2.75191	2.52456
chr1	150430683	150430685	3	+	606	exon	Tpr	72	166	95	2.35755	2.90224	4.08454
chr1	150432591	150432600	10	+	607	exon	Tpr	10	24	15	1.98502	2.75191	3.5352
chr1	150439085	150439103	19	+	612	exon	Tpr	3	20	18	4.16589	7.28886	7.06325
chr11	5065284	5065345	62	-	3959	promoter	Gas2l1	3	24	22	3.29098	4.44922	4.67591
chr11	5079811	5079814	4	-	3962	intron	Ewsr1	1	1	1	2.73179	1.84675	2.7087
chr11	5082310	5082401	92	-	3963	exon	Ewsr1	5	88	84	1.88453	3.53529	5.69012
chr11	50827704	50827755	52	-	4207	promoter	Zfp354c	2	37	36	44.7192	32.5832	32.9786
chr11	5086007	5086009	3	-	3964	exon	Ewsr1	1	121	121	8.53065	12.3777	12.9559
chr11	50916153	50916191	39	-	4208	promoter	Zfp2	2	77	76	34.2373	27.711	28.4865
chr11	5093732	5093734	3	-	3965	exon	Ewsr1	1	53	53	2.35755	4.69768	5.27115
chr11	5099036	5099094	59	-	3966	promoter	Ewsr1	12	64	53	1515.09	1302.96	1309.18
chr11	5099363	5099483	121	+	2972	promoter	Rhbdd3	3	33	31	32.7803	38.3218	34.5507
chr11	51059226	51059286	61	+	3181	promoter	Zfp354a	3	21	19	3.84905	3.8436	3.01519
chr11	51220416	51220450	35	-	4209	unknown	Platr20	98	202	105	116.096	80.3801	75.7322
chr11	51220522	51220594	73	+	3182	promoter	Gm12569	10	40	31	19.6506	11.608	14.2201
chr11	51263129	51263212	84	+	3183	promoter	Clk4	11	86	76	365.563	260.987	201.758
chr1	151310714	151310723	10	+	614	unknown	NA	2	2	1	1.12438	2.14914	1.04225
chr1	151344486	151344596	111	+	615	promoter	Ivns1abp	1	17	17	330.809	246.345	305.718
chr1	151345217	151345272	56	-	1365	unknown	Gm10138	1	2	2	4.05263	6.44354	5.63368
chr1	151428332	151428467	136	-	1366	promoter	Swt1	80	165	86	186.061	121.117	93.2087
chr1	151428530	151428707	178	+	616	promoter	Trmt1l	1	1	1	29.1159	26.8875	30.8697
chr1	151500777	151500852	76	-	1368	promoter	Rnf2	3	28	26	54.7929	66.7094	77.2326
chr1	151571363	151571500	138	+	619	promoter	Fam129a	22	37	16	33.4979	64.799	42.3572
chr1	151582432	151582435	4	+	620	intron	Fam129a	1	68	68	2.60687	3.50234	1.97085
chr11	51584782	51584827	46	+	3184	promoter	Phykpl	10	41	32	23.2383	18.8431	18.3066
chr11	51601149	51601153	5	-	4211	exon	Hnrnpab	26	30	5	1.18535	2.60145	3.07644
chr11	51601328	51601406	79	+	3185	exon	Phykpl	13	64	52	0.640514	1.23931	2.06328
chr11	51604482	51604535	54	-	4213	exon	Hnrnpab	18	32	15	7.54565	8.61383	15.5583
chr11	51605503	51605505	3	-	4215	exon	Hnrnpab	9	33	25	1.12438	2.30007	2.43241
chr11	51606347	51606426	80	-	4216	promoter	Hnrnpab	28	115	88	2.98212	4.39937	4.2674
chr11	51606743	51606745	3	-	4218	promoter	Hnrnpab	10	92	83	1.73775	1.84675	3.44353
chr11	51606847	51606898	52	-	4219	promoter	Hnrnpab	5	32	28	1497.32	1414.49	1707.59
chr11	51619711	51619821	111	+	3187	promoter	Nhp2	4	7	4	1910.17	2064.12	2337.66
chr11	51619961	51620123	163	+	3188	promoter	Nhp2	2	3	2	1.18535	1.08676	2.06328
chr11	51635612	51635618	7	-	4220	promoter	Rmnd5b	11	40	30	2.41981	2.14914	2.80071
chr11	51635733	51635774	42	-	4221	promoter	Rmnd5b	9	9	1	34.4826	28.1319	32.1383
chr11	51635881	51635918	38	-	4222	promoter	Rmnd5b	1	36	36	14.3726	12.825	16.0061
chr11	51650836	51650917	82	-	4223	promoter	N4bp3	1	2	2	60.5695	55.8537	63.2247
chr11	51650942	51651007	66	+	3189	promoter	D930048N14Rik	1	4	4	52.1776	39.9274	32.9714
chr11	51688625	51688670	46	-	4224	promoter	0610009B22Rik	3	58	56	122.402	136.819	185.7
chr1	151755350	151755433	84	+	621	promoter	Edem3	3	34	32	101.997	77.9375	82.3399
chr11	51756387	51756483	97	-	4225	promoter	Sec24a	3	53	51	45.4622	40.951	34.2749
chr11	51756529	51756534	6	+	3191	unknown	NA	4	29	26	2.85687	1.84675	1.87835
chr11	51763690	51763755	66	+	3192	promoter	Sar1b	6	44	39	135.993	133.037	143.859
chr11	51857637	51857683	47	-	4226	promoter	Jade2	47	65	19	1.98502	1.99804	2.43241
chr11	51967656	51967727	72	+	3193	promoter	Cdkn2aipnl	18	46	29	299.92	308.21	350.108
chr11	52000359	52000491	133	-	4228	promoter	Gm26551;Ube2b	8	11	4	662.875	575.281	481.235
chr11	52000762	52000778	17	-	4229	promoter	Gm26551;Ube2b	1	27	27	27.4568	32.948	25.0958
chr1	152090279	152090314	36	-	1370	promoter	NA	14	39	26	8.76235	6.89833	5.35706
chr11	52098690	52098853	164	+	3195	promoter	Ppp2ca	12	52	41	303.524	336.027	372.786
chr11	52232037	52232086	50	+	3196	promoter	Skp1a	30	51	22	2177.05	1993.4	2188.14
chr11	52283310	52283384	75	-	4230	promoter	NA	21	32	12	24.9222	21.8849	19.1749
chr11	52360946	52360971	26	-	4231	unknown	NA	1	2	2	2.91948	3.50234	4.35879
chr11	52361056	52361151	96	+	3200	promoter	Vdac1	9	108	100	548.564	651.488	758.127
chr1	152386603	152386665	63	-	1372	promoter	Tsen15	30	133	104	44.6986	43.6611	41.7117
chr11	52389060	52389116	57	+	3203	exon	Vdac1	8	46	39	8.51264	15.3899	18.7326
chr11	52396429	52396477	49	+	3204	promoter	9530068E07Rik	100	210	111	102.095	97.2039	107.626
chr11	5261609	5261632	24	-	3970	promoter	NA	1	15	15	13.8162	12.2058	9.63202
chr11	5261813	5261832	20	+	2974	unknown	NA	9	28	20	2.04697	1.39156	0.855281
chr1	152766527	152766706	180	+	623	promoter	Arpc5	8	32	25	275.196	352.833	341.414
chr1	152779472	152779511	40	+	624	unknown	NA	1	8	8	2.374	5.20159	2.63854
chr1	152837524	152837683	160	-	1374	exon	Smg7	1	1	1	13.2336	25.2972	28.2823
chr1	152902114	152902116	3	-	1378	intron	Smg7	26	244	219	2.23317	2.90224	1.97085
chr1	152902645	152902674	30	-	1379	promoter	Smg7	1	1	1	78.5695	63.8493	82.8799
chr1	152902851	152902868	18	+	626	unknown	NA	1	42	42	4.43206	6.48154	5.36225
chr1	153009684	153009689	6	+	628	intron	Nmnat2	35	63	29	1.61449	6.77799	3.26006
chr1	153093463	153093523	61	+	629	intron	Nmnat2	2	252	251	8.82322	8.84607	6.73618
chr1	153093821	153093835	15	+	630	intron	Nmnat2	1	2	2	2.73179	1.08676	1.69315
chr1	153186043	153186056	14	-	1381	promoter	Lamc2	2	16	15	2.66931	5.29337	2.98457
chr1	153186202	153186226	25	-	1382	promoter	Lamc2	14	15	2	2.10899	1.54353	1.32179
chr1	153219339	153219343	5	-	1383	exon	Lamc1	11	13	3	2.00543	4.75059	3.7556
chr1	153221288	153221292	5	-	1386	exon	Lamc1	1	99	99	5.0127	10.554	9.49822
chr1	153221435	153221437	3	-	1387	exon	Lamc1	29	480	452	1.00272	1.69525	2.7087
chr1	153229165	153229173	9	+	631	unknown	NA	95	195	101	3.98907	5.14455	5.36225
chr1	153231753	153231782	30	-	1392	exon	Lamc1	1	42	42	3.8787	7.63562	8.30629
chr1	153233536	153233538	3	-	1393	exon	Lamc1	1	1	1	2.54447	3.95128	3.5352
chr11	53265989	53266071	83	-	4233	exon	Hspa4	1	1	1	13.1014	17.8899	24.9116
chr11	53269711	53269749	39	-	4235	exon	Hspa4	1	1	1	0.942041	0.626684	2.15565
chr11	53272013	53272021	9	-	4236	exon	Hspa4	1	152	152	3.47551	5.95216	7.89328
chr11	53273026	53273042	17	-	4237	intron	Hspa4	1	44	44	1.61449	3.05244	2.43241
chr11	53300413	53300519	107	-	4241	promoter	Hspa4	1	47	47	778.011	618.186	749.625
chr11	53324682	53324720	39	+	3206	promoter	Zcchc10	1	1	1	226.566	223.521	202.843
chr1	153332740	153332806	67	-	1398	promoter	Lamc1	1	281	281	283.068	253.984	247.421
chr1	153332919	153333027	109	-	1399	promoter	NA	68	108	41	12.2166	14.5103	10.0285
chr11	53350748	53350887	140	+	3207	promoter	Aff4	16	61	46	133.503	108.522	123.33
chr11	53351028	53351072	45	+	3208	promoter	Aff4	143	307	165	4.52998	3.3896	5.14062
chr11	53368735	53368737	3	+	3211	exon	Aff4	23	82	60	2.48212	2.60145	3.81002
chr1	153378779	153378803	25	+	632	unknown	NA	17	26	10	1.12438	3.35249	0.667691
chr11	53399760	53399891	132	+	3212	exon	Aff4	16	30	15	3.25863	6.89602	10.0544
chr11	53400418	53400421	4	+	3214	exon	Aff4	1	9	9	3.10751	5.7394	7.72367
chr11	53402508	53402529	22	+	3215	exon	Aff4	21	48	28	1.43011	3.35249	3.5352
chr1	153407788	153407793	6	-	1400	unknown	E330020D12Rik	6	10	5	12.5584	21.1376	7.27051
chr1	153414232	153414237	6	-	1401	unknown	E330020D12Rik	53	56	4	84.6636	142.79	59.9223
chr1	153425134	153425174	41	+	633	promoter	Shcbp1l	5	20	16	7.2607	6.89684	4.98433
chr11	53430790	53430880	91	-	4244	promoter	Uqcrq	2	37	36	743.719	683.193	844.929
chr1	153456248	153456414	167	-	1402	exon	Dhx9	10	55	46	16.3659	21.5114	16.7322
chr1	153458351	153458354	4	-	1403	exon	Dhx9	32	167	136	1.0635	2.30007	1.87835
chr1	153460288	153460290	3	-	1404	exon	Dhx9	1	120	120	1.24641	1.99804	2.06328
chr1	153482868	153482870	3	-	1406	exon	Dhx9	33	269	237	2.04697	1.23931	2.06328
chr1	153483871	153483874	4	-	1407	exon	Dhx9	1	10	10	2.04697	2.75191	2.52456
chr1	153487650	153487720	71	-	1409	promoter	Dhx9	17	39	23	2017.74	1346.18	1432.87
chr1	153509713	153509718	6	-	1410	intron	Npl	1	2	2	8.03386	14.7385	9.48745
chr11	53519879	53519911	33	+	3217	promoter	Sept8	1	39	39	4.72793	8.70437	5.81887
chr1	153549708	153549744	37	-	1411	promoter	Npl	3	56	54	65.8768	58.8807	38.1885
chr11	53567377	53567421	45	+	3218	promoter	Kif3a	23	51	29	71.4038	67.8071	44.8185
chr11	53674922	53674975	54	-	4245	exon	Rad50	11	51	41	2.04697	1.99804	2.15565
chr11	53675906	53675959	54	-	4246	exon	Rad50	5	35	31	3.59312	12.4246	6.62258
chr11	53679460	53679462	3	-	4247	exon	Rad50	1	2	2	1.0635	2.14914	1.97085
chr11	53707288	53707351	64	-	4249	promoter	Rad50	2	44	43	170.416	144.736	113.589
chr1	153740354	153740357	4	+	636	promoter	Rgs16	13	33	21	2.98212	2.30007	3.44353
chr11	53770023	53770061	39	+	3219	promoter	Irf1	3	4	2	33.3364	26.1181	19.5596
chr11	53805007	53805011	5	+	3220	unknown	NA	90	117	28	64.2107	62.1467	47.5134
chr11	53850078	53850087	10	-	4251	promoter	Gm12216	7	46	40	2.23317	0.626684	1.32179
chr11	53891648	53891706	59	-	4252	promoter	Slc22a5	72	164	93	9.24712	6.55157	7.06983
chr1	153899944	153899961	18	+	637	promoter	Mir8114;Glul	7	45	39	13.8901	13.1834	20.4791
chr1	153909183	153909186	4	+	638	exon	Glul	1	3	3	7.69233	10.7622	15.3797
chr11	54100976	54101028	53	+	3221	promoter	P4ha2	1	1	1	18.45	8.76218	7.62735
chr11	54140503	54140635	133	+	3222	unknown	NA	8	118	111	5.6919	15.1985	9.98492
chr11	5422336	5422338	3	-	3971	intron	Znrf3	2	2	1	1.61449	1.39156	2.15565
chr11	54438137	54438268	132	+	3224	promoter	Fnip1	5	7	3	278.895	204.145	158.476
chr11	5444794	5444870	77	-	3972	promoter	Znrf3	1	9	9	30.3513	30.0082	31.0617
chr11	54522682	54522693	12	-	4254	unknown	NA	47	122	76	2.93585	3.8444	3.9411
chr11	54522846	54522968	123	+	3226	promoter	Rapgef6	16	45	30	287.426	211.402	173.055
chr11	5478369	5478383	15	-	3973	unknown	NA	1	2	2	29.4024	19.1473	14.8095
chr11	54787626	54787748	123	-	4255	promoter	Cdc42se2	6	92	87	234.705	224.478	249.198
chr11	54848362	54848365	4	+	3227	unknown	NA	3	115	113	3.48455	2.75191	0.19433
chr11	54860586	54860616	31	-	4256	promoter	Lyrm7	12	43	32	15.0146	13.9391	9.96081
chr11	54866384	54866515	132	+	3228	promoter	Hint1	9	43	35	2015.39	2468.61	2931.51
chr11	54902891	54902931	41	+	3229	promoter	Gpx3	13	31	19	47.081	51.5546	47.5626
chr11	54956058	54956108	51	-	4257	promoter	Tnip1	10	54	45	11.9403	12.2896	10.4984
chr11	55033414	55033488	75	-	4258	promoter	Anxa6	13	13	1	113.833	114.1	99.8969
chr11	55098061	55098159	99	+	3230	promoter	Gm2a	1	1	1	40.6187	36.9064	31.3563
chr1	155099633	155099636	4	-	1413	promoter	Ier5	2	21	20	3.42162	4.69768	1.87835
chr1	155158696	155158755	60	+	639	promoter	Stx6	1	7	7	19.4099	12.7138	14.4912
chr11	55173749	55173768	20	+	3231	unknown	NA	29	51	23	10.7027	25.8201	23.2912
chr11	55204339	55204380	42	+	3232	promoter	Slc36a1	3	19	17	3.90926	3.99301	5.14112
chr11	5520957	5521012	56	+	2976	promoter	Xbp1	2	69	68	304.232	298.92	371.073
chr1	155417378	155417436	59	-	1414	promoter	Xpr1	10	44	35	91.0645	59.3409	61.9824
chr11	55419850	55419913	64	-	4260	promoter	Sparc	3	15	13	124.67	129.011	106.827
chr11	5542155	5542255	101	-	3974	promoter	Ccdc117	16	54	39	53.0133	43.1571	45.963
chr11	55461143	55461209	67	-	4261	promoter	Atox1	3	3	1	662.039	568.62	711.948
chr11	55469161	55469226	66	-	4262	unknown	NA	1	10	10	3.66087	8.4994	5.14022
chr11	55469660	55469790	131	+	3233	promoter	G3bp1	30	33	4	345.686	350.453	360.154
chr11	55479454	55479528	75	+	3234	intron	G3bp1	3	39	37	5.59551	7.00297	5.4993
chr1	155558120	155558174	55	+	640	promoter	Acbd6	8	32	25	98.5336	100.009	99.6211
chr1	155812836	155812919	84	-	1415	promoter	Qsox1	3	6	4	15.5414	22.8457	16.7319
chr1	155973180	155973256	77	-	1416	promoter	Cep350	10	46	37	22.4519	20.9743	17.6149
chr1	156035712	156035768	57	+	642	promoter	Tor1aip2	1	72	72	23.9118	29.4712	28.154
chr1	156035896	156036069	174	-	1417	promoter	Tor1aip1	1	1	1	37.4226	53.3067	46.9071
chr1	156040891	156040928	38	+	643	promoter	Tor1aip2	1	1	1	139.424	117.1	126.639
chr1	156474241	156474333	93	-	1418	promoter	Soat1	1	11	11	351.658	310.431	231.843
chr1	156558726	156558813	88	+	645	promoter	Abl2	6	32	27	115.802	103.976	90.9307
chr1	156638391	156638393	3	+	647	intron	Abl2	6	86	81	2.79431	2.90224	2.61666
chr1	156674306	156674351	46	-	1419	promoter	Tor3a	3	4	2	35.5054	22.1455	41.1634
chr1	156719087	156719099	13	-	1420	promoter	NA	7	30	24	1.61449	2.14914	1.50764
chr1	156939570	156939638	69	-	1422	promoter	Ralgps2	2	26	25	121.234	102.494	78.2343
chr1	156994065	156994069	5	+	649	unknown	NA	1	61	61	2.91948	6.48154	2.24796
chr11	5707668	5707710	43	-	3975	promoter	Mrps24	36	131	96	278.989	197.217	323.352
chr1	157396649	157396656	8	-	1423	intron	Rasal2	1	3	3	0.881479	2.75191	1.22872
chr1	157412733	157412784	52	+	650	unknown	2810025M15Rik	11	36	26	75.8274	80.9509	104.538
chr1	157458574	157458597	24	+	651	promoter	Cryzl2	3	20	18	5.46077	9.45677	8.4005
chr11	57483878	57483881	4	-	4263	exon	Fam114a2	1	1	1	2.73179	3.35249	2.61666
chr11	57518605	57518653	49	-	4264	promoter	Fam114a2	2	84	83	68.2179	52.0366	54.5785
chr11	57518670	57518739	70	+	3235	promoter	Mfap3	2	48	47	213.251	163.83	145.311
chr11	5762128	5762158	31	+	2977	unknown	Ube2d-ps	1	31	31	7.86621	5.80448	8.16296
chr11	57645442	57645475	34	+	3237	promoter	Galnt10	20	29	10	12.763	12.1313	13.8654
chr11	57791239	57791281	43	+	3238	unknown	NA	1	49	49	6.97383	4.1392	2.45701
chr11	57801425	57801450	26	-	4265	unknown	NA	1	1	1	9.5128	7.746	6.06077
chr11	57801583	57801627	45	+	3239	promoter	NA	20	60	41	19.8218	19.86	20.3855
chr11	5788394	5788426	33	-	3977	unknown	NA	2	14	13	11.2487	7.22859	5.83432
chr11	5788498	5788544	47	+	2978	promoter	Dbnl	3	36	34	91.4821	90.8397	115.535
chr1	15794769	15794800	32	+	54	unknown	NA	9	33	25	4.34211	3.69267	1.14628
chr11	58008684	58008707	24	-	4266	unknown	NA	1	3	3	1.4915	3.95128	1.78578
chr11	58008895	58008986	92	+	3240	promoter	NA	4	27	24	28.3298	32.2861	31.9739
chr1	15803183	15803296	114	+	55	unknown	NA	5	5	1	7.13529	3.10456	1.43761
chr11	5803713	5803721	9	-	3978	promoter	Pgam2	9	33	25	1.24641	1.23931	3.16827
chr11	58040415	58040450	36	+	3241	exon	Larp1	8	107	100	6.82834	9.15645	7.84146
chr11	58042287	58042290	4	-	4267	unknown	NA	19	46	28	5.44921	3.65208	4.17599
chr1	15805647	15805736	90	+	56	promoter	Terf1	46	63	18	1065.54	805.032	730.959
chr11	58059237	58059239	3	+	3246	exon	Larp1	7	17	11	1.98502	4.39937	2.15565
chr11	58059365	58059391	27	+	3247	exon	Larp1	1	24	24	1.88408	5.35336	3.01527
chr1	15809205	15809208	4	+	57	intron	Terf1	1	2	2	1.98502	2.30007	2.7087
chr11	58093243	58093248	6	+	3248	unknown	NA	3	5	3	1.43011	1.84675	2.24796
chr11	58102868	58102882	15	+	3249	unknown	NA	1	5	5	1.30757	1.23931	2.06328
chr11	58104003	58104196	194	+	3250	promoter	Cnot8	4	23	20	286.317	186.54	259.168
chr1	15811327	15811329	3	+	58	intron	Terf1	9	9	1	3.48455	6.62979	4.17599
chr11	58168476	58168534	59	-	4269	promoter	Gemin5	1	30	30	153.691	112.702	119.938
chr11	58171664	58171694	31	+	3251	promoter	Mrpl22	4	58	55	166.929	186.968	220.622
chr1	15819759	15819761	3	+	59	exon	Terf1	21	63	43	2.10899	2.14914	2.61666
chr11	58307068	58307103	36	+	3252	promoter	Zfp692	6	55	50	37.5979	33.8529	33.5825
[truncated: 17,135 more rows]

## Sheet: Spurious TSS
chr	start	end	width	strand	annotation	genes	E14_tpm	A1_tpm	C7_tpm
chr1	166126855	166126861	7	-	intron	Dusp27	2.29533	2.30007	2.34021
chr3	102167683	102167690	8	-	intron	Vangl1	8.93851	9.3817	8.98074
chr9	121749751	121749823	73	+	exon	Nktr	7.03302	7.2937	7.15447
chr11	61262677	61262723	47	-	intron	Aldh3a2	5.65479	5.95216	5.68734
chr13	90923696	90923741	46	+	exon	Rps23	18.2433	18.7669	18.7782
chr11	79239931	79239936	6	-	exon	Wsb1	8.36307	8.60957	8.61356
chr5	145245091	145245094	4	+	exon	Zfp655	2.29533	2.30007	2.43241
chr3	153650246	153650264	19	-	intron	St6galnac3	2.98212	3.20252	2.98457
chr2	163081681	163081684	4	+	intron	Mybl2	5.13071	5.14455	5.54438
chr11	106785146	106785159	14	-	exon	Ddx5	2.73179	2.90224	2.80071
chr1	178331910	178331958	49	-	exon	Hnrnpu	5.74186	6.09684	5.96641
chr5	115945315	115945333	19	+	intron	Cit	6.02384	6.03643	6.63537
chr5	113771650	113771667	18	-	exon	Sart3	105.528	108.267	113.935
chr4	152327501	152327545	45	+	exon	Rpl22	32.5786	33.6457	35.0766
chr9	55838259	55838261	3	-	exon	Scaper	1.92311	1.99804	2.06328
chr11	40723559	40723562	4	-	exon	Hmmr	2.29533	2.45084	2.43241
chr6	125122217	125122280	64	+	exon	Chd4	24.4067	24.9106	27.0933
chr16	17030253	17030255	3	+	intron	Mapk1	6.98501	7.81394	7.08913
chr4	117154601	117154720	120	-	exon	Rps8	54.0257	60.5216	55.0523
chr1	87776939	87776941	3	+	intron	Atg16l1;Gm25395	2.17105	2.30007	2.34021
chr3	152213997	152214045	49	+	exon	Fubp1	4.84129	5.04104	5.32527
chr13	34883573	34883976	404	+	exon	Prpf4b	34.466	37.8506	36.0389
chr19	32787974	32787976	3	+	intron	Pten	2.54447	2.75191	2.7087
chr15	13132926	13132934	9	-	intron	Cdh6	21.7111	24.3576	22.3573
chr14	21668560	21668642	83	+	exon	Kat6b	9.43952	9.69334	10.6331
chr1	162692415	162692514	100	-	exon	Prrc2c	3.0448	3.20252	3.35181
chr7	110546188	110546191	4	-	intron	Sbf2	6.53596	7.07423	7.08913
chr3	101595109	101595111	3	-	intron	Atp1a1	2.98212	3.20252	3.26006
chr13	99376347	99376349	3	+	intron	Mrps27	2.29533	2.45084	2.52456
chr3	142853712	142853715	4	-	exon	Pkn2	4.30535	4.99567	4.35879
chr12	3457564	3457566	3	+	intron	Asxl2	2.17105	2.30007	2.43241
chr18	46598629	46598632	4	+	exon	Eif1a	3.5475	3.95128	3.81002
chr5	123740689	123740715	27	-	exon	Rsrc2	8.53797	9.08514	9.61639
chr2	158385029	158385031	3	+	exon	Snhg11	2.79431	3.05244	3.07644
chr8	40307993	40308044	52	+	exon	Micu3	16.763	19.553	17.5067
chr15	12912113	12912115	3	+	intron	Drosha	2.10899	2.14914	2.52456
chr15	79529660	79529662	3	-	exon	Ddx17	2.35755	2.60145	2.61666
chr3	148989466	148989482	17	-	intron	Adgrl2	1.92311	2.30007	1.97085
chr15	36602849	36602988	140	-	exon	Pabpc1	10.5069	12.3998	10.9432
chr2	30828247	30828344	98	-	exon	Asb6	65.4634	78.0063	68.175
chr5	129956612	129956635	24	+	intron	Vkorc1l1	8.38462	10.2675	8.50605
chr2	76807374	76807504	131	-	intron	Ttn	5.58866	5.80241	6.70055
chr11	33161164	33161286	123	-	exon	Npm1	39.5786	45.6671	42.8119
chr10	62864831	62864833	3	-	exon	Tet1	5.51297	5.7394	6.63537
chr15	98727557	98727638	82	-	intron	Fkbp11	25.63	31.6825	26.0072
chr12	110531142	110531184	43	+	intron	Ppp2r5c	3.29587	3.35249	4.08454
chr1	181134888	181134893	6	-	exon	Nvl	2.10899	2.60145	2.15565
chr15	36599225	36599332	108	-	exon	Pabpc1	12.5924	15.0442	13.2936
chr2	55597294	55597297	4	+	exon	Kcnj3	1.73775	1.84675	2.06328
chr7	4147693	4147729	37	+	exon	Leng8	1.92311	1.99804	2.34021
chr1	15819759	15819761	3	+	exon	Terf1	2.10899	2.14914	2.61666
chr1	189680227	189680336	110	-	exon	Cenpf	13.1465	13.6969	16.0072
chr8	70896153	70896236	84	-	exon	Rpl18a	17.2814	21.5803	17.5949
chr6	22125112	22125168	57	+	intron	Cped1	6.21297	7.68512	6.38814
chr18	82972775	82972813	39	+	intron	Zfp516	5.97917	7.05082	6.45297
chr16	48611663	48611851	189	+	intron	Morc1	49.3151	50.3386	61.7929
chr6	125100806	125100897	92	+	exon	Chd4	44.6533	45.2937	56.32
chr9	122853591	122853593	3	-	exon	Zfp445	1.86127	2.14914	2.06328
chr17	46412301	46412305	5	+	exon	Zfp318	9.34663	10.2648	10.8954
chr12	83671918	83671954	37	+	exon	Rbm25	14.8496	16.6213	16.9924
chr11	29546744	29546767	24	-	exon	Rps27a	1.92311	2.30007	2.06328
chr6	122729319	122729740	422	-	exon	Slc2a3	88.4639	91.1985	110.273
chr9	15307727	15307823	97	+	exon	Taf1d	10.931	13.9909	11.0078
chr9	95464391	95464494	104	-	exon	U2surp	4.05227	4.39937	4.81529
chr17	57023548	57023556	9	-	exon	Khsrp	3.10751	3.35249	3.71845
chr4	136051627	136051645	19	-	exon	Rpl11	4.81278	4.84671	6.18115
chr9	82956419	82956421	3	-	intron	Phip	1.67609	2.14914	1.69315
chr4	127023429	127023493	65	+	exon	Sfpq	2.35755	2.75191	2.61666
chr11	40729159	40729221	63	-	exon	Hmmr	5.98144	6.85154	6.77879
chr11	77713660	77713663	4	+	intron	Nufip2	2.60687	3.05244	2.89266
chr17	30506321	30506350	30	-	intron	Btbd9;AC174471.1	2.73179	3.35249	2.89266
chr4	40976814	40976816	3	+	exon	Nfx1	1.92311	2.45084	1.97085
chr4	135858387	135858448	62	+	exon	Srsf10	7.76977	9.30379	8.48427
chr5	67311090	67311093	4	+	intron	Slc30a9	1.79948	2.14914	1.97085
chr11	60443199	60443201	3	+	exon	Gid4	2.17105	2.75191	2.24796
chr11	33160850	33160945	96	-	exon	Npm1	250.138	311.961	263.641
chr10	62878156	62878339	184	-	exon	Tet1	17.5461	18.6735	21.6721
chr9	15352909	15353083	175	-	exon	Cep295	2.04697	2.45084	2.24796
chr2	110950228	110950281	54	-	exon	Ano3	14.3474	16.7926	16.1529
chr12	59052915	59052926	12	-	intron	Trappc6b	2.48212	2.90224	2.80071
chr13	97190630	97190640	11	-	intron	Hexb	1956.47	2287.8	2213.26
chr19	4791734	4791833	100	-	intron	Gm21992;Rbm4	11.189	14.0621	11.784
chr14	49188529	49188531	3	+	exon	Naa30	3.10751	3.20252	3.99307
chr6	92242955	92243053	99	-	exon	Trh	6.47188	8.1095	6.90768
chr4	147640933	147640947	15	-	exon	Zfp979	2.73179	2.75191	3.62684
chr1	153456248	153456414	167	-	exon	Dhx9	16.3659	21.5114	16.7322
chr5	53564692	53564710	19	+	intron	Rbpj	8.41231	8.90976	10.7055
chr13	62541883	62541905	23	-	intron	Zfp935;Zfp934	5.21724	6.25256	5.87715
chr5	76995835	76995882	48	+	exon	Srp72	4.22056	4.59749	5.23209
chr6	29366063	29366147	85	+	exon	Calu	4.92862	5.03803	6.51443
chr15	36605448	36605561	114	-	exon	Pabpc1	46.4806	50.9829	57.3517
chrX	101683144	101683148	5	+	exon	Ogt	12.7653	15.8461	13.9268
chr3	152219824	152219948	125	+	exon	Fubp1	12.4531	15.2644	13.7766
chr7	19562419	19562432	14	-	exon	Ppp1r37	4.55886	5.44211	5.18003
chrX	150583075	150583079	5	-	intron	Apex2	5.4016	6.85461	5.78374
chr9	120572797	120572824	28	+	exon	Rpl14	14.5725	15.023	19.2084
chr9	110942592	110942610	19	-	exon	Tdgf1	8.96724	11.0987	9.8664
chrY	34300556	34300657	102	+	intron	Gm21647	12.857	15.0956	14.9151
chr4	126962726	126962728	3	-	intron	Zmym4	1.98502	2.30007	2.34021
chr2	70754471	70754487	17	-	exon	Tlk1	1.79948	2.14914	2.06328
chr7	4740935	4740973	39	+	intron	Kmt5c	8.57508	11.7339	8.60271
chr1	159341970	159341973	4	+	intron	Cop1	2.23317	3.05244	2.24796
chr7	126494329	126494429	101	-	exon	Atxn2l	4.34628	5.35053	4.86482
chr3	157536515	157536556	42	+	exon	Zranb2	25.4116	31.7125	28.0684
chr3	129633844	129633848	5	+	exon	Elovl6	6.67763	6.85021	8.98482
chr10	128084300	128084306	7	+	exon	Atp5b	7.11347	8.5525	8.17643
chr17	26275798	26275817	20	+	exon	Luc7l	6.60005	8.40487	7.17983
chr8	44936000	44936004	5	+	intron	Fat1	10.7989	13.1109	12.3264
chr4	123511174	123511177	4	-	exon	Macf1	1.79948	1.99804	2.24796
chr7	25687806	25687875	70	+	exon	Tgfb1	23.4768	31.5277	24.2823
chr17	56000235	56000297	63	-	intron	Stap2	9.47414	10.2063	12.2486
chr12	110839088	110839110	23	-	intron	Mok	4.03364	4.75059	4.77252
chr14	57626876	57626878	3	-	intron	Xpo4	2.04697	2.60145	2.24796
chr10	128548320	128548404	85	-	exon	Rpl41	10.4116	12.8729	11.7789
chr14	105151416	105151439	24	-	exon	Rbm26	4.36869	5.88795	4.54147
chr8	120555508	120555512	5	+	intron	Gm20388;Gse1	2.35755	3.20252	2.43241
chr11	23333529	23333545	17	+	exon	Usp34	1.61449	1.69525	2.15565
chr17	34119329	34119337	9	-	exon	Brd2	151.263	196.157	164.168
chr17	46812048	46812478	431	-	intron	Bicral	17.4812	19.7236	21.8099
chr4	32754433	32754513	81	+	exon	Mdn1	11.634	14.513	13.1379
chr4	117155590	117155657	68	-	exon	Rps8	44.8894	46.7595	60.9602
chr5	108073159	108073162	4	+	intron	Mtf2	2.29533	2.75191	2.7087
chr10	62839692	62839894	203	-	exon	Tet1	51.4219	53.6414	69.7554
chrX	101653365	101653551	187	+	intron	Ogt	20.5157	25.4879	23.4164
chr13	112578281	112578334	54	-	intron	Il31ra	1280.61	1435.96	1621.42
chr19	9876650	9876698	49	-	exon	Incenp	8.44971	8.69897	11.7043
chr9	59669038	59669098	61	+	exon	Pkm	7.23241	8.99744	8.2996
chr2	91013614	91013617	4	+	exon	Celf1	4.17876	5.29337	4.72405
chr7	45559179	45559225	47	+	intron	Hsd17b14	24.1489	28.5574	29.2684
chr4	32757833	32757905	73	+	exon	Mdn1	2.91948	3.65208	3.35181
chrX	101652395	101652397	3	+	intron	Ogt	2.10899	2.45084	2.61666
chr11	95982609	95982649	41	-	intron	Igf2bp1	23.7246	31.4503	25.8756
chr16	17038950	17038952	3	+	exon	Mapk1	6.7283	7.5182	8.71925
chr6	125097086	125097229	144	+	exon	Chd4;Mir7045	8.78893	9.42694	11.8742
chr1	6249316	6249326	11	+	exon	Rb1cc1	1.73775	2.45084	1.78578
chr2	180734144	180734146	3	+	intron	Slc17a9	1.73775	2.45084	1.78578
chr9	65371677	65371743	67	+	exon	Ubap1l	22.5772	31.1855	23.6912
chr9	120128593	120128616	24	+	exon	Rpsa	1.55296	1.69525	2.06328
chr12	52517282	52517284	3	+	exon	Arhgap5	2.17105	3.05244	2.24796
chr1	118635028	118635033	6	+	intron	Tfcp2l1	2.48212	2.75191	3.26006
chr9	95508048	95508059	12	-	intron	U2surp	1.4915	2.14914	1.50764
chrX	53266299	53266331	33	-	intron	Fam122b	17.72	19.2473	23.768
chr4	116626760	116626848	89	-	intron	Nasp	4.53206	6.404	4.67772
chr3	90361268	90361317	50	+	exon	Gatad2b	2.85687	3.20252	3.71845
chr6	33396784	33396787	4	+	intron	Exoc4	1.86127	2.45084	2.06328
chr1	131919015	131919029	15	+	exon	Nucks1	15.9232	18.5626	19.9457
chr7	135693291	135693401	111	-	exon	Mki67	13.7114	15.2486	18.0061
chr18	37655939	37655965	27	+	intron	Gm42416;Gm37013;Gm37388;3222401L13Rik	1.61449	1.84675	2.06328
chr4	152330022	152330077	56	+	exon	Rpl22	13.0068	15.0167	16.4756
chr15	102481274	102481277	4	+	intron	Pcbp2	8.05551	9.37141	10.1315
chr9	20434472	20434474	3	-	exon	Zfp26	1.92311	2.14914	2.52456
chr18	68309324	68309326	3	+	exon	Rnmt	1.67609	1.99804	2.06328
chr15	103242064	103242109	46	+	exon	Hnrnpa1	32.9575	37.4915	42.5519
chr12	24074702	24074707	6	-	exon	9030624G23Rik	4.87632	5.7394	6.09024
chr14	24491777	24491816	40	+	exon	Rps24	9.04312	10.0531	11.9743
chr12	101880546	101880548	3	-	intron	Trip11	1.98502	2.30007	2.52456
chr9	3409998	3410029	32	+	exon	Cwf19l2	6.55858	7.13736	8.88869
chr19	38935415	38935447	33	+	exon	Hells	6.39784	7.34838	8.21604
chr7	80301080	80301082	3	+	exon	Prc1	3.79965	5.59079	3.81002
chr6	11933303	11933402	100	+	exon	Phf14	6.67237	9.83556	6.68591
chr13	23555034	23555066	33	+	exon	Hist1h1d	11875.1	14319.5	14546.4
chr1	63573000	63573018	19	+	intron	Adam23	13.7395	19.8065	14.0845
chr7	19697510	19697634	125	-	exon	Apoe	30.4319	34.9805	39.1793
chr8	71488721	71488770	50	+	exon	Gtpbp3	29.0666	40.3836	31.005
chr7	24593890	24593932	43	+	exon	Ethe1	22.344	28.0135	26.5497
chr15	103213081	103213254	174	-	exon	Cbx5	10.8491	14.2161	12.3378
chr5	115145518	115145530	13	-	exon	Mlec	1.79948	2.14914	2.24796
chr1	71597444	71597449	6	-	exon	Fn1	1.79948	1.84675	2.61666
chr2	143990096	143990217	122	-	exon	Rrbp1	12.5075	17.332	13.4943
chr15	81392313	81392348	36	-	exon	St13	153.833	187.614	188.808
chr16	17043263	17043272	10	+	intron	Mapk1	2.54447	3.35249	2.89266
chr6	49261852	49261855	4	-	intron	Tra2a	2.91948	3.35249	3.81002
chr6	83981050	83981052	3	+	intron	Zfp638	4.1155	5.59079	4.54147
chr16	98013377	98013416	40	+	intron	B230307C23Rik	3.35873	3.65208	4.63277
chr11	98029440	98029488	49	+	exon	Rpl19;Gm27597	11.2877	15.4073	12.425
chr6	125122494	125122518	25	+	exon	Chd4	7.98911	8.08952	11.8618
chr17	65864613	65864698	86	-	exon	Ralbp1	9.13888	11.5532	10.8787
chr10	25382172	25382234	63	+	intron	Epb41l2	10.9635	15.9408	11.3576
chr1	181918465	181918584	120	-	exon	Enah	49.0008	54.201	66.7731
chr3	41725214	41725228	15	-	intron	Sclt1	1.67609	2.14914	1.97085
chr18	73663697	73663699	3	-	intron	Smad4	2.23317	2.60145	2.89266
chr19	8969469	8969471	3	+	exon	Eef1g	1.79948	2.60145	1.87835
chr5	124393846	124393864	19	-	exon	Sbno1	7.44661	11.0205	7.60626
chrX	105851960	105851995	36	-	exon	Atrx	16.3395	19.0814	21.1736
chr13	62135825	62135829	5	+	intron	Zfp808	5.67847	7.59862	6.42206
chr1	75362022	75362032	11	+	intron	Des	3.61049	5.44211	3.62684
chr2	125831359	125831362	4	-	exon	Cops2	4.72753	6.25256	5.41509
chr1	127797356	127797440	85	+	intron	Ccnt2	5.22786	6.14215	6.74321
chr4	145536693	145536695	3	+	exon	Zfp990	5.44921	7.07423	6.3629
chr1	189683925	189683982	58	-	exon	Cenpf	6.27929	7.75281	7.71138
chr15	103242649	103242697	49	+	exon	Hnrnpa1	21.8393	26.3217	27.5021
chr11	33156997	33157036	40	-	exon	Npm1	49.0294	66.8655	54.6208
chr4	54964179	54964202	24	+	intron	Zfp462	13.6554	17.563	16.1467
chr11	98027872	98027899	28	+	exon	Rpl19	20.1645	21.5599	28.697
chr12	83663881	83664256	376	+	exon	Rbm25	49.2025	64.8486	56.8729
chr7	42825862	42825872	11	-	intron	Gm2381	3.29805	4.90152	3.38599
chr1	38062093	38062095	3	-	intron	Rev1	1.55296	2.30007	1.60043
chr14	32279290	32279296	7	+	intron	Parg	1.61449	1.84675	2.15565
chr2	59776036	59776101	66	+	intron	Tanc1	19.027	25.7943	21.452
chr19	47835957	47835971	15	-	intron	Cfap43	4.72089	6.10378	5.5935
chrX	105851166	105851272	107	-	exon	Atrx	16.1409	20.7706	19.2221
chr1	158880280	158880284	5	-	intron	Pappa2	6.97175	10.2856	7.24673
chr11	93896917	93896923	7	+	intron	Mbtd1	1.92311	2.75191	2.06328
chr4	147390234	147390375	142	+	exon	Gm26624;Zfp978	8.69925	11.7933	9.85211
chr5	53588664	53588731	68	+	intron	Rbpj	1.67609	1.84675	2.34021
chr9	31170459	31170636	178	-	exon	Aplp2	32.4281	46.8396	34.542
chr11	58040415	58040450	36	+	exon	Larp1	6.82834	9.15645	7.84146
chr6	51463466	51463494	29	-	exon	Hnrnpa2b1	3.47862	3.6935	5.04785
chr9	70580855	70580858	4	+	exon	Sltm	4.84338	6.25135	5.78532
chr10	81179401	81179404	4	+	exon	Eef2	4.24204	4.84671	5.72642
chr5	41828919	41828921	3	-	exon	Bod1l	1.86127	2.60145	2.06328
chr15	96698786	96698824	39	-	exon	Slc38a2	9.10724	13.2318	9.71381
chr6	51464448	51464549	102	-	exon	Hnrnpa2b1	40.7334	48.7445	52.7696
chr16	32630889	32630953	65	+	exon	Tfrc	2.10899	3.20252	2.15565
chr4	109755431	109755434	4	+	intron	Faf1	2.10899	3.20252	2.15565
chr5	100813525	100813528	4	-	intron	Abraxas1	3.79965	5.14455	4.35879
chr17	29040597	29040625	29	+	intron	Srsf3	5.89326	7.0495	7.66245
chr12	17274436	17274458	23	+	exon	Pdia6	6.7452	8.33651	8.49129
chr5	41831492	41831497	6	-	exon	Bod1l	4.41098	5.50259	5.50941
chr13	62461298	62461302	5	-	intron	Gm49359;Zfp935	4.53762	6.24813	5.14112
chr2	154887708	154887800	93	-	exon	Eif2s2	14.9044	21.4015	16.2108
chr9	14824214	14824216	3	+	intron	Mre11a	1.92311	1.99804	2.89266
chr7	73515774	73515784	11	-	exon	Chd2	1.86127	2.75191	1.97085
chr4	129847861	129847863	3	+	exon	Ptp4a2	2.35755	2.75191	3.16827
chr5	23525582	23525584	3	-	exon	Srpk2	2.04697	3.05244	2.15565
chrM	6002	6451	450	+	exon	mt-Co1	292.785	399.335	337.599
chr19	53624998	53625134	137	+	exon	Smc3	7.89293	11.1501	8.7926
chr12	65156130	65156132	3	-	intron	Mis18bp1	2.41981	3.65208	2.52456
chr2	119960392	119960395	4	+	exon	Mga	1.55296	1.84675	2.06328
chr5	110673179	110673181	3	-	exon	Ep400	1.55296	1.69525	2.24796
chr1	15809205	15809208	4	+	intron	Terf1	1.98502	2.30007	2.7087
chr9	58219780	58219784	5	-	exon	Pml	2.17105	2.75191	2.7087
chr11	98995865	98995867	3	-	exon	Top2a	1.79948	2.60145	1.97085
chr2	39004775	39004819	45	-	exon	Rpl35	14.4913	16.7485	19.8594
chr5	41819252	41819260	9	-	exon	Bod1l	1.55296	2.14914	1.78578
chr9	118538880	118538906	27	+	exon	Golga4	2.48212	3.50234	2.80071
chr3	34651379	34651462	84	+	exon	Sox2ot;Sox2	9.21322	12.8833	10.5075
chr3	30697330	30697332	3	-	intron	Lrrc31	2.73179	4.25009	2.80071
chr11	102480749	102480783	35	-	exon	Gpatch8	3.10751	3.95128	3.90156
chr9	64178282	64178328	47	+	exon	Rpl4	7.47834	11.4597	7.80153
chr5	115188984	115188989	6	-	intron	Cabp1	3.17521	5.05139	3.19679
chr9	95461271	95461273	3	-	exon	U2surp	3.0448	4.10073	3.62684
chr14	46387276	46387363	88	-	exon	Bmp4	4.28828	6.70453	4.4003
chr11	116010368	116010370	3	-	exon	Galk1	2.23317	2.60145	3.07644
chr7	112768858	112768882	25	+	intron	Tead1	9.85375	13.9763	11.1658
chr11	53368735	53368737	3	+	exon	Aff4	2.48212	2.60145	3.81002
chr11	50299139	50299299	161	-	exon	Canx	21.5868	28.5756	26.2686
chr2	29923555	29923557	3	+	exon	Odf2	3.29587	3.50234	4.99771
chr10	72658030	72658033	4	+	intron	Zwint	6.60005	7.5182	9.3519
chr17	6742699	6742719	21	-	exon	Ezr	1.55296	2.30007	1.69315
chr1	178336470	178336480	11	-	intron	Hnrnpu	2.48212	3.05244	3.26006
chr18	36287952	36288129	178	+	exon	Pura	42.9769	61.7757	48.3275
chr13	35768875	35768877	3	+	intron	Cdyl	2.29533	3.50234	2.43241
chr7	139233948	139233968	21	+	intron	Lrrc27	1.86127	2.60145	2.15565
chrX	48272699	48272701	3	+	intron	Utp14a	1.86127	2.60145	2.15565
chr5	28345651	28345653	3	+	intron	Rbm33	2.29533	3.65208	2.34021
chr3	104656873	104656875	3	+	exon	Slc16a1	1.3688	2.14914	1.41476
chr12	83674344	83674363	20	+	exon	Rbm25	13.3114	20.3285	14.1561
chr1	121566102	121566112	11	-	exon	Ddx18	1.92311	2.30007	2.61666
chr1	167309307	167309360	54	+	exon	Tmco1	4.10649	4.7477	5.78173
chr10	111490115	111490163	49	+	exon	Nap1l1	1.98502	2.14914	2.98457
chrX	103466659	103467102	444	+	intron	Gm26992;Tsix	66.1426	96.9918	73.4991
chr11	104503263	104503265	3	-	exon	Cdc27	2.79431	3.80173	3.35181
chr6	119970962	119971033	72	-	exon	Wnk1	15.1577	23.6125	15.9139
chr15	36600626	36600688	63	-	exon	Pabpc1	7.23387	9.65699	8.86658
chr14	63500084	63500291	208	-	exon	Tdh	23.9834	26.499	35.5476
chr15	34123720	34123765	46	+	exon	Mtdh	3.23305	4.10073	4.17599
chr3	133517539	133517547	9	-	intron	Tet2	15.0163	21.5047	17.1844
chr7	111076180	111076227	48	-	intron	Eif4g2;Gm23262	27.4819	40.9104	30.3129
chr2	143988978	143989225	248	-	exon	Rrbp1	29.9026	44.1253	33.3847
chr3	135547831	135547839	9	+	intron	Manba	2.04697	3.20252	2.15565
chr11	94301540	94301581	42	-	exon	Luc7l3	2.35755	3.50234	2.61666
chr11	70929802	70929804	3	+	intron	Rabep1	2.85687	4.25009	3.16827
chr3	129553123	129553131	9	+	intron	Elovl6	1.86127	2.90224	1.97085
chr12	31323539	31323558	20	+	exon	Lamb1	1.79948	2.60145	2.06328
chr7	12925525	12925549	25	+	exon	Rps5	1.61449	1.84675	2.34021
chr1	153483871	153483874	4	-	exon	Dhx9	2.04697	2.75191	2.52456
chr17	56047601	56047608	8	+	exon	Chaf1a	2.85687	4.39937	3.07644
chr13	14164175	14164177	3	+	exon	Arid4b	1.79948	2.30007	2.34021
chr4	150241137	150241139	3	+	exon	Eno1	3.98907	4.54856	5.81741
chr12	59071480	59071756	277	+	exon	Pnn	53.6575	74.9437	63.9506
chr7	30634757	30634773	17	-	exon	Etv2	9.76935	15.8454	10.036
chr4	130710364	130710372	9	+	intron	Pum1	3.48455	5.44211	3.71845
chr6	98928945	98928947	3	-	exon	Foxp1	2.54447	3.05244	3.5352
chr2	154884401	154884445	45	-	exon	Eif2s2	8.45224	11.6051	10.27
chr7	19696553	19697058	506	-	exon	Apoe	92.7685	108.152	132.994
chr12	80947331	80947333	3	+	exon	Srsf5	1.92311	2.75191	2.24796
chr5	100037629	100037680	52	-	exon	Hnrnpdl	15.2747	20.2388	19.3141
chrX	93626505	93626597	93	-	exon	Pola1	11.5227	13.795	16.1398
chr4	125609952	125609955	4	+	intron	Grik3	4.55886	6.18486	5.63541
chr8	80705479	80705519	41	-	exon	Smarca5	3.29587	5.29337	3.44353
chr2	163075777	163075842	66	+	intron	Mybl2	9.31032	12.2209	11.9065
chr13	90924371	90924406	36	+	exon	Rps23	8.27244	11.2032	10.2546
chr8	111845093	111845114	22	-	exon	Cfdp1	5.51297	8.25721	6.18115
chr7	112764829	112764895	67	+	intron	Tead1	2.54447	3.65208	2.98457
chr11	97778294	97778297	4	-	exon	Rpl23	6.53596	8.70008	8.26694
chr15	76905860	76905961	102	+	exon	Rpl8	8.5029	9.03987	13.4808
chr9	95489872	95489874	3	-	exon	U2surp	2.10899	2.30007	3.26006
chr12	103424151	103424215	65	-	exon	Ddx24	3.79703	5.20289	4.67224
chr1	160208511	160208560	50	-	exon	Cacybp	1.4915	1.54353	2.43241
chr9	62373643	62373645	3	+	exon	Anp32a	4.49545	6.48154	5.27115
chr3	108904197	108904576	380	-	exon	Prpf38b	45.7953	68.4383	51.8156
chr1	66710054	66710056	3	+	intron	Rpe	6.08779	9.58473	6.54457
chr7	44655634	44655656	23	-	exon	Myh14	3.23305	5.14455	3.44353
chr18	44423531	44423533	3	+	exon	Dcp2	1.43011	2.30007	1.50764
chrX	151905409	151905426	18	+	exon	Huwe1	3.23305	5.29337	3.35181
chr4	135344503	135344632	130	-	exon	Srrm1	8.3603	10.9297	10.8556
chr11	88343417	88343419	3	-	exon	Msi2	9.37136	10.7622	13.8543
chr10	62902373	62902404	32	-	intron	Tet1	1.73775	2.60145	1.97085
chr14	21501514	21501516	3	+	intron	Kat6b	4.30535	6.18486	5.08888
chr1	132987945	132987948	4	-	exon	Mdm4	1.3688	1.54353	2.06328
chr13	6553729	6553745	17	+	intron	Pitrm1	13.2196	22.4268	13.2594
chr11	102863534	102863537	4	-	intron	Eftud2	3.67351	5.88795	3.90156
chr6	91758611	91758647	37	+	exon	Slc6a6	4.86794	5.64165	7.15216
chrX	37100128	37100130	3	-	exon	Upf3b	1.55296	2.30007	1.78578
chr3	34069395	34069403	9	+	exon	Fxr1	11.345	14.295	15.3565
chr7	135698430	135698432	3	-	exon	Mki67	2.73179	3.05244	4.17599
chr14	47724884	47724887	4	+	exon	Ktn1	3.73657	5.59079	4.2674
chr18	56714544	56714547	4	+	intron	Lmnb1	3.98907	5.44211	4.99771
chr19	46064421	46064423	3	+	exon	Pprc1	1.55296	1.69525	2.43241
chr4	106963655	106963657	3	+	intron	Ssbp3	1.55296	1.69525	2.43241
chrX	93366691	93366722	32	-	intron	Pola1	1.43011	1.69525	2.06328
chr1	178329210	178329243	34	-	exon	Hnrnpu	8.24122	11.323	10.263
chr5	122491761	122491764	4	-	exon	Atp2a2	2.23317	3.05244	2.80071
chr11	77535818	77535885	68	-	exon	Taok1	10.6594	13.0435	14.9863
chr5	41832367	41832637	271	-	exon	Bod1l	19.3769	28.9985	22.2793
chr8	116673518	116673520	3	-	intron	Cdyl2	1.61449	1.84675	2.43241
chr1	134595802	134595804	3	+	exon	Kdm5b	2.17105	2.90224	2.80071
chr16	23110293	23110376	84	+	exon	Eif4a2	2.87368	3.99532	3.56893
chr14	77545954	77545956	3	+	intron	Enox1	2.60687	3.50234	3.35181
chr3	34651610	34651660	51	+	exon	Sox2ot;Sox2	13.0718	15.4893	19.0643
chr5	86816963	86817067	105	+	exon	Gm43055;Ythdc1	7.64897	10.6432	9.50226
chr10	62850130	62850132	3	-	intron	Tet1	5.32174	7.81394	6.27203
chr10	94719664	94719701	38	+	exon	Cep83	2.92161	4.90106	3.01493
chr6	51467204	51467287	84	-	exon	Hnrnpa2b1	12.2323	13.7797	18.7985
chr7	73517528	73517531	4	-	intron	Chd2	8.62024	13.066	9.86015
chr1	181990115	181990117	3	-	intron	Enah;Gm37018	1.92311	2.14914	2.98457
chr9	120573609	120573663	55	+	exon	Rpl14	4.55253	5.95087	6.04583
chr19	9877695	9877734	40	-	exon	Incenp	8.74919	11.6266	11.4518
chr12	4379984	4379986	3	-	intron	Ncoa1	2.35755	3.05244	3.16827
chr5	121787746	121787749	4	+	intron	Atxn2	3.66255	5.20289	4.48878
chr2	55537891	55537894	4	+	intron	Kcnj3	4.68577	7.5182	5.08888
chr4	130719279	130719281	3	+	exon	Pum1	3.98907	4.69768	5.90837
chr9	21074992	21074995	4	-	exon	Gm38431;Raver1	2.91948	4.10073	3.62684
chr17	47730775	47730778	4	+	exon	Pgc	10.2774	14.2523	12.9393
chr9	15308543	15308806	264	+	exon	Taf1d	14.727	21.3091	17.7844
chr7	30193801	30193826	26	-	intron	Capns1	2.04697	2.90224	2.52456
chr7	79691916	79691918	3	+	exon	Ticrr	6.27975	9.14258	7.54246
chr3	22080445	22080447	3	+	intron	Tbl1xr1	2.48212	2.90224	3.71845
chr7	126795780	126795812	33	-	exon	Aldoa	1.4915	1.54353	2.52456
chr1	181956398	181956545	148	-	exon	Enah	30.3581	40.1932	40.2515
chr15	103242392	103242490	99	+	exon	Hnrnpa1	37.9849	49.8966	50.8556
chr15	12152920	12153000	81	+	exon	Zfr	3.79965	4.99567	5.08888
chr9	65636131	65636193	63	+	intron	Rbpms2	3.35382	3.99589	4.95687
chr9	122994487	122994587	101	+	intron	Kif15	1.92311	2.90224	2.24796
chr17	23815565	23815721	157	+	exon	Srrm2	12.9344	14.9713	19.7149
chrX	93551677	93551681	5	-	intron	Pola1	7.71829	11.8882	8.86424
chr9	88462995	88463021	27	-	exon	Syncrip	10.9623	13.4005	15.8981
chr4	141594661	141594663	3	-	intron	Fblim1	2.98212	3.95128	3.99307
chr1	128167936	128167938	3	+	exon	R3hdm1	4.17876	5.88795	5.27115
chr11	104584394	104584431	38	+	intron	Myl4	1.30757	2.30007	1.32179
chr18	67794453	67794456	4	+	exon	Seh1l	4.05227	5.7394	5.08888
chr11	30120671	30120673	3	-	exon	Sptbn1	1.43011	2.14914	1.69315
chr2	180682737	180682739	3	-	exon	Dido1	6.15176	7.07423	9.53253
chr19	23165642	23165644	3	+	exon	Klf9	2.29533	3.05244	3.07644
chr11	88340453	88340461	9	-	exon	Msi2	32.5275	38.59	48.8715
chr7	135704363	135704445	83	-	exon	Mki67	20.1388	26.893	26.94
chr3	32398420	32398451	32	+	intron	Pik3ca	4.97762	6.70218	6.61111
chr2	27447871	27447931	61	-	exon	Brd3	5.83899	7.30417	8.35149
chr17	23818804	23819068	265	+	exon	Srrm2	8.04574	11.3464	10.2166
chr13	104715613	104715615	3	-	intron	Cwc27	2.73179	4.10073	3.26006
chr15	8359265	8359267	3	-	exon	Nipbl	1.98502	2.90224	2.43241
chr4	70249428	70249448	21	-	exon	Cdk5rap2	9.86841	11.7364	14.8693
chr1	131932025	131932177	153	+	exon	Nucks1	56.1466	72.9658	77.4432
chr16	98075963	98076004	42	-	intron	A630089N07Rik	3.59902	4.14682	5.60028
chr17	13808936	13808976	41	+	exon	Afdn	4.40432	5.20275	6.70055
chr9	61913953	61913966	14	-	exon	Rplp1	4.55886	6.62979	5.63541
chr7	99481710	99481765	56	-	exon	Rps3	9.73112	10.3867	16.3997
chrX	98945998	98946000	3	+	exon	Yipf6	1.92311	2.30007	2.89266
chr7	45929018	45929071	54	+	exon	Ccdc114	10.4213	11.57	16.9317
chr8	36568730	36568732	3	-	exon	Dlc1	9.69529	11.6439	14.5725
chr5	124395974	124396044	71	-	exon	Sbno1	7.09924	8.99803	10.1299
chr4	49650100	49650122	23	+	exon	Rnf20	1.92311	2.75191	2.43241
chr15	80784753	80784772	20	+	exon	Tnrc6b	6.96602	9.44144	9.31413
chr16	4115793	4115795	3	-	exon	Crebbp	2.17105	3.05244	2.80071
chr10	72657904	72657911	8	+	intron	Zwint	19.5277	25.493	27.1599
chr2	48935117	48935120	4	-	intron	Orc4	9.09848	13.079	11.4989
chr2	90947768	90947824	57	+	intron	Celf1	3.60958	5.50369	4.30231
chr8	25169270	25169272	3	-	exon	Tacc1	3.61049	5.44211	4.35879
chr10	62805936	62805963	28	-	exon	Tet1	4.28296	5.35053	6.24391
chr16	32338704	32338706	3	+	intron	Ubxn7	1.73775	2.45084	2.24796
chr11	118264917	118264919	3	-	exon	Usp36	2.91948	4.39937	3.5352
chr18	10007625	10007627	3	-	intron	Usp14	1.67609	2.60145	1.97085
chr1	74383629	74383658	30	+	exon	Slc11a1	1.55296	2.60145	1.69315
chr10	62838962	62839554	593	-	exon	Tet1	88.3901	113.549	125.747
chr9	57095369	57095451	83	+	exon	Sin3a	6.85662	7.96174	10.7956
chr15	79534231	79534424	194	-	intron	Ddx17	62.5385	83.9329	85.1999
chr17	35004469	35004559	91	+	exon	Vars	7.24199	9.43738	10.1644
chr1	181904933	181904985	53	-	exon	Enah	1.30757	1.39156	2.24796
chrX	75105760	75105762	3	+	exon	Dkc1	17.7444	20.1193	28.6705
chr10	4356410	4356795	386	+	exon	Akap12	60.0044	80.6246	81.8991
chr15	34099501	34099542	42	+	exon	Mtdh	22.1809	29.5013	30.6128
chr8	33801629	33801689	61	-	intron	Rbpms	7.00217	11.1594	8.06537
chr1	87374079	87374120	42	+	exon	Gigyf2	4.36603	6.25425	5.5958
chr9	64176144	64176172	29	+	exon	Rpl4	2.29533	2.60145	3.71845
chr18	90519773	90519775	3	+	intron	Tmx3	2.04697	2.30007	3.35181
chr8	43299432	43299513	82	-	intron	Zfp42	3.78508	6.24987	4.21856
chr1	178331469	178331477	9	-	exon	Hnrnpu	2.29533	3.35249	2.89266
chr1	86353743	86353858	116	-	exon	Ncl	7.91429	10.0861	11.4475
chr12	83672737	83672856	120	+	exon	Rbm25	31.5497	44.0991	41.7612
chr7	127981519	127981521	3	+	exon	Fus	1.86127	2.45084	2.61666
chr3	30800218	30800227	10	+	exon	Sec62	1.61449	2.45084	1.97085
chr6	125114290	125114347	58	+	exon	Chd4	5.40977	7.94717	6.82648
chrX	105846704	105846706	3	-	exon	Atrx	1.98502	2.45084	2.98457
chr1	181906311	181906315	5	-	intron	Enah	1.79948	3.05244	1.97085
chr11	62552338	62552341	4	+	exon	Ubb	2.17105	3.35249	2.61666
chr7	45559363	45559412	50	+	exon	Hsd17b14	37.0686	47.4793	53.8707
chr7	133052530	133052532	3	-	intron	Fgfr2;Ctbp2	3.0448	3.80173	4.54147
chr5	99964751	99964757	7	-	exon	Hnrnpd	1.55296	1.99804	2.24796
chr17	42852463	42852481	19	-	exon	Cd2ap	3.35873	5.14455	4.08454
chr1	134631837	134631839	3	+	exon	Kdm5b	1.30757	1.54353	2.06328
chr7	143847992	143847996	5	+	exon	Dhcr7	5.03779	6.74863	7.01649
chr6	100286500	100286502	3	-	exon	Rybp	3.5475	4.10073	5.72642
chr7	141451041	141451049	9	+	exon	Rplp2	1.4915	1.84675	2.24796
chr6	37908314	37908316	3	+	exon	Trim24	4.55886	6.77799	5.72642
chr3	103029028	103029143	116	+	exon	Csde1	48.4502	67.4679	65.0357
chr4	21862146	21862148	3	+	exon	Pnisr	2.79431	3.35249	4.35879
chr5	107901873	107901939	67	+	exon	Rpl5	2.85687	2.90224	5.27115
chr4	123512994	123513002	9	-	exon	Macf1	1.3688	1.39156	2.52456
chr6	33368647	33368649	3	+	intron	Exoc4	4.6223	6.48154	6.18115
chr2	32962060	32962121	62	+	exon	Rpl12	12.3616	14.9488	19.2088
chr17	33677387	33677452	66	-	exon	Hnrnpm	9.81648	13.109	13.8152
chr19	38940474	38940495	22	+	exon	Hells	1.79948	2.60145	2.34021
chr14	63495333	63495338	6	-	intron	Tdh	2.23317	3.05244	3.07644
chr6	131368429	131368560	132	-	exon	Ybx3	2.54447	3.20252	3.81002
chr4	116610408	116610591	184	-	exon	Nasp	39.1619	53.1338	54.3992
chr2	103783161	103783206	46	-	exon	Caprin1	20.8102	27.6461	29.5304
chrX	150582383	150582385	3	-	intron	Apex2	1.61449	2.75191	1.78578
chr10	4354401	4354965	565	+	exon	Akap12	26.2239	33.3342	38.9359
chr11	98999234	98999321	88	-	exon	Top2a	15.1096	21.6304	19.9275
chr7	28174806	28174819	14	+	exon	Fbl	7.4928	10.2586	10.3418
chr15	36596987	36597130	144	-	exon	Pabpc1	41.5415	60.6308	53.8283
chr1	86356964	86357242	279	-	exon	Ncl	794.737	1178.27	1014.19
chr8	73208724	73208726	3	-	intron	Large1	5.38547	9.58473	5.72642
chr15	103243963	103244032	70	+	exon	Hnrnpa1	8.68353	13.18	10.8295
chr5	123739638	123739669	32	-	exon	Rsrc2	1.73775	2.90224	1.97085
chr10	22306703	22306718	16	+	intron	Raet1e;C920009B18Rik	3.84628	4.29811	6.51997
chr1	181930694	181930763	70	-	exon	Enah	6.58258	9.03954	9.08281
chrX	103958310	103958312	3	-	exon	Rlim	8.33697	12.5244	10.5251
chr7	80305960	80305962	3	+	exon	Prc1	1.73775	3.05244	1.87835
chr10	93887014	93887061	48	-	exon	Metap2	1.86127	3.05244	2.15565
chr11	94300018	94300068	51	-	exon	Luc7l3	3.90847	5.64848	5.14092
chr1	86353200	86353282	83	-	exon	Ncl	9.25182	11.9069	13.6742
chr1	165870296	165870310	15	-	exon	Pou2f1	10.6107	12.8713	16.6434
chrX	105904270	105904273	4	-	intron	Atrx	1.30757	2.30007	1.41476
chr11	79243387	79243471	85	-	intron	Wsb1	3.58031	5.80332	4.2051
chr1	150395249	150395287	39	+	exon	Tpr	1.4915	2.14914	1.97085
chr15	103242240	103242284	45	+	exon	Hnrnpa1	1.4915	2.14914	1.97085
chr2	31991360	31991362	3	+	exon	Nup214	1.43011	2.30007	1.69315
chr6	122325467	122325696	230	-	exon	Phc1	34.1272	42.0372	52.8
chr1	162724774	162724872	99	-	exon	Prrc2c	12.0169	17.4851	15.7523
chr1	34307688	34307778	91	+	exon	Dst	2.73179	2.90224	4.90652
chr8	43300858	43300863	6	-	intron	Zfp42	40.1158	69.3125	44.3319
chr8	105936920	105937038	119	-	exon	Psmb10	84.7203	129.335	105.994
chr11	69941348	69941350	3	+	exon	Ybx2	1.67609	2.60145	2.06328
chr11	88972625	88972628	4	+	exon	Coil	3.10751	4.84671	3.81002
chr15	98543847	98543920	74	-	exon	Ccnt1	8.24084	10.7821	12.0485
chr11	88340701	88340844	144	-	exon	Msi2	24.9427	29.3288	40.5833
chr9	64177741	64177792	52	+	exon	Rpl4	2.48212	3.95128	2.98457
chr3	133506663	133506687	25	-	intron	Tet2	19.4942	30.1373	24.1457
chr15	34134293	34134399	107	+	exon	Mtdh	87.1425	125.836	115.587
chr3	108905534	108905538	5	-	intron	Prpf38b	6.28544	9.82838	7.70247
chr3	90336490	90336493	4	+	intron	Gatad2b;Gm45354	1.43011	2.60145	1.50764
chr9	70581304	70581334	31	+	exon	Sltm	5.13071	9.58473	5.27115
chr13	34883238	34883302	65	+	exon	Prpf4b	17.3465	27.206	21.2325
chr2	161042127	161042129	3	-	exon	Chd6	1.55296	2.14914	2.15565
chrX	102188299	102188345	47	-	exon	Rps4x	3.41747	4.14347	5.41699
chr2	55597489	55597541	53	+	exon	Kcnj3	4.16081	5.49481	6.05976
chr11	12441367	12441385	19	-	intron	Cobl	6.08779	10.7622	6.63537
chrX	151890760	151890784	25	+	exon	Huwe1	1.61449	2.14914	2.34021
chr1	86350874	86351073	200	-	exon	Ncl	77.2105	110.093	104.489
chr16	8771584	8771586	3	-	intron	Usp7	1.12438	2.14914	1.13554
chr3	105959238	105959307	70	-	exon	Atp5f1	1137.87	1506.84	1660.16
chr11	98028416	98028468	53	+	exon	Rpl19	8.87584	10.7368	14.1789
chr15	37968458	37968461	4	-	exon	Ubr5	2.48212	4.39937	2.7087
chr9	52073157	52073189	33	+	exon	Rdx	9.19991	13.7192	11.9368
chr5	65287969	65287971	3	-	exon	Rfc1	1.61449	1.99804	2.52456
chr10	111493371	111493379	9	+	exon	Nap1l1	13.4411	21.1749	16.5185
chr15	76904891	76904982	92	+	exon	Rpl8	192.706	254.138	282.924
chr4	21873976	21874271	296	+	exon	Pnisr	19.2195	30.5936	23.4106
chrX	75108289	75108291	3	+	exon	Dkc1	2.04697	2.90224	2.80071
chr7	28961467	28961572	106	-	intron	Actn4	1.67609	3.05244	1.78578
chr4	86855891	86855952	62	-	exon	Rps6	3.29666	4.59998	4.58806
chr9	56259973	56259975	3	-	exon	Peak1	1.3688	2.14914	1.69315
chr1	86355037	86355142	106	-	exon	Ncl	11.0489	18.2783	12.9771
chr11	33156670	33156763	94	-	exon	Npm1	22.5044	35.2977	27.8951
chr1	87440471	87440473	3	+	exon	Gigyf2	3.9259	4.99567	5.99932
chr3	34069808	34069811	4	+	exon	Fxr1	6.94071	11.6097	8.06999
chr2	3304826	3304828	3	+	exon	Nmt2	5.25804	8.1095	6.63537
chr15	82852646	82852665	20	-	exon	Tcf20	1.43011	1.84675	2.15565
chr4	106615786	106615795	10	-	intron	Lexm	1.43011	1.84675	2.15565
chr18	35154469	35154472	4	+	exon	Ctnna1	3.5475	4.99567	4.90652
chrX	93474925	93474927	3	-	intron	Pola1	1.79948	3.20252	1.97085
chr10	80056075	80056095	21	+	exon	Gpx4	2.85687	3.65208	4.35879
chr8	123172847	123172850	4	+	intron	Gm20388;Gm4316	2.23317	2.75191	3.5352
chr10	62812488	62812844	357	-	exon	Tet1	74.9953	93.5598	117.371
chr1	72358230	72358232	3	+	intron	Xrcc5	1.79948	2.60145	2.43241
chr17	35004776	35004839	64	+	exon	Vars	5.9032	7.59711	8.97698
chr3	69018115	69018117	3	+	exon	Smc4	3.17026	4.25009	4.63277
chr15	36608349	36608376	28	-	exon	Pabpc1	6.15176	8.1095	9.17121
chr9	20932123	20932189	67	-	exon	Dnmt1	2.04697	2.60145	3.16827
chr11	75742215	75742262	48	+	intron	Ywhae	3.04662	4.14682	4.40349
chr16	23112876	23112878	3	+	exon	Eif4a2	1.4915	2.45084	1.78578
chr10	81148321	81148422	102	+	exon	Zbtb7a	6.61868	10.6315	8.10841
chr7	135697579	135698072	494	-	exon	Mki67	31.2312	42.233	45.4495
chr7	44828692	44828695	4	+	exon	Nup62;Il4i1	11.6644	17.2526	15.5368
chr1	150407513	150407575	63	+	exon	Tpr	3.5475	4.54856	5.45333
chr10	62885796	62885858	63	-	intron	Tet1	2.2535	3.2359	3.09341
chr12	108195702	108195728	27	+	exon	Ccnk	2.86022	3.08606	5.23253
chr1	162692752	162692755	4	-	exon	Prrc2c	2.79938	4.44922	3.47848
chr19	46081648	46081650	3	+	exon	Nolc1	2.41981	3.65208	3.16827
chr2	120507557	120507560	4	-	exon	Zfp106	8.0175	10.2833	12.3542
chr7	127022633	127022635	3	-	exon	Maz	7.82114	10.7622	11.2462
chr17	45571047	45571176	130	-	exon	Hsp90ab1	87.1125	122.497	122.619
chr18	35575607	35575609	3	+	intron	Gm28285;Matr3;Gm36989	1.4915	2.75191	1.60043
chr9	21393291	21393294	4	+	intron	Ilf3	5.02793	7.90171	6.33619
chr6	122335043	122335145	103	-	exon	Phc1	13.0853	13.3459	25.4099
chr11	97781340	97781387	48	-	exon	Rpl23	7.11347	9.29	10.7956
chr14	24492008	24492096	89	+	exon	Rps24	2.43283	2.7806	4.21893
chr1	38017855	38017873	19	+	exon	Eif5b	1.0635	1.08676	2.06328
chrX	100666871	100666873	3	+	intron	Kif4	1.0635	1.08676	2.06328
chr19	60764051	60764231	181	-	exon	Eif3a	1.61449	2.75191	1.87835
chr10	128116560	128116677	118	+	exon	Baz2a	8.23784	10.6944	12.5884
chr17	10274029	10274050	22	-	exon	Qk	4.03698	5.50382	5.87594
chr11	35707707	35707767	61	+	intron	Slit3	4.47244	5.93347	6.70055
chr15	8354067	8354105	39	-	intron	Nipbl	4.67861	6.24381	6.97094
chr18	25479311	25479329	19	-	exon	Celf4	2.80331	5.35252	2.9206
chr7	135694714	135694748	35	-	exon	Mki67	3.97458	5.80436	5.41722
chr14	34692535	34692537	3	+	exon	Wapl	4.1155	6.18486	5.45333
chr13	97135573	97135598	26	-	exon	Nsa2	1.73775	3.20252	1.87835
chr13	6558457	6558461	5	+	intron	Pitrm1	2.17105	3.35249	2.80071
chr1	34197246	34197329	84	+	exon	Dst	4.03508	5.35252	6.06094
chr3	69009984	69009986	3	+	intron	Smc4;Mir16-2	1.4915	2.14914	2.06328
chr17	32315441	32315444	4	-	exon	Akap8	2.98212	4.25009	4.17599
chr16	18241822	18241825	4	-	exon	Ranbp1	2.98212	3.05244	5.81741
chr8	71969626	71969628	3	+	exon	Zfp961	4.6223	8.70008	4.90652
chr1	63467034	63467038	5	+	intron	Adam23	4.90193	6.70453	7.16056
chr4	145537130	145537314	185	+	exon	Zfp990	1.55296	1.84675	2.61666
chr14	105114656	105114727	72	-	intron	Rbm26;Gm17066	5.90205	9.39527	7.43108
chr2	143989817	143989820	4	-	exon	Rrbp1	1.4915	1.54353	2.89266
chr1	63578605	63578698	94	+	intron	Adam23	10.6052	16.0499	14.0801
chr3	16198428	16198430	3	+	intron	Ythdf3	4.05227	5.59079	5.90837
chr11	75094546	75094548	3	+	intron	Smg6	1.30757	2.14914	1.60043
chr4	98736448	98736692	245	+	exon	L1td1	43.5972	68.2392	56.0944
chr12	33437751	33437757	7	+	exon	Twistnb	5.22807	7.60101	7.24567
chr1	178332108	178332279	172	-	exon	Hnrnpu	4.36478	4.78184	8.03305
chr1	84811373	84811400	28	-	intron	Trip12	5.40997	8.46158	6.978
chr11	80010465	80010476	12	+	intron	Suz12	1.12438	1.23931	2.06328
chr4	127026771	127026801	31	+	exon	Sfpq	3.67351	4.69768	5.81741
chr1	127779878	127779880	3	+	intron	Ccnt2	1.55296	3.05244	1.60043
chr7	45458360	45458362	3	-	intron	Ftl1	1.55296	3.05244	1.60043
chr7	100499237	100499344	108	+	exon	Ucp2	9.49424	10.104	18.0785
chr16	8706703	8706705	3	-	exon	Usp7	1.98502	2.14914	3.71845
chr5	65548868	65548870	3	+	intron	Ube2k	1.43011	2.45084	1.69315
chr19	12778629	12778631	3	-	exon	Zfp91	3.61049	5.29337	4.99771
chr1	131935195	131935313	119	+	exon	Nucks1	34.0238	46.084	50.9974
chr7	30586467	30586583	117	-	exon	Kmt2b	5.09264	7.04412	7.47727
chr8	122893749	122893997	249	+	intron	Gm20388;Gm45894	8.68989	17.5998	8.71804
chr3	36960621	36960623	3	+	intron	4932438A13Rik	1.3688	1.69525	2.24796
chr3	95863758	95863762	5	-	intron	Mrps21	1.3688	1.69525	2.24796
chr2	18119320	18119323	4	+	intron	Mllt10	1.67609	2.90224	1.97085
chr19	60769881	60769989	109	-	exon	Eif3a	37.0701	60.5444	46.2239
chr4	122837212	122837228	17	+	intron	Ppt1	1.55296	2.90224	1.69315
chr12	108142205	108142207	3	-	intron	Setd3	1.4915	2.30007	1.97085
chr18	14647932	14648095	164	-	intron	Ss18	15.4768	21.7587	22.4336
chr11	62361882	62361885	4	-	intron	Ncor1	2.29533	2.75191	3.90156
chr7	41626575	41626579	5	+	exon	2610021A01Rik	5.38547	9.29	6.3629
chr7	135695110	135695189	80	-	exon	Mki67	8.74919	11.3071	13.801
chr19	7232993	7232995	3	-	intron	Naa40	6.21574	10.3209	7.63307
chr12	80948649	80948792	144	+	intron	Srsf5	18.6787	27.3118	26.0884
chr7	143562982	143563007	26	-	exon	Cars	5.91498	8.04162	8.89295
chr18	10100950	10100952	3	-	exon	Rock1	2.98212	5.14455	3.5352
chr4	123350970	123351002	33	-	exon	Macf1	15.4803	24.6749	19.8669
chr9	58227058	58227061	4	-	intron	Pml	3.29587	4.99567	4.45014
chr10	95517464	95517476	13	+	intron	Ube2n	3.42162	5.7394	4.17599
chr2	23174593	23174601	9	+	intron	Yme1l1	2.48212	4.10073	3.07644
chr1	63512226	63512228	3	+	intron	Adam23	1.73775	2.75191	2.24796
chr15	53325302	53325323	22	-	intron	Ext1	1.24641	1.54353	2.06328
chr17	32229643	32229649	7	-	exon	Brd4	2.23317	3.65208	2.80071
chr7	73453107	73453110	4	-	exon	Chd2	1.30757	1.39156	2.52456
chrX	105867920	105867922	3	-	exon	Atrx	2.10899	4.25009	2.15565
chr5	146835039	146835104	66	+	exon	Rpl21	4.71814	6.85352	6.69712
chr1	86529389	86529544	156	+	exon	Ptma	88.1774	129.594	123.756
chr10	111490404	111490453	50	+	exon	Nap1l1	11.6066	18.4298	15.0843
chr15	36605749	36605897	149	-	exon	Pabpc1	5.06708	6.62979	7.99537
chr4	32760852	32760903	52	+	exon	Mdn1	2.86213	3.8424	4.40185
chr17	35154528	35154530	3	-	exon	Prrc2a	1.61449	2.30007	2.34021
chr18	75001367	75001369	3	+	exon	Rpl17	6.60005	6.62979	13.5849
chr6	113686786	113686801	16	+	exon	Irak2	1.4915	3.05244	1.50764
chrX	108742920	108742924	5	-	exon	Brwd3	7.47756	11.175	10.3521
chr14	32271813	32271815	3	+	intron	Parg	2.48212	2.75191	4.63277
chr9	95475231	95475233	3	-	exon	U2surp	1.4915	2.45084	1.87835
chr7	112902100	112902102	3	+	exon	Tead1	2.10899	2.75191	3.35181
chr13	23585991	23586041	51	-	intron	Hist1h2be	85.2189	138.129	109.042
chr10	86693395	86693432	38	-	exon	Hsp90b1	31.1905	47.3855	42.6177
chr9	95474466	95474487	22	-	exon	U2surp	1.86127	3.20252	2.24796
chr11	80467889	80467891	3	+	intron	Psmd11	1.86127	3.20252	2.24796
chr1	63571057	63571059	3	+	exon	Adam23	3.23305	5.44211	3.99307
chr4	135324833	135324855	23	-	exon	Srrm1	2.17105	3.50234	2.80071
chr18	42291994	42292057	64	+	exon	Rbm27	1.4915	2.14914	2.15565
chr17	45570472	45570824	353	-	exon	Hsp90ab1	560.175	803.474	813.752
chr2	3511218	3511220	3	-	exon	Hspa14;Gm45902	1.92311	2.75191	2.80071
chr17	66448459	66448461	3	-	exon	Mtcl1	1.98502	2.75191	2.98457
chr7	4810452	4810462	11	-	exon	Ube2s	3.42162	3.95128	6.18115
chr4	74353418	74353422	5	+	intron	Kdm4c	3.67036	6.39924	4.39406
chr18	37825037	37825060	24	+	exon	Gm42416;Gm37013;Gm37388;Pcdhga1;Pcdhga2;Pcdhga3;Pcdhgb1;Pcdhga4;Pcdhgb2;Pcdhga5;Pcdhga6;Pcdhga7;Pcdhgb4;Pcdhga8;Pcdhgb5;Pcdhga9;Pcdhgb6;Pcdhga10;Pcdhgb7;Pcdhga11;Pcdhgb8;Pcdhga12;Pcdhgc3;Pcdhgc4;Pcdhgc5;Gm38182	1.12438	2.14914	1.22872
chr14	27451072	27451084	13	+	intron	Tasor	1.12438	2.14914	1.22872
chr17	87984530	87984532	3	+	exon	Msh6	2.66931	4.69768	3.16827
chr13	29932462	29932464	3	-	intron	E2f3	1.61449	2.90224	1.87835
chr11	30100320	30100530	211	-	exon	Sptbn1	27.4704	41.4607	38.0669
chrX	152037605	152037629	25	+	exon	Smc1a	2.87368	4.59998	3.7556
chr11	97162020	97162024	5	-	exon	Kpnb1	10.8714	15.2354	16.237
chr19	27425876	27425878	3	-	exon	Pum3	1.4915	2.75191	1.69315
chr11	88342569	88342571	3	-	exon	Msi2	2.23317	2.30007	4.54147
chr8	106941582	106941590	9	+	intron	Sntb2	1.24641	2.30007	1.41476
chr11	95492640	95492642	3	+	exon	Spop	1.4915	1.84675	2.52456
chr9	70579954	70580020	67	+	exon	Sltm	2.49361	3.38846	3.84635
chr4	52479609	52479622	14	+	intron	Smc2	3.78473	5.20275	5.78528
chr18	6213993	6214019	27	-	exon	Kif5b	5.17442	7.13736	7.88781
chr2	180682931	180682977	47	-	exon	Dido1	2.17105	2.60145	3.81002
chr7	99482327	99482339	13	-	exon	Rps3	6.24512	7.13096	11.52
chr1	131921962	131922055	94	+	exon	Nucks1	55.2486	79.5023	80.9763
chr4	41229805	41229858	54	-	exon	Ubap2	1.67609	3.50234	1.69315
chr12	31926288	31926290	3	+	exon	Cog5	2.10899	3.35249	2.80071
chr8	46207601	46207622	22	-	exon	Slc25a4	2.10899	3.35249	2.80071
chr11	40702302	40702504	203	-	exon	Hmmr	10.8888	15.8253	15.8212
chr2	109976895	109976897	3	+	intron	Lgr4	1.43011	2.30007	1.87835
chr1	63178449	63178545	97	+	exon	Eef1b2	13.6019	18.4684	21.1769
chr8	13104823	13104844	22	-	exon	Pcid2	75.658	120.876	100.198
chr15	83569938	83569978	41	+	intron	Tspo	7.56226	9.84225	12.3048
chr2	150315249	150315251	3	+	intron	Gm10130	2.17105	2.90224	3.44353
chr11	50297292	50297398	107	-	exon	Canx	24.5464	37.2154	34.3314
chr6	67283940	67283942	3	+	exon	Serbp1	2.79431	3.80173	4.35879
chr2	52110570	52110648	79	+	exon	Rif1	2.55568	3.69267	3.75497
chr11	107080741	107080855	115	-	exon	Bptf	10.5873	16.2359	14.6625
chr15	35664667	35664678	12	+	intron	Vps13b	1.3688	1.84675	2.15565
chr2	69749278	69750099	822	+	exon	Ppig	85.2935	142.58	108.476
chr5	121206668	121206820	153	+	exon	Rpl6	29.5985	38.1061	48.8889
chr2	156176302	156176304	3	-	intron	Rbm39	1.98502	3.20252	2.61666
chr4	145536813	145536930	118	+	exon	Zfp990	9.54082	11.3148	17.1152
chr19	60766343	60766944	602	-	exon	Eif3a	70.0499	108.086	96.7431
chr19	21797411	21797413	3	+	exon	Cemip2	6.40782	7.37026	11.8765
chr1	150430683	150430685	3	+	exon	Tpr	2.35755	2.90224	4.08454
chr11	69669107	69669163	57	-	exon	Eif4a1	1.67609	1.69525	3.5352
chr8	89042767	89042947	181	-	intron	Sall1	75.534	110.256	110.406
chr7	28398472	28398497	26	+	exon	Paf1	4.93988	7.07423	7.36118
chr7	133107945	133107947	3	-	intron	Fgfr2;Ctbp2	2.60687	2.75191	5.27115
chr3	90361156	90361158	3	+	exon	Gatad2b	2.23317	3.80173	2.80071
chr4	46468566	46468793	228	+	exon	Anp32b	67.2116	101.587	94.9725
chr18	75001734	75001795	62	+	exon	Rpl17	10.6003	12.5984	19.0528
chr2	121431656	121431658	3	+	exon	Pdia3	2.98212	3.95128	4.81529
chr6	120731822	120731831	10	+	intron	Cecr2	1.43011	2.45084	1.78578
chr2	20848893	20848895	3	-	exon	Arhgap21	1.67609	2.30007	2.61666
chr1	86357374	86357457	84	-	exon	Ncl	35.5201	49.2704	54.8768
chr6	67272906	67272926	21	+	exon	Serbp1	8.9313	13.5908	12.5965
chr3	108904691	108904713	23	-	exon	Prpf38b	1.61449	2.30007	2.43241
chr12	111541679	111541744	66	+	exon	Eif5	3.98297	7.29754	4.66728
chr1	86529178	86529251	74	+	exon	Ptma	36.2943	54.7096	51.6977
chr16	32388681	32388732	52	+	exon	Ubxn7	4.84884	6.4008	7.89109
chr6	67271915	67272018	104	+	exon	Serbp1	40.0779	60.0714	57.4508
chr11	106783958	106783965	8	-	exon	Ddx5	8.16812	11.627	12.3524
chr12	4879367	4879428	62	-	exon	Ubxn2a	4.1155	5.14455	7.08913
chr2	85045412	85045432	21	+	exon	Ssrp1	3.67351	6.03643	4.81529
chr1	153233536	153233538	3	-	exon	Lamc1	2.54447	3.95128	3.5352
chr18	61583381	61583403	23	+	intron	Csnk1a1	1.0635	2.14914	1.13554
chr10	4313830	4313855	26	+	exon	Akap12	13.5084	16.0802	24.4921
chr1	59707003	59707034	32	+	exon	Nop58	14.4995	23.7229	19.1299
chr14	31794061	31794063	3	-	intron	Ankrd28	1.30757	2.45084	1.50764
chr8	4300799	4300817	19	-	intron	Elavl1	5.08899	9.09713	6.15252
chr10	86692144	86692425	282	-	exon	Hsp90b1;Gm15344	7.64797	11.9432	10.5887
chr6	38592744	38592762	19	+	exon	Luc7l2	17.4832	26.2344	25.1922
chr11	21105986	21105990	5	+	intron	Peli1	1.86127	3.80173	1.97085
chr6	67272175	67272216	42	+	exon	Serbp1	21.3511	32.2081	30.6526
chr5	100036872	100036915	44	-	exon	Hnrnpdl	5.29511	10.3951	5.84147
chr1	36801859	36801955	97	-	exon	Tmem131	2.91948	3.50234	5.27115
chr1	153509713	153509718	6	-	intron	Npl	8.03386	14.7385	9.48745
chr19	53633996	53634079	84	+	exon	Smc3	3.86276	5.7394	5.63541
chr9	78166890	78166914	25	+	exon	Ick	1.55296	1.99804	2.61666
chr8	122892518	122892851	334	-	exon	Ankrd11	34.4848	60.9823	42.3072
chr15	8113127	8113129	3	+	intron	Nup155	2.85687	5.14455	3.44353
chr2	69869995	69869997	3	+	exon	Ssb	1.4915	2.14914	2.24796
chr3	129543727	129543750	24	+	intron	Elovl6	1.86127	2.60145	2.89266
chr14	30922386	30922390	5	-	intron	Itih3	3.17026	5.7394	3.81002
chr10	42275635	42275681	47	-	intron	Foxo3	2.41981	2.75191	4.63277
chr19	45875371	45875378	8	-	intron	Armh3	1.73775	3.50234	1.87835
chr7	135700366	135700858	493	-	exon	Mki67	153.387	229.095	223.73
chr8	8681655	8681688	34	-	intron	Arglu1	14.2982	28.8447	15.4415
chr11	118268060	118268062	3	-	intron	Usp36	1.24641	1.39156	2.43241
chr8	122895710	122895814	105	-	exon	Ankrd11	28.4484	53.8682	32.7353
chr17	23811761	23811988	228	+	intron	Srrm2	12.5566	22.7593	15.0948
chr10	80036763	80036766	4	-	exon	Polr2e	2.29533	4.54856	2.52456
chr1	86358115	86358232	118	-	exon	Ncl	48.5213	72.4976	70.7965
chr5	45671111	45671113	3	+	exon	Ncapg	1.79948	2.90224	2.43241
chr11	29547209	29547262	54	-	exon	Rps27a	3.8483	6.40458	5.04496
chr5	121445408	121445417	10	-	exon	Erp29	2.41981	3.20252	3.99307
chr15	102089976	102089980	5	+	exon	Eif4b	3.9259	6.18486	5.45333
chr1	105753916	105753919	4	+	exon	Relch	5.32174	8.99512	6.90768
chr2	30069566	30069635	70	+	exon	Set	5.22608	9.1557	6.54817
chr18	44419039	44419041	3	+	exon	Dcp2	2.60687	3.35249	4.45014
chr19	47732948	47732950	3	+	exon	Sfr1	1.73775	2.45084	2.7087
chr5	135218042	135218139	98	+	exon	Baz1b	4.66176	7.43754	6.42612
chr3	87914111	87914114	4	+	exon	Hdgf	4.68577	7.81394	6.18115
chr4	135343916	135343943	28	-	exon	Srrm1	2.54447	3.20252	4.45014
chr11	5086007	5086009	3	-	exon	Ewsr1	8.53065	12.3777	12.9559
chr5	135787543	135787547	5	+	exon	Mdh2	1.4915	1.69525	2.89266
chr10	4353619	4354252	634	+	exon	Akap12	83.4953	112.836	136.392
chr3	133487391	133487394	4	-	exon	Tet2	3.0448	4.69768	4.35879
chr17	23821652	23821654	3	+	exon	Srrm2	4.17876	5.7394	6.72616
chr15	102489091	102489111	21	+	intron	Pcbp2	1.24641	2.14914	1.60043
chr1	71607993	71607996	4	-	exon	Fn1	3.9259	5.44211	6.27203
chr6	51465187	51465241	55	-	exon	Hnrnpa2b1	7.09298	9.83697	11.3306
chr9	120573799	120573809	11	+	exon	Rpl14	2.48212	3.50234	3.90156
chr16	17028353	17028355	3	+	intron	Mapk1	2.41981	4.10073	3.16827
chr17	87435846	87435913	68	-	exon	Calm2	4.61783	7.65174	6.18669
chr8	122962644	122962697	54	-	intron	Ankrd11	13.0096	24.8706	15.1138
chr13	55247919	55247953	35	+	exon	Nsd1	26.8158	31.8386	50.2132
chr15	8433712	8433714	3	-	intron	Nipbl	1.86127	4.10073	1.87835
chr7	135699994	135700245	252	-	exon	Mki67	28.4471	41.0644	43.8355
chr1	63177754	63177804	51	+	exon	Eef1b2	7.48689	8.92986	13.9671
chr18	64512033	64512050	18	-	exon	Nars	1.55296	2.60145	2.06328
chr2	120534907	120535028	122	-	exon	Zfp106	1.61449	2.30007	2.52456
chr4	123512774	123512785	12	-	exon	Macf1	1.00272	2.14914	1.04225
chr7	45377410	45377442	33	-	exon	Snrnp70	5.69426	7.7347	9.34009
chr13	14164929	14164939	11	+	exon	Arid4b	1.24641	2.30007	1.50764
chr16	18283890	18283892	3	-	exon	Dgcr8	1.24641	1.54353	2.24796
chr1	86132716	86132744	29	+	exon	Psmd1	1.24641	1.54353	2.24796
chr12	8737656	8737660	5	+	intron	Pum2	3.17026	4.84671	4.63277
chr7	45439901	45439907	7	+	exon	Gys1	4.54229	7.73993	5.95922
chr10	63018109	63018119	11	-	exon	Hnrnph3	3.10751	4.10073	5.27115
chr2	69870387	69870418	32	+	exon	Ssb	17.6044	23.6945	29.2973
chrX	169981985	169982041	57	+	exon	Mid1	3.73657	7.66609	4.08454
chr5	8397141	8397143	3	-	exon	Dbf4	2.10899	2.75191	3.62684
chr11	50298121	50298234	114	-	exon	Canx	23.3415	38.0772	32.1169
chr14	99301906	99301909	4	+	exon	Klf5	1.30757	2.14914	1.78578
chr4	40723840	40723842	3	+	exon	Dnaja1	3.48455	3.95128	6.90768
chr8	83939918	83939940	23	+	exon	Adgrl1	8.74702	17.5402	9.80799
chr1	172195052	172195069	18	+	exon	Dcaf8	4.84004	7.00297	7.52227
chr15	3983978	3983980	3	-	exon	AW549877	1.73775	2.90224	2.34021
chr5	107903788	107903854	67	+	exon	Rpl5	24.717	34.4094	39.9403
chr17	13844222	13844233	12	+	intron	Afdn	1.79948	2.60145	2.80071
chr19	12776993	12776995	3	-	exon	Zfp91	1.43011	3.05244	1.50764
chr1	86356592	86356773	182	-	exon	Ncl	88.4531	133.421	131.982
chr7	28174523	28174666	144	+	exon	Fbl	10.7506	16.1976	16.0667
chr4	109804109	109804141	33	+	intron	Faf1	2.35755	3.95128	3.16827
chr9	75572845	75572849	5	-	exon	Tmod2	2.23317	3.35249	3.35181
chrX	103965283	103965285	3	-	exon	Rlim	1.73775	2.60145	2.61666
chr10	7920002	7920089	88	-	exon	Tab2	3.90813	6.70093	5.14062
chr19	47092815	47092837	23	+	exon	Pdcd11	4.03364	5.20159	7.06951
chr17	35158450	35158484	35	-	exon	Prrc2a	6.67956	10.1305	9.9699
chr2	122041158	122041204	47	+	exon	Eif3j1	6.54178	11.6875	8.29407
chr1	59709008	59709112	105	+	exon	Nop58	9.30024	15.5739	12.5852
chr6	65839096	65839125	30	+	intron	Prdm5	6.16151	10.049	8.57909
chr2	23018445	23018461	17	-	intron	Abi1	1.12438	1.39156	2.06328
chr11	94292800	94292802	3	-	exon	Luc7l3	2.91948	4.10073	4.72405
chr2	30071613	30071637	25	+	exon	Set	1.4915	2.45084	2.06328
chr5	3554677	3554679	3	+	exon	Fam133b	1.4915	2.45084	2.06328
chr7	45127523	45127579	57	-	exon	Rpl13a;Gm45713	26.6831	28.9092	56.0071
chr9	13774421	13774545	125	+	intron	Mtmr2	1.61449	2.75191	2.15565
chr4	9604582	9604595	14	-	exon	Asph	1.98502	3.20252	2.80071
chr5	90365243	90365246	4	-	intron	Ankrd17	2.17105	4.10073	2.61666
chr1	15811327	15811329	3	+	intron	Terf1	3.48455	6.62979	4.17599
chr8	33764864	33764895	32	+	intron	Gtf2e2	5.22839	7.18863	8.67185
chr7	123001664	123001696	33	+	exon	Rbbp6	3.23336	3.99589	5.96809
chr1	86529738	86529797	60	+	exon	Ptma	18.8978	23.8996	34.0892
chr4	135321089	135321091	3	-	exon	Srrm1	4.81278	6.33323	8.35743
chr18	34316519	34316521	3	+	exon	Apc	3.0448	3.95128	5.36225
chr2	90889922	90889986	65	+	exon	C1qtnf4	4.47847	5.84111	7.8487
chrX	105856513	105856531	19	-	exon	Atrx	3.22905	4.90152	4.86482
chr4	41233616	41233711	96	-	exon	Ubap2	11.4082	16.9123	17.6053
chr13	55645373	55645462	90	+	exon	Ddx46	23.723	36.0606	35.7619
chr1	178331126	178331204	79	-	exon	Hnrnpu	11.0388	14.5987	19.139
chr15	98542625	98542627	3	-	exon	Ccnt1	4.6223	7.81394	6.27203
chr14	75327579	75328003	425	+	exon	Zc3h13	7.83969	14.0578	10.0289
chr3	69107631	69107635	5	-	intron	Kpna4	2.4383	3.2359	4.21893
chr2	126830255	126830263	9	-	exon	Trpm7	4.11691	8.334	4.67074
chrX	97356937	97356939	3	-	intron	Eda2r	1.61449	2.90224	2.06328
chr18	31911258	31911286	29	-	exon	Sft2d3	6.27597	8.28356	10.9251
chr16	36913293	36913356	64	+	exon	Golgb1	0.942041	2.14914	0.948835
chr18	77067828	77067836	9	+	intron	Pias2	2.91948	4.69768	4.17599
chr17	26255052	26255054	3	+	exon	Luc7l	1.61449	3.05244	1.97085
chr17	23812474	23812542	69	+	exon	Srrm2	8.63386	13.3459	12.8912
chr5	108886244	108886246	3	-	intron	Vmn2r-ps21	6.47188	12.8177	7.54246
chr10	4355684	4355687	4	+	exon	Akap12	18.3383	25.203	30.8012
chr1	189679007	189679122	116	-	exon	Cenpf	10.6201	17.5392	14.8472
chr16	31311140	31311181	42	-	exon	Apod	4.31403	6.24987	6.87606
chr17	32213633	32213728	96	-	exon	Brd4	11.2499	22.5559	12.9596
chr14	75315966	75315969	4	+	exon	Zc3h13	10.539	14.2826	17.9768
chr6	119969458	119969546	89	-	exon	Wnk1	4.84004	8.94192	6.05721
chr2	71436092	71436094	3	+	intron	Hat1	1.79948	3.80173	1.97085
chr1	63592879	63592881	3	+	exon	Adam23	2.60687	2.75191	5.72642
chr1	30821301	30821303	3	-	exon	Phf3	1.43011	2.30007	2.06328
chrX	96166774	96166776	3	+	exon	Msn	2.35755	3.65208	3.5352
chr4	125607632	125607634	3	+	intron	Grik3	3.42162	5.44211	4.99771
chr11	70465354	70465374	21	+	exon	Zmynd15	1.4915	2.30007	2.24796
chr11	72450707	72450709	3	+	exon	Mybbp1a	3.61049	4.69768	6.45374
chr1	162710358	162710755	398	-	exon	Prrc2c	94.9055	155.704	134.596
chr15	100012999	100013019	21	+	exon	Larp4	4.03199	5.50163	6.88613
chr15	38037899	38037918	20	-	exon	Ubr5	1.55296	2.14914	2.61666
chr12	83659508	83659606	99	+	exon	Rbm25	6.95639	10.0516	11.235
chr10	4353236	4353507	272	+	exon	Akap12	39.7565	58.6894	62.8525
chr1	59706662	59706777	116	+	exon	Nop58	19.4239	28.1155	31.3371
chr10	80280347	80280364	18	+	intron	Dazap1	4.84338	7.75281	7.06951
chr4	116614340	116614409	70	-	exon	Nasp	8.77614	12.2278	14.7222
chr12	17277201	17277292	92	+	exon	Pdia6	12.374	21.1967	16.8873
chr4	117154359	117154437	79	-	exon	Rps8	6.853	10.7109	10.2551
chr1	92439835	92439900	66	-	exon	Ndufa10	7.04923	10.1737	11.4263
chr7	102120277	102120321	45	-	exon	Nup98	25.2365	35.3873	42.1167
chr12	110694192	110694240	49	-	exon	Hsp90aa1	23.0032	33.0389	37.4895
chr1	6249526	6249539	14	+	exon	Rb1cc1	4.24204	6.92613	6.09024
chr10	86701709	86701989	281	-	exon	Hsp90b1	14.1387	21.1875	22.1296
chr11	40714058	40714113	56	-	exon	Hmmr	4.10329	6.23827	6.3325
chr2	69867455	69867517	63	+	exon	Ssb	4.49545	6.77799	6.99842
chr1	189672593	189672595	3	-	exon	Cenpf	2.29533	2.90224	4.2674
chr7	135695317	135695916	600	-	exon	Mki67	58.9881	87.8476	93.1153
chr15	80256913	80256915	3	+	exon	Atf4	2.54447	3.35249	4.54147
chr4	83466712	83466752	41	-	exon	Psip1	12.6815	21.2264	17.819
chr10	67220243	67220245	3	+	exon	Jmjd1c	1.24641	1.69525	2.15565
chr11	51604482	51604535	54	-	exon	Hnrnpab	7.54565	8.61383	15.5583
chr1	84807243	84807245	3	-	intron	Trip12;Gm38374	2.54447	4.10073	3.71845
chr4	126167477	126167525	49	-	exon	Thrap3	1.92311	2.75191	3.16827
chr9	53157334	53157336	3	-	intron	Ddx10	1.61449	1.99804	3.07644
chr15	77767457	77767459	3	-	exon	Myh9	1.30757	2.14914	1.87835
chr11	61746860	61746862	3	-	intron	Prpsap2	1.30757	2.14914	1.87835
chr15	79587925	79587971	47	-	intron	Dmc1	1.30757	2.14914	1.87835
chr11	77531290	77531309	20	-	exon	Taok1	1.43011	2.45084	1.97085
chr19	7276821	7276834	14	-	exon	Mark2	1.43011	2.45084	1.97085
chr8	75001293	75001310	18	+	exon	Hmgxb4	1.43011	2.45084	1.97085
chr15	80189359	80189361	3	+	intron	Mgat3	1.30757	1.54353	2.61666
chr2	156172984	156173208	225	-	exon	Rbm39	32.1303	57.2096	42.6894
chr8	43130089	43130188	100	-	exon	Triml1	4.21818	6.55478	6.42206
chr17	37073076	37073159	84	+	exon	Gabbr1	1.3688	1.69525	2.61666
chr12	8931847	8931859	13	+	intron	Laptm4a	1.24641	2.60145	1.41476
chr14	105113731	105113743	13	-	intron	Rbm26;Gm17066	1.24641	2.60145	1.41476
chr18	77531180	77531193	14	-	intron	Rnf165	1.24641	2.30007	1.60043
chr3	158016339	158016434	96	-	exon	Srsf11	49.1438	80.544	71.113
chrX	96160192	96160210	19	+	exon	Msn	1.61449	2.75191	2.24796
chr8	106649198	106649200	3	+	exon	Cdh1	2.04697	3.80173	2.61666
chr5	29341868	29341871	4	-	intron	Lmbr1	6.75678	12.4839	8.68956
chr7	3297699	3297755	57	+	exon	Myadm;Prkcg	8.52584	11.9757	14.4283
chr7	104428078	104428083	6	-	intron	Trim30a	1.12438	2.45084	1.22872
chr7	135699140	135699173	34	-	exon	Mki67	3.29587	4.25009	6.09024
chr11	50322839	50322841	3	-	intron	Canx	1.00272	2.30007	1.04225
chr12	111360506	111360508	3	-	intron	Cdc42bpb	1.12438	1.23931	2.43241
chr17	23815078	23815316	239	+	exon	Srrm2	30.9294	46.2389	49.3477
chr12	91588352	91588375	24	-	intron	Gtf2a1	3.66255	5.05049	6.33555
chr1	132987734	132987738	5	-	exon	Mdm4	11.6832	20.423	15.9462
chr1	189654702	189654780	79	-	exon	Cenpf	3.59951	5.34909	5.78532
chr2	30000049	30000051	3	+	exon	Sptan1	1.43011	2.60145	1.87835
chr10	128085139	128085208	70	+	exon	Atp5b	3.81004	4.17388	8.30949
chr6	122728837	122728956	120	-	exon	Slc2a3	14.8848	23.6688	22.3883
chr1	86351385	86351468	84	-	exon	Ncl	13.3254	20.389	20.8312
chr16	84819559	84819567	9	+	intron	Jam2	10.7882	16.4374	16.9414
chr10	75936314	75936414	101	+	exon	Chchd10	19.2368	21.6856	40.8497
chr19	23218001	23218004	4	-	intron	Smc5	6.7283	11.9375	9.08084
chr5	52184803	52184905	103	-	exon	Dhx15	4.22329	6.55501	6.51997
chr1	181816623	181816627	5	-	exon	Lbr	3.61841	4.92338	6.37434
chr1	131928071	131928204	134	+	exon	Nucks1	9.82883	16.8989	13.7047
chr5	31178694	31178818	125	-	intron	Gm29609;Gtf3c2	1.73775	1.99804	3.62684
chr5	135198299	135198301	3	+	exon	Baz1b	2.35755	3.50234	3.81002
chr14	72646890	72646892	3	-	intron	Fndc3a	1.12438	2.14914	1.41476
chr1	181918294	181918316	23	-	exon	Enah	38.9287	56.8496	64.138
chr11	58059237	58059239	3	+	exon	Larp1	1.98502	4.39937	2.15565
chr1	150417480	150417483	4	+	exon	Tpr	4.41223	7.29754	6.42305
chr4	133685365	133685369	5	-	exon	Arid1a	1.55296	2.30007	2.52456
chr9	98424871	98424902	32	+	exon	Rbp1	4.97332	5.98701	9.95785
chr3	54716313	54716315	3	+	intron	Supt20	1.30757	1.99804	2.06328
chr4	150244312	150244314	3	+	exon	Eno1	3.86276	6.18486	5.81741
chr17	35150576	35150579	4	-	exon	Prrc2a	5.29287	9.68571	6.978
chr15	36596568	36596648	81	-	exon	Pabpc1	57.2113	100.287	78.7812
chr3	88587903	88587905	3	+	exon	Ssr2	11.8407	17.2051	19.6752
chr6	125130390	125130445	56	+	exon	Chd4	5.28931	7.63403	8.85791
chr15	10454831	10454833	3	-	exon	Dnajc21	1.4915	2.30007	2.34021
chr1	162707837	162707839	3	-	exon	Prrc2c	5.19436	7.81394	8.35743
chr1	34170447	34170449	3	+	exon	Dst	2.04697	3.20252	3.16827
chr10	58478469	58478480	12	+	exon	Ranbp2	1.73775	2.45084	2.98457
chr9	120959844	120959846	3	+	exon	Ctnnb1	2.79431	4.25009	4.45014
chr12	111541964	111541966	3	+	intron	Eif5	2.17105	3.50234	3.26006
chr1	162709596	162709599	4	-	exon	Prrc2c	4.85174	7.58883	7.51661
chr3	108384708	108384739	32	+	intron	Psrc1	1.43011	2.30007	2.15565
chr1	162714382	162714384	3	-	exon	Prrc2c	11.2544	16.9132	18.1557
chr8	84427452	84427454	3	+	intron	Cacna1a	1.30757	2.75191	1.50764
chr2	9951437	9951445	9	-	exon	Taf3	1.30757	2.45084	1.69315
chr14	57835080	57835126	47	-	exon	Zdhhc20	1.00272	2.14914	1.13554
chr9	110387651	110387654	4	-	exon	Ptpn23	4.74926	6.92613	7.90482
chr19	34951560	34951562	3	+	exon	Kif20b	1.00272	1.08676	2.24796
chr3	88582654	88582657	4	+	intron	Ssr2	5.57676	9.14258	8.26694
chr3	34068278	34068280	3	+	intron	Fxr1	1.79948	3.50234	2.24796
chr11	20082787	20082878	92	-	intron	Actr2	4.55886	7.5182	6.72616
chr16	22259178	22259263	86	-	intron	Tra2b	2.49422	5.35252	2.82803
chr5	77281090	77281357	268	+	exon	Rest	27.5644	46.4844	39.7908
chr14	93216556	93216582	27	-	intron	Pcdh9	4.65346	8.20137	6.42786
chrX	105889043	105889045	3	-	exon	Atrx	1.86127	2.45084	3.44353
chr2	69748962	69749097	136	+	exon	Ppig	64.1396	116.264	86.202
chr8	90956462	90956641	180	+	exon	Chd9	5.35161	10.8054	6.45888
chr11	50295991	50296336	346	-	exon	Canx	102.398	156.311	163.581
chr4	80002896	80002898	3	+	exon	Gm11407	3.86276	5.88795	6.18115
chr10	62810659	62810702	44	-	exon	Tet1	2.00554	2.32541	4.21893
chr6	125101690	125101692	3	+	exon	Chd4	4.05227	6.03643	6.63537
chr17	23815925	23816505	581	+	exon	Srrm2	79.8814	117.822	132.104
chr2	75661741	75661813	73	+	exon	Hnrnpa3	32.9176	53.6731	49.2811
chr1	162702227	162702281	55	-	exon	Prrc2c	2.98483	5.65256	3.84839
chr8	116665734	116665766	33	-	intron	Cdyl2	4.09661	8.93467	4.58705
chr11	50310834	50310841	8	-	exon	Canx	5.52618	7.60336	9.81293
chr1	180811821	180811823	3	-	exon	H3f3a	3.86276	5.14455	7.08913
chr18	36641624	36641642	19	+	exon	Ankhd1	2.67799	3.23878	5.41571
chr6	122737112	122737115	4	-	exon	Slc2a3	1.43011	1.84675	2.7087
chr17	45571872	45571886	15	-	exon	Hsp90ab1	6.22404	7.83234	12.106
chr5	99967262	99967388	127	-	exon	Hnrnpd	5.46622	6.55272	11.1649
chr19	8831699	8831703	5	+	exon	Hnrnpul2;AC129217.1	9.37216	13.8522	15.5354
chr18	42560937	42560993	57	+	exon	Tcerg1	4.68113	8.6333	6.21999
chr14	27482703	27482817	115	+	exon	Tasor	11.5948	19.6475	16.7756
chr3	51460002	51460155	154	+	exon	Naa15	4.53957	6.44295	7.84843
chrX	103467204	103467971	768	+	intron	Gm26992;Tsix	73.0513	131.716	99.4893
chr17	35688989	35689019	31	-	intron	Ddr1	4.74424	6.55478	8.43513
chr17	45569246	45569378	133	-	exon	Hsp90ab1	3.05103	5.20159	4.40185
chr9	64177377	64177473	97	+	exon	Rpl4	4.79196	7.65297	7.38305
chr11	50310427	50310432	6	-	exon	Canx	2.61646	3.99301	4.21893
chr18	34946549	34946552	4	-	exon	Hspa9	2.04697	3.35249	3.07644
chr9	108208597	108208713	117	-	exon	Dag1	7.58721	10.244	13.8581
chr3	135462597	135462599	3	+	intron	Ube2d3	1.43011	1.99804	2.52456
chr10	80279623	80279635	13	+	intron	Dazap1	1.86127	3.80173	2.24796
chr9	22240372	22240374	3	+	intron	Zfp809	1.98502	2.90224	3.35181
chr1	150432591	150432600	10	+	exon	Tpr	1.98502	2.75191	3.5352
chr5	77283826	77283964	139	+	exon	Rest	16.3168	26.1497	25.1501
chr5	129956435	129956437	3	+	intron	Vkorc1l1	1.55296	2.45084	2.43241
chr2	121437627	121437636	10	+	exon	Pdia3	5.48239	8.62783	8.61356
chr1	63497763	63497767	5	+	intron	Adam23	3.35873	5.29337	5.27115
chr10	62753203	62753414	212	-	exon	Ccar1	43.0597	72.1863	63.5653
chr9	95466563	95466657	95	-	exon	U2surp	11.6361	18.2408	18.3859
chr1	93800506	93800509	4	-	exon	Dtymk	1.30757	2.14914	1.97085
chr17	37009792	37009970	179	+	exon	Zfp57	13.6282	20.766	22.187
chr11	72451122	72451166	45	+	exon	Mybbp1a	9.94568	17.0622	14.3897
chr6	122323700	122323814	115	-	exon	Phc1	4.53596	6.74895	7.57012
chr19	60768736	60768897	162	-	exon	Eif3a	16.0263	25.5257	24.9927
chr12	51649909	51649911	3	-	intron	Strn3	1.3688	2.75191	1.69315
chr17	10209751	10209878	128	-	intron	Qk	2.43354	3.08606	4.77263
chrX	102187828	102187969	142	-	exon	Rps4x	5.23613	6.46519	10.5546
chr3	88485149	88485175	27	-	intron	Lmna	4.0953	7.45361	5.60123
chr7	16416818	16416828	11	+	exon	Zc3h4	1.18535	1.69525	2.06328
chr1	38022165	38022171	7	+	exon	Eif5b	4.21882	6.70218	6.61142
chr9	52069703	52069768	66	+	exon	Rdx	7.78996	12.7916	11.8141
chr2	85044391	85044407	17	+	exon	Ssrp1	2.54447	3.95128	4.08454
chr1	185407493	185407597	105	+	exon	Eprs	4.1566	6.25425	6.88672
chr5	109555540	109555595	56	-	exon	Crlf2	5.85827	7.51872	11.3815
chr1	63591159	63591445	287	+	intron	Adam23	12.3228	20.5563	18.4279
chr8	8667256	8667258	3	-	exon	Arglu1	1.0635	2.30007	1.22872
chr9	77757072	77757074	3	+	intron	Gclc	1.86127	2.45084	3.5352
chr14	56488850	56488860	11	+	intron	Rnf17	3.41423	5.04104	5.78493
chr4	141408316	141408341	26	-	exon	Clcnkb	1.61449	2.90224	2.24796
chr11	30870501	30870503	3	+	intron	Psme4	1.61449	2.90224	2.24796
chr6	124914951	124914981	31	-	exon	Ptms	9.9514	15.1741	16.3391
chr12	83668093	83668310	218	+	exon	Rbm25	19.1741	34.0904	27.0162
chrX	41822377	41822424	48	-	exon	Thoc2	5.10754	8.85164	7.38637
chr11	96807200	96807222	23	+	intron	Cbx1	10.334	16.4682	16.255
chr4	129839405	129839474	70	+	exon	Ptp4a2	3.1117	4.90106	4.95406
chr16	94448117	94448119	3	+	exon	Ttc3	3.61049	6.92613	4.72405
chr6	67271209	67271333	125	+	exon	Serbp1	3.11465	5.20275	4.68021
chr2	119903570	119903613	44	+	exon	Mga	3.72635	5.50259	6.33619
chr9	40803719	40803870	152	+	exon	Hspa8	13.5515	21.5962	21.3821
chr11	75055788	75055790	3	+	intron	Smg6	1.73775	2.90224	2.61666
chr4	116611003	116611487	485	-	exon	Nasp	35.3471	54.2125	58.0147
chr3	69030406	69030408	3	+	exon	Smc4	2.66931	3.95128	4.54147
chr18	42325983	42325986	4	+	exon	Rbm27	4.05227	7.22227	5.72642
chr17	35159403	35159405	3	-	exon	Prrc2a	1.67609	2.30007	3.07644
chr10	81265712	81265714	3	-	exon	Mrpl54	1.12438	1.54353	2.06328
chr18	10097487	10097489	3	-	exon	Rock1	1.30757	1.99804	2.15565
chr3	158023739	158023744	6	-	intron	Srsf11	3.91131	6.10476	6.3134
chr3	129634707	129634947	241	+	exon	Elovl6	21.9953	32.6686	37.3151
chr9	40804305	40804363	59	+	exon	Hspa8	12.2576	19.1654	19.7779
chrX	101080696	101080708	13	-	exon	Slc7a3	1.67609	2.45084	2.89266
chr5	53629970	53629972	3	+	intron	Rbpj	1.67609	2.45084	2.89266
chr11	88048552	88048603	52	+	exon	Srsf1	1.98502	3.80173	2.61666
chr13	55314342	55314372	31	+	exon	Nsd1	14.2273	19.1689	26.7175
chr5	143421113	143421189	77	+	exon	Kdelr2	9.4866	13.3743	17.0293
chr12	69318118	69318144	27	-	exon	Nemf	9.10659	14.9576	14.0321
chr7	135700972	135701066	95	-	exon	Mki67	5.64057	6.62979	12.1465
chr10	62806819	62806821	3	-	exon	Tet1	1.3688	1.54353	3.07644
chr16	14144506	14144517	12	-	intron	Marf1	2.37151	3.23831	4.40361
chr7	12922978	12923039	62	+	exon	Rps5	2.37106	3.23878	4.40349
chr13	47100179	47100191	13	-	exon	Dek	1.0635	1.39156	2.06328
chr10	94770956	94770958	3	+	exon	Cep83	1.92311	3.05244	3.07644
chr11	96956108	96956234	127	-	exon	Sp2	1.92311	2.30007	4.08454
chr13	95325878	95325882	5	+	intron	Zbed3	11.0328	17.1767	18.014
chr12	110693335	110693404	70	-	exon	Hsp90aa1	1.00272	1.23931	2.06328
chr1	183357484	183357504	21	-	exon	Mia3	5.21378	8.20137	8.44339
chr17	71657354	71657387	34	+	exon	Wdr43	5.16583	8.98895	7.56484
chr10	67138149	67138152	4	+	intron	Jmjd1c	3.66747	5.04927	6.78842
chr10	108260839	108260882	44	+	exon	Ppp1r12a	13.7078	27.5979	17.3753
chr11	70394316	70394442	127	-	exon	Pelp1	30.995	54.1597	45.2777
chr15	98543375	98543377	3	-	exon	Ccnt1	3.48455	5.59079	5.54438
chr6	125130240	125130244	5	+	exon	Chd4	3.47779	5.34284	5.78423
chr9	90100481	90100494	14	-	exon	Morf4l1	4.35346	7.50282	6.45802
chr16	18245233	18245307	75	-	exon	Ranbp1;Gm49776	9.50503	13.6479	16.9356
chr1	178333909	178333962	54	-	exon	Hnrnpu	6.67398	9.1253	12.4945
chr5	129791798	129791801	4	+	exon	Cct6a	4.46954	7.73744	6.6091
chr5	64807589	64807592	4	+	intron	Klf3	7.30024	12.0388	11.3342
chr2	168766323	168766371	49	-	intron	Sall4	12.8324	16.105	26.2086
chr19	9984260	9984303	44	+	exon	Fth1	6.30222	9.50527	10.715
chr8	43302155	43302177	23	-	intron	Zfp42	8.9591	14.8815	13.8451
chr17	23812162	23812165	4	+	intron	Srrm2	3.17248	6.40493	4.03412
chr8	122895672	122895686	15	+	intron	Gm20388;Gm45894	4.91806	9.81827	6.32592
chr3	30809824	30809856	33	+	exon	Sec62	10.8911	19.2089	15.8698
chr4	135340522	135340524	3	-	exon	Srrm1	2.48212	3.35249	4.72405
chr11	79243776	79243778	3	-	intron	Wsb1	2.48212	3.35249	4.72405
chr4	117964729	117964778	50	-	intron	St3gal3	4.29859	6.39924	7.42273
chr10	86693962	86694050	89	-	exon	Hsp90b1	15.9496	23.6325	27.6899
chr19	44303209	44303211	3	+	exon	Scd2;Mir5114	4.55886	8.40487	6.3629
chr5	65536238	65536241	4	-	intron	Smim14	1.12438	2.30007	1.41476
chr3	61364566	61364647	82	+	exon	Rap2b	27.4737	35.9339	54.0877
chr11	99000055	99000072	18	-	intron	Top2a	1.30757	2.75191	1.60043
chr16	23110121	23110127	7	+	exon	Eif4a2	1.30757	2.60145	1.69315
chr11	77550977	77550980	4	-	exon	Taok1	1.4915	2.45084	2.34021
chr3	16204458	16204549	92	+	exon	Ythdf3	10.7857	17.1093	17.5437
chr10	62810839	62810903	65	-	exon	Tet1	10.1553	17.2496	15.4295
chr7	101836955	101836976	22	-	intron	Inppl1	3.48483	6.70093	4.67772
chr4	127025858	127026019	162	+	exon	Sfpq	45.5819	73.3616	73.1905
chr8	85019574	85019576	3	-	exon	Asna1	1.92311	2.45084	3.90156
chr3	69016095	69016097	3	+	exon	Smc4	1.86127	3.20252	2.80071
chrX	97358708	97358710	3	-	intron	Eda2r	3.5475	8.5525	3.81002
chr1	171356562	171356582	21	+	exon	Pfdn2	4.48512	6.68808	7.79106
chr4	32759055	32759184	130	+	exon	Mdn1	6.03605	11.1799	8.44321
chr16	17035114	17035121	8	+	intron	Mapk1	6.08779	10.9092	8.80967
chr15	59467597	59467599	3	+	intron	Nsmce2	1.30757	2.14914	2.06328
chrX	151910105	151910197	93	+	exon	Huwe1	13.0609	19.4439	22.759
chr11	53265989	53266071	83	-	exon	Hspa4	13.1014	17.8899	24.9116
chr16	91659706	91659837	132	+	exon	Son	10.0164	13.7427	18.9595
chr7	99479960	99480066	107	-	exon	Rps3	15.8672	24.8142	26.3506
chr12	38047417	38047423	7	+	intron	Dgkb	1.24641	2.14914	1.87835
chr17	32214648	32214841	194	-	exon	Brd4	7.40523	16.004	8.91693
chr18	75002050	75002114	65	+	exon	Rpl17	6.64452	9.48817	12.1154
chr16	48948550	48948577	28	-	exon	Dzip3	2.60687	5.14455	3.44353
chr10	117354530	117354532	3	-	exon	Cpsf6	1.3688	2.60145	1.87835
chr11	87463665	87463724	60	+	intron	Tex14	9.38037	15.648	14.6677
chr1	38019035	38019524	490	+	exon	Eif5b	34.5761	67.0247	46.5398
chr13	100060760	100060762	3	-	exon	Bdp1	2.85687	5.59079	3.81002
chrX	13138214	13138217	4	+	intron	Usp9x	1.43011	1.84675	2.89266
chr15	37985948	37985959	12	-	exon	Ubr5	2.91948	3.95128	5.63541
chr12	85028917	85028934	18	+	exon	Ylpm1	3.48455	5.14455	6.18115
chr12	59070142	59070283	142	+	exon	Pnn	10.8511	18.1365	17.0144
chr5	115345883	115345914	32	-	exon	Cox6a1	6.5169	8.6995	12.7983
chr8	41350033	41350043	11	-	intron	Asah1	0.881479	2.14914	0.948835
chr3	133475454	133475457	4	-	intron	Tet2	2.23317	3.80173	3.44353
chr11	97161826	97161863	38	-	exon	Kpnb1	8.19794	14.9041	11.841
chrX	105853295	105853367	73	-	exon	Atrx	5.53568	8.40153	9.59543
chr13	58399960	58399962	3	-	exon	Hnrnpk	2.23317	2.45084	5.36225
chr14	47319590	47319714	125	+	exon	Mapk1ip1l	3.19586	3.55568	7.57241
chr17	45568968	45569130	163	-	exon	Hsp90ab1	81.7561	124.448	141.777
chr12	100113101	100113103	3	+	exon	Psmc1	2.29533	3.65208	3.81002
chr8	95758785	95758787	3	-	intron	Cnot1	1.24641	2.90224	1.41476
chr5	124410320	124410322	3	-	exon	Sbno1	1.24641	2.30007	1.78578
chr10	20332170	20332202	33	+	exon	Bclaf1	4.41508	6.85352	7.52746
chr11	48803428	48803497	70	+	exon	Rack1	4.1155	5.7394	7.81425
chr11	78696523	78696542	20	-	exon	Nlk	15.5283	25.5087	25.0339
chr2	165828552	165828555	4	-	exon	Zmynd8	1.73775	2.60145	3.07644
chr2	26911518	26911520	3	+	exon	Rpl7a	1.98502	2.30007	4.54147
chr1	134588890	134588893	4	+	exon	Kdm5b	1.24641	1.99804	2.06328
chr1	153460288	153460290	3	-	exon	Dhx9	1.24641	1.99804	2.06328
chr1	38032279	38032282	4	+	exon	Eif5b	2.04697	4.25009	2.61666
chr15	96402996	96402999	4	+	exon	Arid2	1.86127	2.75191	3.35181
chr19	23165216	23165391	176	+	exon	Klf9	6.74135	10.9989	11.0037
chr13	99434111	99434533	423	-	exon	Map1b	65.1919	120.843	93.8693
chr14	54665556	54665593	38	-	exon	Acin1	6.59261	10.7279	10.8135
chr10	128085520	128085565	46	+	exon	Atp5b	3.10655	4.59998	5.601
chrX	37099633	37099657	25	-	exon	Upf3b	5.02686	9.54392	7.06951
chr3	95937890	95937968	79	+	exon	Anp32e	1.55296	2.75191	2.34021
chr10	80293797	80293799	3	+	exon	Rps15	3.0448	5.14455	4.81529
chr3	119735751	119735754	4	-	intron	Ptbp2	9.25579	15.7597	14.5264
chr7	133120057	133120059	3	-	intron	Fgfr2;Ctbp2;B930086L07Rik	1.92311	3.65208	2.7087
chr11	80404936	80404938	3	+	exon	Zfp207	1.79948	2.90224	2.98457
chr4	52467817	52467902	86	+	exon	Smc2	5.41028	8.40552	9.32108
chr19	60772721	60772758	38	-	exon	Eif3a	4.87632	7.96174	7.99537
chr16	91626519	91626551	33	-	intron	Gart	4.30535	8.40487	5.90837
chrX	95940593	95940726	134	-	exon	Las1l	2.98307	4.90106	4.86435
chr4	55528022	55528263	242	-	exon	Klf4	26.0707	34.9277	52.1495
chr2	48935266	48935268	3	-	intron	Orc4	2.85687	4.54856	4.81529
chrX	37084007	37084055	49	-	exon	Rpl39	4.73533	7.94967	7.57231
chr5	138102770	138102772	3	+	exon	Zkscan1	1.3688	1.54353	3.26006
chr1	63496755	63496856	102	+	intron	Adam23	7.55265	12.5727	12.188
chr5	92055427	92055456	30	-	exon	G3bp2	13.2989	17.0651	27.8516
chr6	67277782	67277910	129	+	exon	Serbp1	6.09815	8.693	11.5077
chr11	103043020	103043030	11	+	intron	Gm26668;Nmt1	1.43011	2.45084	2.24796
chr7	43608184	43608206	23	+	intron	Zfp819	1.00272	2.60145	1.04225
chr10	62840141	62840184	44	-	exon	Tet1	1.92311	2.75191	3.62684
chr17	32315770	32315772	3	-	exon	Akap8	6.53596	9.29	12.4163
chr11	12298918	12298920	3	-	intron	Cobl	1.92311	3.35249	2.98457
chr16	57441888	57441897	10	-	intron	Cmss1	4.30535	7.66609	6.54457
chr10	62598723	62598843	121	-	exon	Ddx21	7.7264	13.4685	12.0318
chr6	120439868	120439871	4	+	exon	Kdm5a	5.28403	7.44816	10.1762
chrX	101447864	101447926	63	+	exon	Nono	4.78766	6.74408	9.22881
chr16	94426228	94426230	3	+	exon	Ttc3	2.60687	4.84671	3.81002
chr3	84164031	84164033	3	-	exon	Trim2	2.48212	4.99567	3.35181
chr7	112841450	112841452	3	+	intron	Tead1	2.79431	4.10073	5.18003
chr18	25477867	25477869	3	-	exon	Celf4	1.12438	2.14914	1.60043
chr8	123103346	123103350	5	+	exon	Gm20388;Rpl13	1.12438	2.14914	1.60043
chr10	86704323	86704409	87	-	exon	Hsp90b1	6.49284	11.6118	9.88424
chr4	130690367	130690369	3	+	intron	Pum1	1.18535	2.90224	1.32179
chr18	42564229	42564231	3	+	exon	Tcerg1	2.73179	4.39937	4.63277
chr13	55315533	55315536	4	+	exon	Nsd1	6.35233	10.2856	10.715
chr18	77144284	77144291	8	+	intron	Pias2	2.49292	2.93457	5.78515
chr10	67225156	67225159	4	+	exon	Jmjd1c	4.40706	7.15001	7.43012
chr2	152869696	152869698	3	+	exon	Tpx2	2.73179	3.35249	6.09024
chrX	151883188	151883190	3	+	exon	Huwe1	3.48455	6.77799	4.90652
chr8	106900217	106900234	18	+	intron	Utp4	1.12438	3.05244	1.13554
chr9	56620625	56620639	15	-	exon	Lingo1	1.43011	2.60145	2.15565
chr11	69917058	69917095	38	-	exon	Eif5a	52.2753	82.4569	90.9451
chr5	21768668	21768726	59	-	exon	Dnajc2	3.9849	5.829	7.48049
chr1	150424701	150424809	109	+	exon	Tpr	16.0585	27.1276	26.1326
chr10	58476330	58476341	12	+	exon	Ranbp2	4.24204	6.48154	7.63307
chr5	124393993	124393996	4	-	exon	Sbno1	1.43011	2.14914	2.61666
chr1	160206179	160206197	19	-	exon	Cacybp	0.942041	1.08676	2.24796
chr10	76401413	76401537	125	-	exon	Pcnt	6.21709	12.3498	8.61821
chr1	150403650	150403652	3	+	exon	Tpr	2.35755	4.69768	3.26006
chr19	4785943	4785945	3	-	intron	Gm21992;Rbm4	2.17105	4.10073	3.16827
chr10	52437060	52437062	3	+	exon	Nus1	1.79948	2.90224	3.07644
chrX	103449713	103449731	19	+	intron	Gm26992;Tsix	2.93177	5.50163	4.31034
chr7	3366182	3366185	4	+	intron	Cacng7	1.3688	1.54353	3.35181
chr9	22017889	22017895	7	-	exon	Elavl3	2.17105	3.50234	3.71845
chr7	133067087	133067097	11	-	intron	Fgfr2;Ctbp2	1.12438	1.69525	2.06328
chr11	96800805	96800881	77	+	exon	Cbx1	6.90936	10.7971	12.2456
chr5	150800854	150800904	51	+	exon	Pds5b	9.22995	14.5255	16.253
chr1	58016948	58016950	3	+	exon	Sgo2a	1.61449	3.50234	2.06328
chr19	53929258	53929341	84	+	exon	Pdcd4	1.86127	2.30007	4.17599
chr11	33152806	33152854	49	-	exon	Npm1	6.64688	13.0985	9.35419
chr2	52076138	52076140	3	+	exon	Rif1	1.30757	2.30007	2.06328
chr12	65061507	65061643	137	+	exon	Prpf39	4.03936	7.15234	6.33458
chr6	119960678	119960681	4	-	exon	Wnk1	7.36102	12.3659	12.177
chrX	136271366	136271373	8	+	exon	Bex3	5.28496	8.09854	9.59132
chr3	95194425	95194452	28	-	intron	Gabpb2	1.24641	1.54353	2.80071
chr9	78479051	78479191	141	-	exon	Eef1a1	5.53898	9.03835	9.4518
chr15	8351231	8351414	184	-	exon	Nipbl	26.8235	46.5633	43.0715
chr10	4356914	4356984	71	+	exon	Akap12	5.06024	8.46966	8.42768
chr17	37066785	37066797	13	+	intron	Gabbr1	1.3688	2.14914	2.43241
chr12	75631278	75631379	102	-	exon	Wdr89	3.04662	5.65415	4.58303
chr6	54888807	54888810	4	+	exon	Znrf2	5.87627	8.31354	11.5979
chr17	46810807	46810818	12	-	intron	Bicral	2.48212	3.95128	4.35879
chr10	58478663	58478665	3	+	exon	Ranbp2	1.43011	2.90224	1.97085
chr1	153909183	153909186	4	+	exon	Glul	7.69233	10.7622	15.3797
chr8	47288200	47288222	23	-	exon	Stox2	1.18535	3.20252	1.22872
chr14	21638738	21638740	3	+	intron	Kat6b	1.67609	3.50234	2.24796
chr4	135864830	135864832	3	+	exon	Srsf10	5.19436	10.0265	7.54246
chr10	37135996	37136136	141	-	exon	Marcks	38.6342	57.6451	72.6663
chr1	55084557	55084730	174	-	exon	Hspd1	18.4562	29.3533	32.5719
chr6	88897340	88897361	22	-	exon	Mcm2	3.17248	4.8939	5.78462
chr5	149050300	149050380	81	-	exon	Hmgb1	3.7428	5.54025	7.11235
chr7	28893707	28893848	142	-	exon	Actn4	35.7744	56.7895	63.5721
chr10	127476581	127476583	3	+	exon	R3hdm2	1.43011	1.99804	2.89266
chr8	126941551	126941555	5	-	intron	Tomm20	8.57157	17.0841	12.1587
chr2	160682685	160682772	88	+	exon	Top1	5.32174	9.29	8.62881
chr11	77714392	77714412	21	+	intron	Nufip2	2.17105	3.50234	3.81002
chr11	69919276	69919278	3	-	exon	Eif5a	1.12438	1.23931	2.89266
chr3	34061968	34062013	46	+	exon	Fxr1	3.73657	5.88795	6.72616
chr2	168749502	168749558	57	-	exon	Sall4	4.45226	4.64112	12.1174
chr18	61573774	61573778	5	+	intron	Csnk1a1	1.43011	2.30007	2.52456
chr2	104096907	104096941	35	+	intron	Cd59a	2.74752	3.53939	6.06018
chr15	10461310	10461377	68	-	exon	Dnajc21	9.11399	16.4542	14.3454
chr11	53273026	53273042	17	-	intron	Hspa4	1.61449	3.05244	2.43241
chr10	62807752	62807998	247	-	exon	Tet1	4.35092	7.4465	7.24771
chr4	111737126	111737134	9	+	intron	Spata6	1.24641	3.35249	1.32179
chr7	141470977	141470979	3	+	exon	Cd151	1.55296	1.99804	3.44353
chrX	8143870	8143897	28	-	exon	Rbm3	2.86213	3.5407	6.6084
chr7	123001841	123002013	173	+	exon	Rbbp6	1.30757	1.54353	3.16827
chr12	85815975	85815977	3	-	exon	Erg28	1.43011	1.84675	3.16827
chr10	4357643	4357645	3	+	exon	Akap12	2.35755	3.50234	4.54147
chr17	21747350	21747377	28	+	exon	Zfp229	6.64474	9.15212	13.8062
chr5	32492124	32492219	96	+	exon	Ppp1cb	4.05227	6.62979	7.08913
chr17	45571421	45571566	146	-	exon	Hsp90ab1	9.52372	12.8421	20.228
chr4	52465936	52466050	115	+	exon	Smc2	5.68112	9.30232	9.95031
chr10	76403773	76403819	47	-	exon	Pcnt	1.73775	2.90224	2.98457
chr4	55013078	55013081	4	+	exon	Zfp462	1.30757	2.90224	1.69315
chr11	30137302	30137306	5	-	exon	Sptbn1	1.0635	2.30007	1.41476
chr11	83504310	83504312	3	+	exon	Taf15	1.67609	3.20252	2.52456
chr15	76172103	76172106	4	-	exon	Plec	2.41981	3.50234	4.81529
chr6	125162485	125162557	73	-	exon	Gapdh	1.12438	1.39156	2.61666
chr10	117361058	117361112	55	-	exon	Cpsf6	2.17105	3.65208	3.71845
chr5	123744986	123745113	128	-	exon	Rsrc2	3.91223	7.75281	5.68837
chr11	3913860	3913862	3	-	exon	Slc35e4	3.67351	6.48154	5.99932
chr1	15843203	15843241	39	+	exon	Terf1	14.6819	23.4503	26.5059
chr2	160702787	160702810	24	+	exon	Top1	1.3688	1.99804	2.7087
chr8	122892956	122893069	114	-	exon	Ankrd11	10.3337	23.1697	13.3314
chr19	44303756	44303758	3	+	exon	Scd2	2.48212	6.18486	2.89266
chr15	103191811	103191813	3	-	exon	Cbx5	6.40782	12.5244	9.53253
chrX	105855881	105855976	96	-	exon	Atrx	13.1558	20.3455	24.7561
chr16	20362215	20362278	64	-	exon	Abcc5	5.60834	10.0443	9.12301
chr9	44925689	44925714	26	-	exon	Ube4a	3.24995	4.59749	6.69605
chr5	118625336	118625338	3	+	intron	Med13l	1.18535	2.30007	1.78578
chr10	4359024	4359046	23	+	exon	Akap12	4.41223	7.30161	7.79669
chr4	32698312	32698314	3	+	intron	Mdn1	1.55296	2.90224	2.43241
chr4	145537732	145537734	3	+	exon	Zfp990	1.43011	2.90224	2.06328
chr1	181817330	181817361	32	-	exon	Lbr	2.24913	2.93457	5.04912
chr6	47798437	47798504	68	-	exon	Pdia4	1.86127	2.60145	3.90156
chr11	77728167	77728174	8	+	intron	Nufip2	5.58866	11.4736	7.98357
chr14	63493508	63493511	4	-	intron	Tdh	2.54447	4.54856	4.17599
chr19	8972589	8972628	40	+	exon	Eef1g	3.8483	7.29754	5.96177
chr1	38021736	38021791	56	+	exon	Eif5b	25.6802	51.083	37.9542
chr4	147756118	147756136	19	-	exon	Zfp984	9.87842	17.8006	16.1314
chr14	56673924	56674085	162	+	exon	Mphosph8	8.09783	15.0371	12.8379
chr11	50308324	50308400	77	-	exon	Canx	5.41919	8.91752	9.70439
chr8	84842781	84842824	44	-	exon	Calr	14.0476	31.4401	18.5005
chr4	119281590	119281655	66	-	exon	Ybx1	5.41627	8.73315	9.91373
chr14	99310883	99310923	41	+	intron	Klf5	1.30757	1.39156	3.62684
chr9	114512534	114512652	119	-	exon	Trim71	35.7604	51.9938	72.6038
chr6	149328805	149328975	171	+	exon	Resf1	7.38848	13.4061	12.0247
chr1	84807505	84807507	3	-	intron	Trip12;Gm38374	1.86127	3.05244	3.35181
chr11	6474800	6474861	62	-	exon	Purb	8.42773	16.8953	12.4203
chr7	112899012	112899014	3	+	exon	Tead1	1.61449	3.05244	2.52456
chr17	15750112	15750114	3	+	exon	Chd1	1.4915	3.50234	1.87835
chr11	77046231	77046269	39	-	exon	Nsrp1	11.4667	20.1379	19.3086
chr5	41799931	41799967	37	-	exon	Bod1l	2.8077	5.80241	4.0195
chr9	49468418	49468423	6	-	intron	Ttc12	4.97605	12.5073	5.86642
chr11	101526050	101526053	4	-	exon	Brca1	2.54447	3.35249	5.72642
chr1	150439085	150439103	19	+	exon	Tpr	4.16589	7.28886	7.06325
chr11	80109510	80109512	3	+	exon	Atad5	2.98212	5.59079	4.72405
chr4	133720806	133721002	197	-	exon	Arid1a	24.2777	34.6395	50.5745
chr2	30070509	30070550	42	+	exon	Set	7.7284	13.8274	12.8393
chr13	103752547	103752702	156	-	exon	Srek1	17.3968	32.8374	27.4011
chr11	102307953	102307956	4	-	exon	Ubtf	2.54447	3.65208	5.27115
chr13	58394653	58394670	18	-	exon	Hnrnpk	3.48455	4.84671	7.45183
chr11	93951922	93952003	82	-	exon	Nme2;Gm20390	1.86127	3.35249	3.07644
chr8	43300376	43300498	123	-	intron	Zfp42	7.96959	18.7641	10.0806
chr9	120129194	120129196	3	+	exon	Rpsa	1.00272	1.39156	2.15565
chr18	34313365	34313375	11	+	exon	Apc	1.61449	3.20252	2.43241
chr19	12778021	12778028	8	-	exon	Zfp91	3.5475	7.96174	4.72405
chr8	79661131	79661133	3	+	exon	Otud4	1.3688	2.60145	2.15565
chr11	62398390	62398438	49	-	exon	Ncor1	5.64751	8.70415	10.9686
chr1	71601220	71601222	3	-	exon	Fn1	1.30757	2.60145	1.97085
chr9	103356366	103356388	23	-	exon	Cdv3	4.09444	8.05182	6.24391
chr16	48287964	48287967	4	+	exon	Dppa4	2.04697	3.65208	3.44353
chr19	8916000	8916003	4	+	exon	Ganab	2.85687	4.99567	4.90652
chr17	34115680	34115682	3	-	exon	Brd2	11.3195	20.9922	18.3345
chr4	98737407	98737575	169	+	exon	L1td1	4.46813	7.44462	8.06783
chrX	159559990	159559994	5	+	intron	Bclaf3	1.24641	1.99804	2.34021
chr7	118852603	118852762	160	-	exon	Knop1	7.90281	13.1898	14.2523
chr7	96484570	96484572	3	+	intron	Tenm4	0.942041	1.23931	2.15565
chr1	139457440	139457442	3	+	exon	Aspm	1.4915	1.84675	3.62684
chr5	145132884	145132959	76	-	exon	Pdap1	8.46015	15.4327	13.9756
chr7	111076715	111076762	48	-	exon	Eif4g2	11.952	19.2227	22.4015
chr15	37984090	37984092	3	-	exon	Ubr5	1.18535	2.14914	1.97085
chr2	71429392	71429394	3	+	intron	Hat1	1.18535	2.14914	1.97085
chr11	50382974	50383027	54	+	exon	Hnrnph1	6.28544	13.3992	8.89927
chr8	106691623	106691634	12	+	intron	Tango6	1.61449	3.50234	2.24796
chr2	126742339	126742395	57	+	exon	Usp8	4.30535	7.5182	7.45183
chr16	91024382	91024384	3	-	intron	Paxbp1	1.30757	3.05244	1.69315
chr12	8938454	8938461	8	+	exon	Laptm4a	1.30757	2.75191	1.87835
chr5	29649064	29649066	3	+	intron	Ube3c	1.30757	2.75191	1.87835
chr17	24512581	24512590	10	-	intron	Traf7	1.00272	2.30007	1.32179
chr16	11226022	11226033	12	-	intron	Gspt1	0.821036	2.14914	0.948835
chr5	31850583	31850585	3	+	intron	Babam2	1.43011	2.45084	2.52456
chr2	154888188	154888372	185	-	exon	Eif2s2	17.447	33.1483	27.7817
chr4	46471397	46471453	57	+	exon	Anp32b	14.3911	25.6852	24.424
chr8	89039810	89039813	4	-	intron	Sall1	1.3688	1.84675	3.07644
chr4	98733949	98734074	126	+	exon	L1td1	18.2607	31.8133	31.7855
chr8	122894609	122894928	320	-	exon	Ankrd11	27.4086	57.5613	39.581
chr5	145135118	145135141	24	-	exon	Pdap1	3.23007	4.59998	6.88701
chr15	83154342	83154432	91	-	exon	Cyb5r3	6.05242	10.1305	10.9799
chr2	84601399	84601401	3	-	exon	Ctnnd1	2.35755	3.20252	5.27115
chr17	45569500	45569521	22	-	exon	Hsp90ab1	1.43011	2.14914	2.89266
chr8	43130354	43130375	22	-	exon	Triml1	2.04697	3.80173	3.35181
chr10	110937826	110937828	3	+	exon	Csrp2	1.67609	2.30007	3.71845
chr10	63013508	63013511	4	+	exon	Rufy2	1.73775	2.60145	3.5352
chr16	44161990	44161998	9	+	exon	Naa50	7.33329	15.3529	10.6727
chr17	47395708	47395719	12	-	intron	Guca1a;AC112683.2	2.67799	5.20231	4.21052
chr2	130278223	130278234	12	+	exon	Nop56	3.61049	7.07423	5.63541
chr9	62374661	62374728	68	+	exon	Anp32a	3.48483	5.19759	7.15336
chr17	56323196	56323212	17	+	exon	Uhrf1	8.36307	14.2556	15.0391
chr16	20679887	20679893	7	+	exon	Eif4g1	1.92311	3.80173	2.98457
chrX	13284921	13284924	4	+	exon	Ddx3x	2.48212	4.25009	4.45014
chr6	91755120	91755155	36	+	exon	Slc6a6	5.52575	9.5973	9.77189
chrX	102187360	102187431	72	-	exon	Rps4x	8.3348	12.5467	17.0143
chr3	137865141	137865210	70	+	exon	H2afz	3.48455	6.33323	5.90837
chr15	79529960	79529965	6	-	exon	Ddx17	1.79948	2.75191	3.62684
chr10	80712138	80712148	11	-	exon	Ap3d1	1.4915	3.05244	2.24796
chr11	86502582	86502672	91	-	exon	Rps6kb1	0.881479	2.30007	1.04225
chr12	17364933	17364936	4	+	intron	Nol10	1.4915	2.45084	2.80071
chrX	105876891	105876893	3	-	exon	Atrx	1.92311	3.50234	3.26006
chr11	95962966	95962983	18	-	exon	Igf2bp1	1.67609	3.20252	2.7087
chr7	111076391	111076393	3	-	exon	Eif4g2	10.6689	15.3065	22.9765
chr5	21461577	21461579	3	+	intron	Fam185a	1.30757	2.45084	2.15565
chr6	124746871	124746874	4	-	exon	Gm45234;Atn1	4.611	7.73169	8.53184
chr17	34115493	34115513	21	-	exon	Brd2	1.12438	2.45084	1.60043
chr16	91651634	91651809	176	+	exon	Son	40.7474	66.6655	77.3485
chr11	6472417	6472424	8	-	exon	Purb	2.06642	5.20289	2.5503
chr11	62389701	62389780	80	-	exon	Ncor1	7.20081	12.1925	13.2218
chr1	63178832	63178836	5	+	exon	Eef1b2	1.86127	3.50234	3.07644
chr6	67035516	67035520	5	-	exon	Gadd45a	1.00272	1.39156	2.24796
chrX	97338357	97338360	4	-	intron	Eda2r	3.79965	8.1095	5.54438
chr11	88051153	88051155	3	+	exon	Srsf1	2.66931	4.69768	4.72405
chr9	103354452	103354454	3	-	exon	Cdv3	3.61049	6.03643	6.72616
chr10	128086300	128086418	119	+	exon	Atp5b	3.14242	4.01443	7.66478
chr9	110602234	110602236	3	+	exon	Setd2	3.61049	5.14455	7.90482
chr17	35963622	35963679	58	-	exon	Abcf1	6.59089	10.7004	12.6658
chr14	52077426	52077481	56	-	exon	Hnrnpc	11.6435	20.9245	20.234
chr2	143988463	143988554	92	-	exon	Rrbp1	4.79271	8.55126	8.39786
chr1	118681137	118681140	4	+	exon	Tfcp2l1	1.24641	1.99804	2.43241
chr4	135322436	135322507	72	-	exon	Srrm1	5.97444	8.28616	13.4919
chr11	40721646	40721667	22	-	exon	Hmmr	4.97929	8.93237	8.70311
chrX	100091671	100091673	3	+	intron	Eda	0.942041	2.45084	1.13554
chr15	102094742	102094751	10	+	exon	Eif4b	1.67609	3.05244	2.89266
chr16	8696103	8696123	21	-	intron	Usp7	3.35873	7.81394	4.54147
chr5	124460745	124460765	21	+	exon	Kmt5a	2.17105	3.80173	3.90156
chr15	7192223	7192225	3	+	exon	Lifr	1.55296	2.90224	2.61666
chr8	43183737	43183824	88	+	exon	Triml2	2.13066	4.90106	2.91722
chr1	131934771	131934892	122	+	exon	Nucks1	50.1743	84.7453	93.731
chr7	45376967	45377000	34	-	exon	Snrnp70	3.92647	8.10443	6.00349
chrX	105083025	105083197	173	+	exon	Pbdc1	1.18535	1.69525	2.61666
chr1	63480414	63480429	16	+	intron	Adam23	1.18535	1.69525	2.61666
chr9	47850639	47850657	19	+	exon	Cadm1	2.00639	3.08681	4.12656
chrX	109005716	109005720	5	-	exon	Hmgn5	3.80806	8.49455	5.40294
chr8	43305284	43305297	14	-	intron	Zfp42	1.4915	2.60145	2.7087
chr14	18269912	18269985	74	-	exon	Rpl15	11.3165	16.4317	24.7128
chr6	91758051	91758119	69	+	exon	Slc6a6	6.82413	11.7026	12.6183
chr13	47099346	47099431	86	-	exon	Dek	8.29773	15.1711	14.4038
chr1	20433076	20433093	18	-	intron	Pkhd1	2.60687	4.84671	4.45014
chr10	80157952	80157959	8	+	exon	Midn	4.30535	6.62979	8.90007
chr2	119705596	119705637	42	+	exon	Rtf1	6.78034	11.1528	13.1269
chr10	12726220	12726222	3	-	exon	Utrn	0.942041	2.30007	1.22872
chr1	30871455	30871509	55	-	intron	Phf3	4.68577	8.84762	7.90482
chr17	35834335	35834409	75	-	exon	Tubb5	10.6624	16.2351	22.3146
chr14	75323850	75323857	8	+	exon	Zc3h13	1.30757	3.05244	1.78578
chr5	114248269	114248287	19	+	exon	Acacb	4.60173	7.95022	8.49306
chr12	110693062	110693165	104	-	exon	Hsp90aa1	27.9359	45.5467	54.6501
chr12	59068989	59068992	4	+	exon	Pnn	1.86127	2.90224	3.81002
chr8	27038157	27038159	3	+	exon	Erlin2	3.17026	8.84762	3.62684
chr18	77137323	77137325	3	+	intron	Pias2	5.19436	8.25721	10.435
chrX	152026241	152026745	505	+	exon	Smc1a	21.4644	40.2068	36.5994
chr18	34940203	34940247	45	-	exon	Hspa9	4.85336	7.77071	9.68455
chr18	64511870	64511872	3	-	exon	Nars	1.18535	1.99804	2.24796
chr16	96006819	96006822	4	-	intron	Brwd1	4.66316	8.63068	8.05417
chr10	95412157	95412159	3	-	exon	Socs2	1.18535	1.84675	2.43241
chr1	189883986	189883995	10	-	exon	Smyd2	3.42162	4.84671	7.72367
chr1	133012958	133012961	4	-	intron	Mdm4	5.86643	11.5966	9.5133
chr11	83504640	83504660	21	+	exon	Taf15	2.56363	4.88849	4.31124
chr7	67619982	67620028	47	-	intron	Lrrc28	9.82334	22.3334	13.8558
chr9	40802063	40802180	118	+	exon	Hspa8	5.72324	9.75576	10.7752
chr12	83660600	83660653	54	+	exon	Rbm25	6.65371	9.44685	15.0498
chr2	20701180	20701183	4	+	intron	Etl4	3.79965	6.62979	6.99842
chr15	102431542	102431547	6	+	exon	Sp1	4.83981	9.54003	7.89443
chr4	133965995	133966044	50	-	exon	Hmgn2	4.1155	7.22227	7.54246
chr2	127209042	127209097	56	+	exon	Snrnp200	1.55296	2.60145	2.98457
chr2	30069027	30069079	53	+	exon	Set	1.73775	2.75191	3.5352
chr7	80900230	80900232	3	-	intron	Wdr73	1.30757	2.45084	2.24796
chr2	30070274	30070354	81	+	exon	Set	1.00272	2.14914	1.50764
chr15	31604827	31604829	3	+	intron	Atpsckmt	1.00272	2.14914	1.50764
chr5	29641846	29641848	3	+	intron	Ube3c	1.00272	2.14914	1.50764
chr10	128068707	128068711	5	+	exon	Ptges3	5.06708	8.84762	9.3519
chr19	5493586	5493906	321	+	exon	Cfl1	66.4452	120.949	117.638
chr17	35963353	35963382	30	-	exon	Abcf1	4.611	7.27951	9.43608
chr5	108101351	108101353	3	+	intron	Mtf2	1.0635	1.69525	2.15565
chr1	87225894	87225985	92	+	exon	Eif4e2	16.5183	26.5382	33.226
chr6	4759517	4759529	13	+	exon	Peg10	1.98502	5.44211	2.34021
chr15	98845722	98845739	18	-	exon	Kmt2d	1.43011	2.14914	3.07644
chr1	59710511	59710581	71	+	exon	Nop58	26.5009	48.7669	46.7138
chr4	116618873	116618947	75	-	exon	Nasp	10.1796	16.6046	20.2523
chr15	98846092	98846143	52	-	exon	Kmt2d	2.25222	3.38468	4.86435
chr1	181917226	181917237	12	-	exon	Enah	3.41384	5.80397	6.51872
chr19	41916764	41916772	9	+	exon	Pgam1	1.24641	1.99804	2.52456
chr14	118690949	118690951	3	-	intron	Abcc4	1.12438	2.30007	1.78578
chr9	35212806	35212849	44	+	exon	Srpr	3.72982	8.49589	5.32527
chr9	82900738	82900842	105	-	exon	Phip	4.74828	9.19947	7.97276
chr1	180579300	180579302	3	+	exon	Parp1	1.43011	2.30007	2.89266
chr3	8560295	8560356	62	+	exon	Stmn2	5.85026	10.7912	10.3211
chr13	55639870	55639899	30	+	exon	Ddx46	1.12438	1.99804	2.06328
chr1	71640394	71640414	21	-	exon	Fn1	1.12438	1.99804	2.06328
chr2	11596765	11596779	15	-	exon	Rbm17	1.12438	1.99804	2.06328
chr13	24802862	24802866	5	+	exon	BC005537	4.47631	7.28293	8.97955
chr4	145537900	145537987	88	+	exon	Zfp990	8.40166	14.2848	16.1354
chr7	143067430	143067496	67	+	exon	Cd81	5.81276	9.6731	11.4086
chr4	145593942	145593944	3	+	intron	Gm13212	1.0635	2.45084	1.50764
chr2	75665112	75665127	16	+	exon	Hnrnpa3	2.80459	4.75091	5.41571
chr12	11282429	11282431	3	+	exon	Smc6	1.43011	2.75191	2.43241
chr19	18716297	18716299	3	+	intron	D030056L22Rik	1.12438	2.45084	1.69315
chr17	45569769	45569794	26	-	exon	Hsp90ab1	4.36869	5.44211	11.5164
chr12	110694609	110694752	144	-	exon	Hsp90aa1	242.687	450.263	429.776
chrX	151919802	151919900	99	+	exon	Huwe1	7.41851	12.7794	14.1978
chr1	30804090	30804267	178	-	exon	Phf3	5.54132	11.7497	8.6191
chr11	3977190	3977192	3	+	exon	Pes1	2.66931	6.33323	3.71845
chr18	10093957	10093967	11	-	exon	Rock1	2.73179	6.33323	3.90156
chr7	123143753	123143781	29	+	exon	Gm45846;Tnrc6a	6.34377	11.497	11.6064
chr4	145879266	145879279	14	+	intron	Zfp986	1.0635	1.54353	2.43241
chr10	91153967	91154011	45	-	intron	Tmpo	4.74802	10.1034	7.41117
chr2	119965547	119965618	72	+	exon	Mga	0.821036	1.08676	2.06328
chr10	23785604	23785621	18	-	exon	Rps12	0.942041	2.60145	1.13554
chr7	45308731	45308744	14	-	intron	Trpm4	0.760721	0.933846	2.06328
chr8	83941581	83941583	3	+	exon	Adgrl1	1.98502	4.39937	2.98457
chr4	32756400	32756490	91	+	exon	Mdn1	4.6032	9.45298	7.47829
chr9	13833048	13833062	15	+	exon	Fam76b	3.0446	4.7477	6.51997
chr7	13288670	13288726	57	+	exon	Lig1	10.1561	19.3579	17.8085
chr6	131365369	131365373	5	-	exon	Ybx3	4.1123	9.08514	6.22643
chr4	134472815	134472971	157	+	exon	Stmn1	5.603	8.29134	12.6679
chr11	62390982	62391008	27	-	exon	Ncor1	6.04403	12.4313	9.85363
chr15	98846302	98846305	4	-	exon	Kmt2d	7.88556	14.1362	14.7519
chr10	37135597	37135599	3	-	exon	Marcks	1.73775	3.50234	2.89266
chr17	23807414	23807416	3	+	intron	Srrm2	1.73775	3.50234	2.89266
chr3	69016681	69016702	22	+	exon	Smc4	2.79431	5.88795	4.45014
chr8	84842471	84842474	4	-	exon	Calr	2.73887	6.10476	4.12656
chr3	135594364	135594468	105	-	exon	Nfkb1	3.19232	4.17357	8.21501
chr9	110202529	110202546	18	+	exon	Smarcc1	1.61449	3.35249	2.61666
chr11	87456508	87456578	71	+	intron	Tex14	3.99031	6.59734	8.12433
chr18	6201558	6201560	3	-	exon	Kif5b	1.00272	1.39156	2.43241
chr8	123102920	123103012	93	+	exon	Gm20388;Rpl13	15.0194	32.231	23.5732
chr4	155638567	155638569	3	+	exon	Cdk11b	1.0635	1.84675	2.06328
chr2	30071437	30071488	52	+	exon	Set	8.87156	13.6722	19.3979
chr8	122891208	122891211	4	-	exon	Ankrd11	3.6176	7.89086	5.58919
chr1	86352566	86352572	7	-	exon	Ncl	1.55296	2.30007	3.5352
chr11	69734644	69735529	886	-	exon	Polr2a	42.6208	73.8694	83.0448
chr5	41800807	41800817	11	-	exon	Bod1l	1.3688	2.60145	2.43241
chr5	113843936	113843940	5	-	exon	Coro1c	3.16953	4.74899	7.15216
chrX	134586512	134586544	33	+	exon	Rpl36a	3.38186	8.5564	4.52135
chr19	46078981	46078988	8	+	exon	Nolc1	1.4915	2.60145	2.89266
chr1	86118571	86118574	4	+	exon	Psmd1	2.10899	3.95128	3.81002
chr7	126558992	126558995	4	-	exon	Eif3c	3.92627	7.59344	6.87467
chr6	136826025	136826061	37	-	exon	Wbp11	1.86127	2.75191	4.2674
chr16	48522110	48522118	9	+	intron	Morc1	0.942041	2.45084	1.22872
chr19	59301302	59301368	67	-	exon	Pdzd8	1.94476	3.69163	3.47743
chr3	103329097	103329145	49	+	exon	Trim33	1.55296	2.14914	3.81002
chr2	125088373	125088375	3	-	exon	Myef2	0.760721	2.30007	0.855281
chr4	132544664	132544746	83	+	exon	Dnajc8	8.67186	14.7197	17.4008
chr18	77077450	77077452	3	+	intron	Pias2	1.12438	1.99804	2.15565
chr15	81389720	81389724	5	-	exon	St13	2.30972	3.5407	5.13912
chr11	50382802	50382812	11	+	exon	Hnrnph1	1.4915	2.90224	2.61666
chr4	98737090	98737092	3	+	exon	L1td1	1.55296	2.60145	3.16827
chr8	84844081	84844214	134	-	exon	Calr	8.46003	22.5997	10.8375
chr19	60772876	60772911	36	-	exon	Eif3a	1.55296	3.05244	2.7087
chr15	102433048	102433051	4	+	exon	Sp1	2.19204	3.99532	4.12656
chr9	64176976	64177015	40	+	exon	Rpl4	2.49361	3.6882	5.78532
chr10	128118612	128118647	36	+	exon	Baz2a	9.35098	18.6996	16.048
chr2	53144872	53144876	5	-	exon	Prpf40a	2.73179	4.54856	5.63541
chr2	60750841	60750844	4	-	exon	Rbms1	1.43011	2.60145	2.7087
chr7	111078447	111078449	3	-	exon	Eif4g2	2.48212	4.25009	4.99771
chr7	37960740	37960787	48	-	exon	Uri1	7.47363	14.7853	13.0266
chr2	90559805	90559807	3	-	intron	Ptprj	1.00272	2.30007	1.50764
chr16	20685570	20685590	21	+	exon	Eif4g1	2.35755	4.39937	4.35879
chr5	36795910	36795946	37	-	exon	Mrfap1	1.00272	1.54353	2.24796
chr2	151560946	151560948	3	+	exon	Fkbp1a	1.00272	1.23931	2.80071
chr7	141088128	141088175	48	+	intron	Pkp3	1.82375	2.78284	4.12656
chr11	80394316	80394393	78	+	exon	Zfp207	5.09515	8.25206	10.868
chr1	55080161	55080239	79	-	exon	Hspd1	6.25243	11.0002	12.2779
chr7	45919415	45919476	62	-	exon	Emp3	4.79644	10.787	7.37188
chr8	122893472	122894310	839	-	exon	Ankrd11	147.452	334.61	224.62
chr18	34939386	34939417	32	-	exon	Hspa9	3.17681	5.35308	6.5195
chr7	127981272	127981275	4	+	exon	Fus	1.43011	2.45084	2.89266
chr9	24412485	24412488	4	-	exon	Dpy19l1	1.79948	3.65208	3.07644
chr1	164373262	164373274	13	+	intron	Nme7	85.1425	138.67	181.41
chr15	5118585	5118588	4	+	exon	Rpl37	1.55296	3.20252	2.61666
chr7	126564429	126564605	177	-	exon	Eif3c	9.32279	16.8813	17.9232
chr2	119069102	119069104	3	+	exon	Knl1	1.73775	2.90224	3.62684
chr5	121205816	121205827	12	+	exon	Rpl6	2.17105	3.35249	4.90652
chr16	4084054	4084057	4	-	exon	Crebbp	1.18535	1.69525	2.89266
chr5	41821952	41822081	130	-	exon	Bod1l	4.96918	10.5017	8.21002
chr10	128076165	128076237	73	+	exon	Ptges3	53.6511	85.7721	117.255
chr12	4639773	4639775	3	+	exon	Itsn2	1.61449	3.05244	2.98457
chr8	122892653	122892670	18	+	intron	Gm20388;Gm45894	0.640514	2.14914	0.667691
chr16	44160339	44160342	4	+	exon	Naa50	7.60525	14.5859	13.9023
chr6	149329294	149329416	123	+	exon	Resf1	3.10655	5.05198	6.70302
chr5	90254106	90254108	3	-	intron	Ankrd17	1.55296	3.35249	2.52456
chr1	162705953	162706188	236	-	exon	Prrc2c	26.3369	49.8867	48.8309
chr17	35965123	35965125	3	-	exon	Abcf1	1.30757	2.30007	2.61666
chrX	105913946	105914045	100	-	intron	Atrx	2.23317	3.95128	4.45014
chr18	60816031	60816132	102	-	exon	Tcof1	19.5224	36.9488	36.404
chr5	8430515	8430534	20	+	exon	Slc25a40	3.60049	6.39531	7.15447
chr18	33832748	33832876	129	-	intron	Epb41l4a	11.5851	14.8728	31.9205
chr6	64014554	64014563	10	+	intron	Grid2	0.881479	2.90224	0.948835
chr8	111841902	111841948	47	-	exon	Cfdp1	1.79948	4.10073	2.80071
chr11	62401252	62401254	3	-	exon	Ncor1	2.10899	3.95128	3.99307
chr11	96953718	96953741	24	-	exon	Sp2	6.97741	12.2796	14.0704
chr15	98863998	98864000	3	-	exon	Kmt2d	1.67609	3.95128	2.52456
chr15	103199508	103199510	3	-	exon	Cbx5	1.3688	2.30007	2.89266
chr13	28950166	28950349	184	-	exon	Sox4	4.18942	7.04144	8.8517
chr5	65389493	65389514	22	-	exon	Rpl9	1.12438	1.99804	2.24796
chr10	56389347	56389350	4	+	exon	Gja1	2.98212	4.69768	6.72616
chr4	57893935	57893938	4	+	exon	Pakap;Akap2	2.79431	4.84671	5.72642
chr1	131929612	131929711	100	+	exon	Nucks1	2.55449	4.59998	5.04496
chr11	97206547	97206549	3	-	exon	Npepps	2.17105	5.29337	3.16827
chr13	62138279	62138397	119	+	intron	Zfp808	7.89122	14.3019	15.5015
chr10	62809672	62809674	3	-	exon	Tet1	3.35873	6.62979	6.09024
chr6	39724579	39724582	4	-	intron	Braf	0.942041	1.54353	2.06328
chr5	104440276	104440436	161	+	exon	Spp1	1.70326	2.31897	4.49592
chr14	99185611	99185628	18	+	intron	Pibf1	2.85687	6.33323	4.63277
chr8	20581223	20581284	62	+	intron	Gm21092	2.18807	3.99589	4.31106
chr14	49188672	49188674	3	+	exon	Naa30	1.24641	2.30007	2.43241
chr7	126795633	126795665	33	-	exon	Aldoa	1.24641	1.99804	2.80071
chr4	119279121	119279160	40	-	exon	Ybx1	2.80219	4.74605	5.96705
chr7	28816445	28816451	7	+	intron	Hnrnpl	4.1155	8.40487	7.27051
chr9	88479329	88479332	4	-	intron	Syncrip	2.23317	4.84671	3.71845
chr18	42553409	42553434	26	+	exon	Tcerg1	2.98307	5.65256	5.69337
chr11	106782771	106782950	180	-	intron	Ddx5	8.94797	17.619	16.4436
chr15	11906197	11906200	4	-	intron	Npr3	0.821036	2.14914	1.13554
chr9	44639140	44639144	5	+	exon	Ddx6	4.03508	7.15442	8.25491
chr5	119684537	119684539	3	+	exon	Tbx3	0.760721	0.933846	2.24796
chr11	50294906	50294909	4	-	exon	Canx	3.85204	5.49229	9.80934
chr11	104411566	104411568	3	-	intron	Kansl1	1.4915	3.20252	2.52456
chr2	20669690	20669728	39	+	intron	Etl4	3.29191	11.0321	3.57091
chr2	49481315	49481321	7	+	intron	Epc2	35.5948	80.9969	56.9924
chr14	67063009	67063011	3	-	intron	Ppp2r2a	1.18535	2.60145	1.97085
chr2	69741510	69741640	131	+	exon	Ppig	3.3636	8.19402	5.03874
chr2	71437104	71437106	3	+	intron	Hat1	0.942041	2.14914	1.50764
chr17	21745717	21745719	3	+	exon	Zfp229	1.86127	2.90224	4.35879
chr11	40709927	40709995	69	-	exon	Hmmr	2.99588	7.15128	4.58408
chr17	57022470	57022544	75	-	exon	Khsrp	4.55601	7.48745	10.1351
chr1	58419977	58420045	69	-	intron	Clk1	1.24641	1.69525	3.35181
chr4	40260823	40260959	137	-	exon	Topors	8.26821	16.8958	14.8097
chr1	136468664	136468667	4	+	exon	Kif14	1.3688	3.05244	2.24796
chr3	158012389	158012395	7	-	exon	Srsf11	1.3688	2.30007	2.98457
chr13	96639011	96639013	3	+	exon	Col4a3bp	0.942041	2.30007	1.41476
chr13	55700282	55700340	59	+	exon	B230219D22Rik	1.61449	3.20252	2.98457
chr19	11927958	11927960	3	+	intron	Patl1	1.67609	3.35249	3.07644
chr1	86356061	86356195	135	-	exon	Ncl	4.05227	8.40487	7.17983
chr15	51976168	51976170	3	-	exon	Rad21	1.00272	2.45084	1.50764
chr4	32644372	32644374	3	+	exon	Casp8ap2	1.18535	2.30007	2.24796
chr19	23154103	23154105	3	+	intron	Klf9	1.18535	2.30007	2.24796
chr13	55316812	55316865	54	+	exon	Nsd1	11.1559	15.6788	29.2215
chr3	133486850	133486952	103	-	exon	Tet2	2.35755	3.95128	5.18003
chr12	87430617	87430636	20	-	intron	Alkbh1	3.17248	6.84475	5.41623
chr6	37948135	37948137	3	+	intron	Trim24	1.55296	3.80173	2.34021
chr8	84028952	84029009	58	+	exon	Palm3	1.4915	3.65208	2.24796
chr11	3300778	3300789	12	+	intron	Patz1	0.881479	2.75191	1.04225
chr16	23113182	23113184	3	+	exon	Eif4a2	1.3688	3.35249	2.06328
chr11	98251242	98251244	3	+	exon	Cdk12	1.67609	2.60145	3.99307
chr18	56728505	56728507	3	+	exon	Lmnb1	3.5475	6.33323	7.36118
chr4	127026157	127026189	33	+	exon	Sfpq	4.47734	9.58331	7.75575
chr12	110695068	110695105	38	-	exon	Hsp90aa1	100.864	192.643	196.003
chr7	12797799	12797856	58	-	intron	Zscan18;Gm18194	1.18535	1.69525	3.07644
chr1	86130642	86130746	105	+	exon	Psmd1	18.9031	37.0671	35.8557
chr4	46469874	46470007	134	+	exon	Anp32b	12.6751	23.1741	25.8148
chr8	122895105	122895306	202	-	exon	Ankrd11	27.3397	62.8075	44.379
chr13	58400719	58400721	3	-	intron	Hnrnpk	0.881479	1.23931	2.34021
chr17	10211733	10211735	3	-	exon	Qk	1.00272	1.54353	2.43241
chr4	8785547	8785625	79	+	exon	Chd7	4.35859	8.84947	8.03159
chr11	53679460	53679462	3	-	exon	Rad50	1.0635	2.14914	1.97085
chr2	109918283	109918285	3	+	exon	Lgr4	1.0635	2.14914	1.97085
chr7	28893987	28894184	198	-	exon	Actn4	23.9178	41.045	52.2906
chr18	6216825	6216927	103	-	exon	Kif5b	4.41983	7.6506	9.5863
chrX	105086855	105086874	20	+	intron	Pbdc1	2.60687	5.7394	4.45014
chr3	95937151	95937183	33	+	exon	Anp32e	2.92845	5.48941	5.87715
chr1	162697817	162698206	390	-	exon	Prrc2c	3.86205	8.10383	6.92666
chr8	111769343	111769438	96	-	intron	Cfdp1	4.48141	10.4961	7.20504
chr15	96689965	96689999	35	-	exon	Slc38a2	1.30757	2.30007	2.80071
chr7	127559932	127559951	20	+	exon	Srcap;Gm42715	2.67637	5.35053	5.04907
chr5	119671601	119671748	148	+	exon	Tbx3	2.37298	3.08606	6.88672
chr8	36570081	36570083	3	-	exon	Dlc1	1.86127	3.20252	4.08454
chr7	141400407	141400409	3	+	exon	Taldo1	0.760721	0.780516	2.80071
chr13	47098206	47098352	147	-	exon	Dek	18.226	39.6553	31.6606
chr3	88537803	88537872	70	+	exon	Mex3a	2.18905	4.29544	4.21856
chr2	30069352	30069427	76	+	exon	Set	23.6517	42.4631	49.8244
chr1	36808438	36808440	3	-	exon	Tmem131	1.0635	1.69525	2.52456
chr8	84842953	84843042	90	-	exon	Calr	40.6016	109.393	57.0237
chrX	106018015	106018017	3	+	intron	Cox7b	1.00272	1.84675	2.06328
chr12	80168962	80168964	3	-	exon	Actn1	2.10899	3.50234	4.81529
chr1	93507900	93507902	3	+	exon	Sept2	4.05227	6.48154	9.62283
chr4	150247887	150247927	41	+	exon	Eno1	3.92855	7.88854	7.43108
chr6	148204942	148204945	4	-	intron	Ergic2	0.881479	2.60145	1.13554
chr4	52450861	52450958	98	+	exon	Smc2	7.20306	13.7008	14.4062
chr10	56389760	56389786	27	+	exon	Gja1	3.10751	6.03643	6.09024
chr8	43296474	43296480	7	-	exon	Zfp42	2.85687	6.33323	4.90652
chrY	1284480	1284482	3	-	intron	Ddx3y	1.0635	1.99804	2.15565
chr2	130279644	130279646	3	-	exon	Idh3b	1.30757	1.99804	3.26006
chrX	151883771	151883786	16	+	intron	Huwe1	1.00272	2.90224	1.32179
chr4	127029878	127029895	18	+	exon	Sfpq	1.61449	3.80173	2.61666
chr1	153458351	153458354	4	-	exon	Dhx9	1.0635	2.30007	1.87835
chr16	36887346	36887393	48	+	exon	Golgb1	1.18535	2.60145	2.06328
chr1	165873525	165873527	3	-	exon	Pou2f1	1.61449	2.75191	3.62684
chr8	84223409	84223458	50	-	intron	Zswim4	4.60787	8.10308	10.0418
chr9	36759248	36759284	37	-	exon	Stt3a	1.55296	3.80173	2.43241
chr12	54934817	54934839	23	-	exon	Baz1a	2.86801	8.63068	3.65599
chr7	45392127	45392129	3	-	exon	Snrnp70	1.24641	1.99804	2.98457
chr7	126563742	126563753	12	-	exon	Eif3c	1.3688	3.20252	2.24796
chr13	49669712	49669714	3	+	exon	Nol8	1.3688	2.75191	2.61666
chr17	23817180	23817182	3	+	exon	Srrm2	1.3688	2.14914	3.35181
chr16	50225272	50225274	3	-	exon	Bbx	2.23317	4.39937	4.35879
chr6	67282717	67282802	86	+	intron	Serbp1	1.18535	1.99804	2.7087
chr9	72670047	72670075	29	+	exon	Nedd4	2.9225	5.19759	6.33068
chr2	156177358	156177386	29	-	exon	Rbm39	4.77933	9.6922	9.08195
chr8	107368804	107368872	69	+	exon	Nfat5	4.31254	10.7937	6.6444
chr19	38948054	38948057	4	+	intron	Hells	2.04697	4.25009	3.81002
chr2	166934873	166934875	3	+	exon	Cse1l	4.30535	7.66609	9.3519
chr4	55082585	55082646	62	+	exon	Zfp462	3.0448	5.88795	6.09024
chr8	128714132	128714134	3	+	exon	Itgb1	0.821036	3.05244	0.855281
chr3	133485425	133485432	8	-	intron	Tet2	0.881479	2.45084	1.22872
chr6	100233108	100233201	94	-	exon	Rybp	10.4798	20.0291	21.2784
chr8	70895801	70895997	197	-	exon	Rpl18a;Snora68	6.87383	16.6844	11.0093
chr10	58478846	58478899	54	+	exon	Ranbp2	3.43501	6.89833	6.64955
chr11	53272013	53272021	9	-	exon	Hspa4	3.47551	5.95216	7.89328
chr2	160687678	160687763	86	+	exon	Top1	5.21195	10.4372	10.1263
chr15	36598965	36599024	60	-	exon	Pabpc1	2.37827	4.90152	4.49006
chr4	109926833	109926843	11	+	intron	Faf1	1.0635	2.60145	1.69315
chr6	38568588	38568590	3	+	intron	Luc7l2	1.0635	2.60145	1.69315
chr8	122894543	122894641	99	+	intron	Gm20388;Gm45894	1.0635	2.60145	1.69315
chr6	149326037	149326076	40	+	exon	Resf1	2.17105	4.39937	4.17599
chr9	70580170	70580287	118	+	exon	Sltm	1.88419	4.60014	3.01211
chrX	152041405	152041430	26	+	exon	Smc1a	3.42162	7.5182	6.09024
chr14	54643003	54643036	34	-	exon	Acin1	0.881479	2.14914	1.41476
chr3	133467641	133467835	195	-	exon	Tet2	17.1408	33.7797	34.073
chr9	72460447	72460449	3	-	exon	Tex9	1.18535	2.45084	2.24796
chr4	147675587	147675589	3	-	exon	Zfp534	0.821036	1.08676	2.43241
chr6	128434390	128434393	4	-	exon	Fkbp4	5.75198	11.4597	11.3307
chr1	189652960	189652962	3	-	exon	Cenpf	0.640514	0.780516	2.06328
chr19	60767649	60767651	3	-	exon	Eif3a	1.61449	2.90224	3.5352
chr18	44421595	44421599	5	+	exon	Dcp2	3.29587	6.62979	6.45374
chr9	49505163	49505165	3	-	exon	Ncam1	1.73775	3.20252	3.71845
chr16	98072329	98072464	136	-	intron	A630089N07Rik	14.603	32.4255	25.9554
chr11	116023417	116023512	96	-	exon	H3f3b	8.1875	12.7487	20.7577
chr5	135382193	135382219	27	-	exon	Pom121	1.61449	3.80173	2.7087
chr9	78479704	78479778	75	-	exon	Eef1a1	3.29666	6.24612	6.88168
chr1	178333035	178333037	3	-	exon	Hnrnpu	2.35755	4.39937	4.99771
chr9	72718310	72718331	22	+	exon	Nedd4	1.12438	1.84675	2.7087
chr4	34806214	34806343	130	-	exon	Zfp292	7.61034	18.3041	12.5593
chr11	93899347	93899349	3	+	intron	Mbtd1	1.0635	1.99804	2.24796
chr16	90258120	90258122	3	-	exon	Scaf4	1.43011	2.90224	2.80071
chr8	41275959	41276020	62	+	exon	Pcm1	1.92881	6.74912	2.19084
chr9	72749307	72749309	3	+	exon	Nedd4	4.93988	8.1095	11.9665
chr8	128691455	128691458	4	+	intron	Itgb1	1.86127	5.88795	2.34021
chr11	52389060	52389116	57	+	exon	Vdac1	8.51264	15.3899	18.7326
chr12	3907752	3907763	12	+	exon	Dnmt3a	10.504	23.1004	19.0517
chr1	153221288	153221292	5	-	exon	Lamc1	5.0127	10.554	9.49822
chr6	71270738	71270744	7	-	intron	Smyd1	1.12438	2.45084	2.06328
chr2	160670155	160670221	67	+	exon	Top1	11.8921	26.9527	21.0034
chr4	34831126	34831128	3	-	intron	Zfp292	1.00272	2.14914	1.87835
chr8	105664171	105664202	32	+	exon	Ctcf	3.80315	8.92986	6.50695
chr13	47088617	47088638	22	-	intron	Dek	14.1939	32.1479	25.203
chr2	140154811	140154813	3	-	exon	Esf1	1.86127	5.14455	2.7087
chr8	20581641	20581681	41	+	intron	Gm21092	3.9865	10.4989	6.09214
chr10	108277607	108277697	91	+	exon	Ppp1r12a	6.47482	10.6406	15.8786
chr9	31149769	31149955	187	-	exon	Aplp2	4.29859	8.48939	8.79659
chr11	102163542	102163615	74	-	exon	Lsm12	6.87045	13.0007	14.6755
chr8	43185532	43185544	13	+	intron	Triml2	1.30757	3.35249	2.06328
chr7	135694283	135694458	176	-	exon	Mki67	8.38979	17.0384	16.7524
chr8	80711800	80711806	7	-	exon	Smarca5	1.12438	2.60145	1.97085
chr4	133722860	133722889	30	-	exon	Arid1a	7.26748	13.3636	16.0342
chr11	74718281	74718284	4	-	intron	Pafah1b1	3.90926	9.39339	6.61142
chr4	84667433	84667435	3	-	intron	Bnc2	0.821036	1.08676	2.52456
chr8	106668619	106668810	192	+	exon	Cdh1	22.0579	55.1303	35.9262
chr18	64515331	64515401	71	-	exon	Nars	3.24995	5.79362	7.42799
chr1	152837524	152837683	160	-	exon	Smg7	13.2336	25.2972	28.2823
chr9	110082644	110082646	3	+	exon	Map4	1.12438	3.05244	1.69315
chr13	95603105	95603110	6	-	exon	F2r	1.12438	1.84675	2.80071
chr15	38028748	38028750	3	-	exon	Ubr5	1.61449	3.95128	2.7087
chr18	77775798	77775800	3	+	exon	Atp5a1	1.18535	1.99804	2.89266
chr15	102493629	102493631	3	+	intron	Pcbp2	1.61449	4.10073	2.61666
chr18	69636905	69636907	3	+	exon	Tcf4	0.942041	1.69525	2.15565
chr11	69399243	69399346	104	-	exon	Kdm6b	6.86718	13.4506	14.4551
chrX	152037372	152037457	86	+	exon	Smc1a	4.48821	9.14285	9.09015
chr2	121429456	121429469	14	+	exon	Pdia3	1.00272	2.45084	1.69315
chr6	95619069	95619071	3	-	intron	Suclg2	1.30757	2.90224	2.43241
chr1	162679583	162679604	22	-	exon	Prrc2c	3.75463	9.00462	6.46677
chr2	168750267	168750269	3	-	exon	Sall4	1.30757	2.30007	3.07644
chr16	90230046	90230048	3	-	exon	Scaf4	1.18535	2.14914	2.7087
chr18	77777553	77777599	47	+	exon	Atp5a1	1.30757	2.45084	2.89266
chr2	34775898	34775949	52	+	exon	Hspa5	4.59379	9.99126	8.80003
chr1	193128395	193128406	12	-	exon	Diexf	0.881479	2.45084	1.32179
chr8	123037562	123037564	3	-	intron	Ankrd11	0.881479	2.14914	1.50764
chr15	102224571	102224629	59	-	exon	Itgb7	2.94918	6.89873	5.26013
chr7	127972675	127972766	92	+	exon	Fus	2.18846	3.69267	5.41722
chr7	28467902	28467905	4	+	exon	Lrfn1	1.30757	3.05244	2.34021
chr18	38588444	38588448	5	-	exon	Spry4	13.1124	26.1367	27.5636
chr5	74572501	74572503	3	+	exon	Fip1l1	0.881479	1.39156	2.34021
chr14	99314698	99314701	4	+	exon	Klf5	6.52205	11.28	15.8353
chr3	63384240	63384244	5	+	exon	Mme	3.29098	6.70397	6.79196
chrX	105874744	105874748	5	-	exon	Atrx	3.29434	7.00201	6.52009
chr6	149328535	149328632	98	+	exon	Resf1	2.06642	3.8424	4.68037
chr1	153231753	153231782	30	-	exon	Lamc1	3.8787	7.63562	8.30629
chr16	23072803	23072806	4	+	intron	Kng1	0.760721	2.14914	1.13554
chr7	25734731	25734733	3	-	exon	Hnrnpul1	1.67609	2.90224	4.08454
chrX	105082752	105082782	31	+	exon	Pbdc1	1.4915	3.05244	3.07644
chr10	79759061	79759063	3	-	exon	Rnf126	1.30757	3.35249	2.15565
chr4	135323947	135324095	149	-	exon	Srrm1	10.8856	20.662	24.282
chr7	122999493	122999496	4	+	exon	Rbbp6	6.53596	12.8177	14.1237
chr4	116612021	116612073	53	-	exon	Nasp	12.1336	21.3317	29.2566
chr2	20900210	20900212	3	-	intron	Arhgap21	3.73657	7.96174	7.45183
chr3	8554803	8554981	179	+	exon	Stmn2	8.03616	16.8879	16.2516
chr6	124914686	124914714	29	-	exon	Ptms	1.94541	4.75091	3.38629
chr4	147674577	147674664	88	-	exon	Zfp534	3.72635	7.75109	7.61885
chr2	102451804	102451853	50	-	exon	Fjx1	2.79938	5.04774	6.6118
chr12	4940119	4940121	3	+	exon	Atad2b	1.18535	3.35249	1.78578
chr4	147512510	147512512	3	+	exon	Zfp982	2.60687	5.59079	5.18003
chr3	69019247	69019271	25	+	exon	Smc4	9.99219	19.6928	21.6099
chr4	152051006	152051047	42	+	intron	Nol9	0.760721	2.60145	0.948835
chr6	88505009	88505012	4	-	exon	Sec61a1	1.76404	2.78284	4.77198
chr10	12382928	12382980	53	-	exon	Utrn	3.32199	8.25325	5.72262
chr1	30942651	30942672	22	-	exon	Ptp4a1	4.17706	8.70556	8.58474
chr19	46083068	46083076	9	+	exon	Nolc1	6.57647	14.3958	12.8782
chr3	65381431	65381433	3	-	exon	Ssr3	2.04697	4.39937	4.08454
chrX	151934413	151934447	35	+	exon	Huwe1	4.46813	8.49801	10.0798
chr5	52849564	52849566	3	+	intron	Anapc4	1.12438	2.14914	2.52456
chr4	125523488	125523490	3	+	intron	Grik3	1.00272	2.30007	1.87835
chr7	96618149	96618162	14	+	intron	Tenm4	3.04662	7.90171	5.04785
chrX	136214362	136214424	63	-	exon	Bex1	4.16949	8.09984	9.22594
chr9	120130859	120130895	37	+	exon	Rpsa	6.78198	14.5107	13.6847
chr5	123922218	123922251	34	+	exon	Denr	4.60396	9.2949	9.84838
chr17	87988432	87988434	3	+	exon	Msh6	1.79948	4.54856	3.07644
chr8	27227540	27227619	80	-	exon	Adrb3	15.0976	37.0883	26.566
chr15	102436128	102436139	12	+	exon	Sp1	0.942041	2.14914	1.78578
chr3	158014019	158014040	22	-	exon	Srsf11	0.942041	2.14914	1.78578
chr8	80705267	80705278	12	-	exon	Smarca5	2.35755	6.62979	3.62684
chr8	43295915	43295919	5	-	exon	Zfp42	5.19599	10.0916	11.5958
chr13	28951672	28951692	21	-	exon	Sox4	12.2779	22.8307	28.6654
chr16	11238959	11238963	5	-	exon	Gspt1	2.25222	4.14156	5.3244
chr2	34775552	34775732	181	+	exon	Hspa5	4.22187	11.0019	7.04349
chr14	54897955	54898038	84	+	exon	Gm20521;Pabpn1	10.3005	21.6886	21.2799
chr1	157396649	157396656	8	-	intron	Rasal2	0.881479	2.75191	1.22872
chr6	38555142	38555144	3	+	intron	Luc7l2	0.881479	2.75191	1.22872
chr7	92661833	92661905	73	-	exon	Pcf11	1.30757	2.75191	2.7087
chr17	45568412	45568431	20	-	exon	Hsp90ab1	2.79431	5.14455	6.63537
chr6	125162228	125162267	40	-	exon	Gapdh	1.24641	2.60145	2.61666
chr15	77083886	77083905	20	-	exon	Rbfox2	10.2003	17.1377	26.6057
chr8	45050926	45050928	3	+	exon	Fat1	1.0635	2.30007	2.15565
chr10	20329314	20329375	62	+	exon	Bclaf1	2.79938	5.94748	5.78515
chr17	57021331	57021471	141	-	exon	Khsrp	13.3919	26.9113	29.2681
chr5	3557748	3557805	58	+	exon	Fam133b	1.30757	3.35249	2.24796
chr4	155639788	155639910	123	+	exon	Cdk11b	1.00272	2.14914	2.06328
chr11	51605503	51605505	3	-	exon	Hnrnpab	1.12438	2.30007	2.43241
chr9	110211055	110211058	4	+	intron	Smarcc1	0.881479	2.14914	1.60043
chr1	87449273	87449275	3	+	exon	Gigyf2	1.61449	3.35249	3.44353
chr1	153219339	153219343	5	-	exon	Lamc1	2.00543	4.75059	3.7556
chr5	90258448	90258453	6	-	exon	Ankrd17	4.22567	9.20106	8.6148
chr19	34950312	34950346	35	+	exon	Kif20b	1.82422	4.14156	3.57041
chr5	53654718	53654752	35	+	exon	Rbpj	9.26839	17.0216	22.4265
chr14	122150829	122150831	3	+	exon	Tm9sf2	1.0635	2.14914	2.34021
chr7	126563008	126563100	93	-	exon	Eif3c	4.99698	10.1222	10.9725
chr11	5093732	5093734	3	-	exon	Ewsr1	2.35755	4.69768	5.27115
chr8	124841692	124841694	3	-	exon	2810004N23Rik	2.91948	6.77799	5.63541
chr12	99196134	99196240	107	-	exon	Foxn3	1.61449	3.80173	3.07644
chr1	185396113	185396141	29	+	exon	Eprs	1.4915	3.35249	2.98457
chr2	9951259	9951279	21	-	exon	Taf3	1.4915	3.35249	2.98457
chr3	41615830	41616047	218	+	exon	Jade1	3.04532	5.35167	7.79669
chr6	113152613	113152615	3	+	exon	Setd5	0.821036	2.14914	1.41476
chr2	151503622	151503624	3	+	intron	Nsfl1c	0.821036	2.14914	1.41476
chr8	128732828	128732935	108	+	exon	Itgb1	12.1156	36.8625	17.9619
chr4	94569323	94569340	18	-	exon	Plaa	0.760721	2.30007	1.13554
chr5	38527229	38527294	66	-	exon	Wdr1	1.94497	4.14682	4.12656
chr1	55079124	55079224	101	-	exon	Hspd1	4.85047	8.09625	13.1599
chr11	23268985	23269045	61	+	intron	Xpo1	6.15414	13.3226	12.8787
chr3	30801100	30801164	65	+	exon	Sec62	11.1737	23.7162	23.9085
chr16	17028215	17028217	3	+	intron	Mapk1	1.3688	3.50234	2.43241
chr11	58059365	58059391	27	+	exon	Larp1	1.88408	5.35336	3.01527
chr19	32673513	32673515	3	-	exon	Atad1	0.942041	2.14914	1.87835
chr3	16198608	16198699	92	+	intron	Ythdf3	4.56623	11.9061	7.96749
chr1	153221435	153221437	3	-	exon	Lamc1	1.00272	1.69525	2.7087
chr14	55022767	55022809	43	+	intron	Ngdn	4.50486	10.9958	8.43141
chr12	69320402	69320404	3	-	exon	Nemf	1.0635	2.75191	1.87835
chr9	22373286	22373346	61	-	exon	Anln	7.76102	15.6822	17.5683
chr9	63353436	63353438	3	-	intron	Map2k5	0.881479	2.90224	1.22872
chr11	53400418	53400421	4	+	exon	Aff4	3.10751	5.7394	7.72367
chr14	105160532	105160534	3	-	exon	Rbm26	1.67609	3.65208	3.5352
chr11	69667357	69667441	85	-	exon	Eif4a1	8.85415	15.9962	22.5806
chr5	38225892	38225948	57	+	exon	Lyar	3.36185	6.69944	7.7897
chr7	38018435	38018461	27	-	intron	Uri1	1.0635	2.14914	2.43241
chr12	73945769	73945771	3	+	exon	Hif1a;Snapc1l	1.79948	3.05244	4.90652
chr7	111080299	111080313	15	-	exon	Eif4g2	3.79965	7.07423	9.44222
chr8	121882144	121882158	15	+	intron	Gm20388	0.942041	2.90224	1.41476
chr16	38447442	38447612	171	-	exon	Adprh	8.46898	17.2847	19.223
chr9	15308918	15308923	6	+	intron	Taf1d	0.821036	1.23931	2.52456
chr12	18531937	18531949	13	+	exon	5730507C01Rik	0.942041	3.35249	1.22872
chr4	52469785	52469880	96	+	exon	Smc2	2.83565	5.38793	6.92789
chr4	133535551	133535561	11	-	exon	Nudc	0.881479	1.54353	2.34021
chr13	49691542	49691549	8	+	exon	Iars	2.41981	4.54856	5.99932
chr7	13035527	13035529	3	-	exon	Ube2m	0.580646	0.626684	2.52456
chr11	75400270	75400341	72	+	exon	Smyd4	3.20071	9.30463	5.16764
chr10	128110818	128110820	3	+	exon	Baz2a	1.61449	4.10073	2.98457
chr6	113078155	113078157	3	+	intron	Setd5	1.18535	3.35249	1.97085
chr19	5364871	5364954	84	-	exon	Banf1	0.821036	1.54353	2.06328
chr2	34775122	34775127	6	+	exon	Hspa5	0.821036	1.54353	2.06328
chr9	78479300	78479537	238	-	exon	Eef1a1	13.3312	20.1658	41.7141
chr12	72909044	72909048	5	-	intron	4930447C04Rik	1.12438	2.90224	2.06328
chr4	135325031	135325150	120	-	exon	Srrm1	8.71626	16.8778	21.3949
chr10	94750645	94750658	14	+	exon	Cep83	0.881479	2.45084	1.50764
chr11	107078549	107078655	107	-	exon	Bptf	1.24641	2.75191	2.7087
chr8	121815123	121815153	31	-	intron	Klhdc4	3.35277	8.64895	6.2435
chr13	44869894	44869943	50	+	intron	Jarid2	15.2831	42.8127	26.2134
chr13	20592385	20592387	3	+	intron	Elmo1	0.821036	2.14914	1.50764
chr6	51464121	51464216	96	-	exon	Hnrnpa2b1	0.760721	1.23931	2.24796
chr17	35834066	35834186	121	-	exon	Tubb5	6.69468	11.826	18.2678
chr8	70895606	70895688	83	-	exon	Rpl18a	2.37215	7.60336	3.56795
chr10	4357159	4357208	50	+	exon	Akap12	1.00272	1.99804	2.43241
chr9	70579325	70579430	106	+	exon	Sltm	2.48212	6.18486	4.81529
chr14	54441001	54441175	175	+	exon	Mmp14	5.76033	14.8792	10.7849
chr2	120535203	120535380	178	-	exon	Zfp106	6.89036	14.0701	16.3545
chr8	117459353	117459358	6	+	exon	Cmip	4.92626	14.1117	8.3382
chr2	167689905	167689907	3	+	exon	Cebpb	0.580646	2.14914	0.761573
chr7	59307584	59307587	4	+	exon	Ube3a	1.00272	2.60145	1.87835
chr10	67215304	67215348	45	+	exon	Jmjd1c	2.40279	4.624	6.09727
chr14	26528509	26528511	3	-	intron	Slmap	0.760721	2.30007	1.22872
chr7	59307433	59307436	4	+	exon	Ube3a	1.43011	2.90224	3.44353
chr6	86525269	86525302	34	-	exon	Pcbp1	2.62366	4.8939	6.88646
chr6	122713801	122713839	39	+	exon	Nanog	5.03209	9.44172	13.1518
chr6	124914105	124914161	57	-	exon	Ptms	2.86515	6.54442	6.1514
chr2	120545864	120545866	3	-	exon	Zfp106	1.3688	2.60145	3.5352
chr2	73818087	73818105	19	-	exon	Atf2	1.18535	3.20252	2.15565
chr7	79693840	79693842	3	+	exon	Ticrr	1.00272	2.30007	2.15565
chr1	30830585	30830595	11	-	exon	Phf3	0.942041	2.45084	1.78578
chr2	127233024	127233026	3	+	exon	Snrnp200	0.942041	2.45084	1.78578
chr18	42305763	42305765	3	+	exon	Rbm27	1.0635	2.30007	2.43241
chr11	76381480	76381482	3	-	intron	Nxn	1.12438	2.90224	2.15565
chr13	84276674	84276676	3	+	intron	Tmem161b;Gm49223	1.67609	3.65208	3.81002
chr1	162715416	162715420	5	-	exon	Prrc2c	1.30757	2.60145	3.26006
chrX	109005852	109005889	38	-	exon	Hmgn5	0.640514	2.14914	0.948835
chr7	133005810	133005812	3	-	intron	Fgfr2;Ctbp2	0.700544	2.14914	1.13554
chr11	102308094	102308096	3	-	exon	Ubtf	1.00272	1.84675	2.7087
chr17	29495597	29495613	17	+	exon	Pim1	1.73775	4.25009	3.5352
chr8	66883979	66883981	3	+	intron	Naf1	1.12438	3.20252	1.97085
chr8	8683839	8683940	102	-	exon	Arglu1	7.34581	23.2975	11.5859
chr17	46846670	46846736	67	-	intron	Bicral	6.90585	16.1492	14.787
chr11	98832543	98832545	3	+	exon	Casc3	1.67609	4.10073	3.44353
chr12	4885166	4885168	3	-	intron	Ubxn2a	1.00272	2.45084	2.06328
chr8	107367111	107367113	3	+	exon	Nfat5	0.700544	2.60145	0.948835
chrX	101259990	101259996	7	+	exon	Foxo4	0.881479	2.45084	1.60043
chr2	75685600	75685607	8	-	intron	Nfe2l2	0.700544	2.90224	0.855281
chr9	43804656	43804661	6	+	exon	Nectin1	2.19083	5.19329	4.68037
chr8	122893360	122893487	128	+	intron	Gm20388;Gm45894	2.95082	8.10358	5.44728
chr1	86128140	86128301	162	+	exon	Psmd1	4.4451	10.5427	9.53493
chr19	5493420	5493423	4	+	exon	Cfl1	4.36869	8.99512	10.7956
chr10	84527056	84527060	5	-	exon	Ckap4	5.71628	10.4375	15.9885
chr3	133464991	133464993	3	-	exon	Tet2	3.10751	6.33323	7.81425
chrX	81094541	81094608	68	+	exon	Tmem47	4.80163	9.73376	12.139
chr14	55719900	55719929	30	-	intron	Rabggta	4.19722	6.44993	14.0299
chr10	62829885	62829904	20	-	intron	Tet1	1.18535	3.35249	2.15565
chr16	13907923	13907926	4	+	intron	Mpv17l	0.821036	2.45084	1.41476
chr4	133692872	133692875	4	-	exon	Arid1a	0.821036	2.30007	1.50764
chr17	35834856	35834955	100	-	exon	Tubb5	3.57245	6.8369	9.61639
chr8	84844674	84844747	74	-	exon	Calr	6.07971	14.8299	12.8863
chr5	118765067	118765160	94	+	exon	Med13l	6.42221	13.3821	15.9629
chr15	10461917	10461998	82	-	exon	Dnajc21	0.760721	1.39156	2.15565
chr6	148992422	148992426	5	-	exon	Dennd5b	7.15128	17.4692	15.1823
chr2	52110770	52110818	49	+	exon	Rif1	0.942041	2.45084	1.87835
chr3	69741635	69741637	3	+	exon	Nmd3	0.942041	2.45084	1.87835
chr11	88343287	88343297	11	-	exon	Msi2	1.3688	2.75191	3.5352
chr7	30634564	30634566	3	-	intron	Etv2	0.580646	2.30007	0.761573
chr4	146516423	146516425	3	+	intron	Zfp981	0.700544	2.45084	1.04225
chr4	47387862	47387864	3	+	intron	Tgfbr1	0.700544	2.45084	1.04225
chr7	104233240	104233242	3	+	exon	Trim6	1.18535	2.90224	2.52456
chr17	24640708	24640731	24	-	intron	Slc9a3r2	2.74415	3.97456	9.88103
chr16	13981711	13981719	9	-	exon	Ifitm7	2.06745	7.89646	2.82485
chrX	97339348	97339351	4	-	intron	Eda2r	4.5576	13.0583	8.30403
chr8	106181565	106181601	37	+	intron	Slc7a6	2.00931	6.40458	3.29342
chr8	72473072	72473074	3	-	intron	Cherp	0.760721	2.90224	1.04225
chr11	121308359	121308361	3	+	exon	Foxk2	1.12438	2.14914	3.07644
chr10	62580889	62580892	4	-	exon	Ddx21	3.23305	7.81394	6.99842
chr18	34903849	34903851	3	-	exon	Etf1	1.00272	2.45084	2.15565
chr2	75661516	75661580	65	+	exon	Hnrnpa3	1.12438	2.30007	2.89266
chr10	108261394	108261396	3	+	exon	Ppp1r12a	2.54447	5.29337	6.45374
chr8	79652255	79652257	3	+	intron	Otud4	2.79431	9.29	4.45014
chr4	49467482	49467586	105	-	intron	Acnat1	9.89995	36.4309	14.2456
chr11	50307527	50307546	20	-	exon	Canx	1.0635	1.69525	3.5352
chr11	12449671	12449703	33	-	intron	Cobl	0.881479	1.69525	2.43241
chr8	84845866	84845948	83	-	exon	Calr	1.79948	5.44211	3.16827
chr2	32231082	32231084	3	+	exon	Prrc2b	1.30757	3.05244	2.98457
chr19	46083200	46083208	9	+	exon	Nolc1	1.00272	2.60145	2.06328
chr13	55597306	55597312	7	+	exon	Tmed9	2.49292	5.65389	5.87594
chr8	45023767	45023769	3	+	exon	Fat1	2.35755	5.7394	5.18003
chr7	126863341	126863435	95	+	exon	Hirip3	1.00272	2.30007	2.34021
chr8	85057258	85057264	7	+	exon	Tnpo2	2.06745	4.8939	4.68021
chr5	129020877	129020880	4	+	exon	Ran	2.49713	5.19924	6.42715
chr11	69668439	69668459	21	-	exon	Eif4a1	1.61449	3.95128	3.5352
chr15	42649009	42649039	31	-	intron	Angpt1	1.28367	4.90167	1.80382
chr4	132553300	132553302	3	+	exon	Dnajc8	1.24641	2.30007	3.62684
chr8	3155445	3155447	3	-	exon	Insr	0.821036	2.75191	1.32179
chr2	28648119	28648121	3	+	intron	Tsc1	2.10899	6.62979	3.62684
chr10	76427927	76427930	4	-	exon	Pcnt	1.30757	3.20252	2.89266
chr8	111045548	111045557	10	+	exon	Aars	1.12438	2.30007	2.98457
chr14	78495111	78495114	4	-	exon	Akap11	0.942041	2.14914	2.24796
chr2	130277926	130277968	43	+	exon	Nop56	1.3688	3.05244	3.35181
chr8	57513133	57513202	70	+	exon	Hmgb2	12.9757	31.7974	28.9355
chr4	59472790	59472801	12	-	exon	Ptbp3	2.29533	4.39937	6.54457
chr19	8916120	8916122	3	+	exon	Ganab	1.61449	3.65208	3.90156
chr11	99002881	99002993	113	-	exon	Top2a	0.821036	2.45084	1.50764
chr4	133680026	133680028	3	-	exon	Arid1a	1.00272	1.84675	2.98457
chr13	58391938	58391942	5	-	exon	Hnrnpk	3.04851	6.10292	8.3483
chr7	45380737	45380754	18	-	exon	Snrnp70	3.11309	6.24813	8.52266
chr11	75494505	75494507	3	+	exon	Prpf8	0.760721	1.54353	2.06328
chrX	38601251	38601269	19	+	intron	Mcts1	0.881479	1.69525	2.52456
chr5	77280792	77280797	6	+	exon	Rest	2.54447	6.33323	5.63541
chr11	50382307	50382340	34	+	intron	Hnrnph1	2.37521	6.40317	4.86462
chr12	86519257	86519259	3	+	exon	Esrrb	3.73657	7.96174	9.71312
chrX	73950442	73950444	3	-	exon	Hcfc1	0.881479	2.30007	1.87835
chr7	126383454	126383463	10	-	exon	Nfatc2ip	1.88453	4.90152	4.03374
chr4	83476322	83476350	29	-	exon	Psip1	3.23068	6.10378	9.53452
chr14	77526514	77526545	32	+	intron	Enox1	1.46754	4.90152	2.45196
chr4	148655926	148655929	4	+	intron	Gm572	1.12438	4.99567	1.41476
chr13	80884852	80884857	6	+	intron	Arrdc3	1.70401	4.14156	3.94163
chr17	23822415	23822475	61	+	exon	Srrm2	1.61449	3.95128	3.71845
chr3	88537371	88537373	3	+	exon	Mex3a	0.942041	1.84675	2.7087
chr4	55370305	55370307	3	+	exon	Rad23b	0.821036	1.69525	2.24796
chr11	5082310	5082401	92	-	exon	Ewsr1	1.88453	3.53529	5.69012
chr5	41828763	41828765	3	-	exon	Bod1l	0.700544	2.45084	1.13554
chr15	25779726	25779783	58	+	exon	Myo10	1.43011	3.05244	3.81002
chr4	55390131	55390138	8	+	exon	Rad23b	5.7044	13.1109	14.1237
chr11	51601149	51601153	5	-	exon	Hnrnpab	1.18535	2.60145	3.07644
chr1	36827406	36827408	3	-	exon	Tmem131	0.942041	1.69525	2.98457
chr5	41820817	41820824	8	-	exon	Bod1l	0.640514	2.75191	0.855281
chr13	98310986	98311032	47	-	exon	Btf3	2.94789	6.28435	7.94097
chr2	30071106	30071108	3	+	exon	Set	0.881479	1.54353	2.89266
chr8	72725607	72725609	3	+	exon	Sin3b	0.760721	1.54353	2.15565
chr4	32639760	32639789	30	+	exon	Casp8ap2	0.821036	2.75191	1.41476
chr3	87915567	87915599	33	+	exon	Hdgf	1.88408	5.20231	3.94169
chr19	53621735	53621745	11	+	exon	Smc3	0.700544	2.14914	1.32179
chr8	43296028	43296034	7	-	exon	Zfp42	0.700544	2.14914	1.32179
chr18	80193276	80193321	46	-	exon	Rbfa	0.461461	2.14914	0.573611
chr11	53402508	53402529	22	+	exon	Aff4	1.43011	3.35249	3.5352
chr15	80858691	80858703	13	+	exon	Tnrc6b	1.0635	2.60145	2.52456
chr8	22175920	22175922	3	-	exon	Ckap2	0.881479	2.30007	1.97085
chr13	98842599	98842602	4	-	exon	Tnpo1	3.23305	7.81394	7.81425
chr7	3155647	3155662	16	-	exon	AU018091	2.00554	4.74899	4.95687
chr8	27199160	27199162	3	-	intron	Got1l1	0.461461	2.60145	0.479297
chr10	80156737	80156748	12	+	exon	Midn	1.94696	4.14609	5.41741
chr3	8535034	8535047	14	+	intron	Stmn2	1.12438	3.20252	2.34021
chr5	122360857	122360859	3	+	intron	Vps29	1.12438	3.20252	2.34021
chr9	97097117	97097119	3	-	exon	Slc25a36	1.00272	2.45084	2.43241
chr14	105114838	105114859	22	-	intron	Rbm26	1.86127	5.14455	3.99307
chr11	75764725	75764820	96	+	exon	Ywhae	4.6236	10.8547	11.7501
chr8	22175000	22175008	9	-	exon	Ckap2	2.18787	7.60307	3.7567
chr6	67281750	67281801	52	+	exon	Serbp1	1.61449	3.65208	4.2674
chr5	142904072	142904106	35	-	exon	Actb	1.00272	3.05244	1.97085
chr9	61409300	61409302	3	+	exon	Tle3	1.00272	2.30007	2.61666
chr6	71284461	71284542	82	+	exon	Krcc1	1.00272	2.14914	2.80071
chr3	135465287	135465305	19	+	exon	Ube2d3	0.760721	2.45084	1.41476
chr5	41832221	41832223	3	-	exon	Bod1l	0.760721	1.54353	2.24796
chr11	6418261	6418318	58	+	exon	Ppia	2.25115	5.34909	5.69085
chr12	110693731	110693733	3	-	exon	Hsp90aa1	1.4915	2.90224	4.63277
chr14	105159882	105159890	9	-	exon	Rbm26	0.760721	1.69525	2.06328
chr6	125460603	125460676	74	-	exon	Cd9	6.31033	14.6331	16.473
chr1	189654553	189654571	19	-	exon	Cenpf	1.24641	2.60145	3.62684
chr6	65045491	65045493	3	+	intron	Smarcad1	0.821036	2.30007	1.78578
chrX	8143678	8143681	4	-	exon	Rbm3	2.23317	3.80173	7.99537
chr10	62878641	62878686	46	-	exon	Tet1	1.2825	2.32607	4.31124
chr17	35926432	35926434	3	+	exon	Ppp1r10	1.12438	1.84675	4.17599
chr5	90254746	90254814	69	-	exon	Ankrd17	11.6987	32.0022	26.1129
chr5	145236759	145236769	11	+	intron	Zfp655	0.881479	2.30007	2.06328
chr16	8664306	8664308	3	-	exon	Carhsp1	0.700544	1.39156	2.15565
chr10	80158117	80158119	3	+	exon	Midn	0.821036	1.99804	2.06328
chr2	104790138	104790140	3	-	exon	Qser1	0.821036	1.99804	2.06328
chr8	84672807	84672863	57	-	exon	Nacc1	6.29493	17.6018	13.7819
chr10	67220089	67220129	41	+	exon	Jmjd1c	7.26972	14.9023	21.8017
chr4	146196626	146196685	60	+	exon	Zfp600	2.37106	5.80241	5.96911
chr5	92054630	92054633	4	-	exon	G3bp2	0.821036	1.39156	2.98457
chr8	70895498	70895500	3	-	exon	Rpl18a	0.760721	2.90224	1.22872
chr16	37831575	37831577	3	+	exon	Fstl1	2.10899	5.29337	5.18003
chr5	142903509	142903846	338	-	exon	Actb	107.405	243.351	292.362
chr2	152148718	152148742	25	+	exon	Tcf15	1.58202	2.47832	6.2435
chr4	133535699	133535750	52	-	exon	Nudc	1.98502	4.39937	5.54438
chr6	88508641	88508643	3	-	exon	Sec61a1	0.700544	2.14914	1.41476
chr10	67218150	67218161	12	+	exon	Jmjd1c	0.461461	2.30007	0.573611
chr6	28888556	28888563	8	+	exon	Snd1	1.463	2.78284	4.77198
chr2	91017582	91017585	4	+	exon	Celf1	1.12438	3.80173	2.06328
chr10	34179386	34179388	3	-	intron	Dse;Gm47445	0.881479	2.45084	1.97085
chr1	118679428	118679430	3	+	exon	Tfcp2l1	0.881479	2.14914	2.24796
chr11	51601328	51601406	79	+	exon	Phykpl	0.640514	1.23931	2.06328
chr11	75490461	75490465	5	+	exon	Prpf8	2.86297	5.64653	9.07482
chr8	84844382	84844492	111	-	exon	Calr	1.86127	4.99567	4.35879
chr8	122891602	122891676	75	-	exon	Ankrd11	1.86127	5.7394	3.81002
chr14	99313978	99314251	274	+	exon	Klf5	18.2125	40.2551	52.3765
chr8	122895926	122895990	65	-	exon	Ankrd11	0.760721	2.60145	1.41476
chr7	19696413	19696425	13	-	exon	Apoe	2.04697	5.14455	5.18003
chr9	21748431	21748433	3	+	exon	Ldlr	0.760721	2.30007	1.60043
chr19	60771684	60771686	3	-	exon	Eif3a	1.67609	4.10073	4.35879
chr1	39990215	39990262	48	+	exon	Map4k4	1.0635	3.65208	1.97085
chr4	129309877	129309899	23	-	exon	Rbbp4	4.41626	10.7916	11.5113
chr11	53675906	53675959	54	-	exon	Rad50	3.59312	12.4246	6.62258
chr3	28806754	28806761	8	+	exon	Rpl22l1	2.98661	7.30161	7.79669
chr8	3401056	3401058	3	+	intron	Arhgef18	1.12438	3.20252	2.52456
chr15	80079709	80079736	28	-	exon	Rpl3	6.06048	13.5985	17.2766
chr19	38968186	38968188	3	+	exon	Hells	1.00272	2.30007	2.80071
chr2	103782969	103782981	13	-	exon	Caprin1	0.942041	1.54353	3.71845
chr8	45051606	45051731	126	+	exon	Fat1	1.4915	4.84671	2.98457
chr11	53399760	53399891	132	+	exon	Aff4	3.25863	6.89602	10.0544
chr11	120594752	120594762	11	-	exon	Alyref	0.942041	2.30007	2.52456
chr4	155630193	155630198	6	+	exon	Cdk11b	1.0635	2.14914	3.44353
chr12	65152828	65152830	3	-	exon	Mis18bp1	1.18535	2.90224	3.16827
chr19	34938387	34938434	48	+	exon	Kif20b	1.95296	5.80332	4.30636
chr2	121931371	121931373	3	+	intron	Casc4	0.580646	2.60145	0.855281
chr9	114507472	114507507	36	-	exon	Trim71	2.13066	4.74165	6.33068
chr11	29546320	29546328	9	-	exon	Rps27a	1.94497	4.14156	6.06052
chr11	40708064	40708145	82	-	exon	Hmmr	3.80227	10.6521	9.01842
chr6	51474988	51474990	3	+	intron	Cbx3	1.00272	2.75191	2.43241
chr4	129515597	129515600	4	+	exon	Marcksl1	0.821036	1.84675	2.43241
chr5	142904643	142904645	3	-	exon	Actb	2.17105	3.50234	8.99046
chr6	88000384	88000396	13	-	exon	Rab7	1.18535	3.35249	2.80071
chr1	71028579	71028581	3	-	exon	Bard1	1.4915	4.69768	3.16827
chr16	48289982	48289984	3	+	intron	Dppa4	2.54447	6.92613	6.27203
chr4	57892928	57893005	78	+	exon	Pakap;Akap2	5.17049	11.5417	15.6013
chr12	111540221	111540224	4	+	exon	Eif5	1.55296	3.65208	4.45014
chr19	56806992	56807015	24	-	exon	Ccdc186	0.942041	3.05244	1.97085
chr18	6226967	6226969	3	-	exon	Kif5b	0.700544	1.23931	2.7087
chr10	68101973	68102100	128	-	exon	Arid5b	3.68039	9.15212	10.138
chr11	80472386	80472422	37	+	exon	Psmd11	3.36185	8.6333	8.9783
chr9	40802629	40802631	3	+	intron	Hspa8	0.942041	2.60145	2.34021
chr6	33973275	33973277	3	+	exon	Exoc4	1.12438	3.20252	2.7087
chr14	54897171	54897283	113	+	exon	Gm20521;Pabpn1	7.82711	20.2996	20.7107
chr4	146892107	146892122	16	-	exon	Gm26573;Gm21411	0.700544	2.75191	1.22872
chr4	146892227	146892359	133	-	exon	Gm26573;Gm21411	1.00272	2.75191	2.52456
chr16	33766716	33766720	5	+	exon	Heg1	0.821036	2.75191	1.69315
chr8	41400863	41400865	3	-	exon	Frg1	0.821036	1.84675	2.52456
[truncated: 147 more rows]
