# Supplementary material for: The PWWP2A Histone Deacetylase Complex Represses Intragenic Spurious Transcription Initiation in mESCs
Source: iScience. 2020 Oct 29;23(11):101741. doi: 10.1016/j.isci.2020.101741 (PMC7670215; doi:10.1016/j.isci.2020.101741)
Supplement: Table S3. Annotated and Spurious DECAP-Seq Peaks in Dnmt3b KO mESCs, Related to Figure 3 [file mmc4.xlsx]

## Sheet: All TSS from DECAP
seqnames	start	end	width	strand	consensus.cluster	annotation	genes	q_0.1	q_0.9	interquantile_width	WT_score	Dnmt3bKO_tpm
chr10	100486894	100486913	20	-	3316	promoter	Tmtc3	3	35	33	3.38537	79.3569
chr10	100487610	100487629	20	+	2577	promoter	Cep290	2	32	31	0	10.4726
chr10	100589207	100589254	48	-	3318	promoter	4930430F08Rik	27	46	20	5.25008	68.2022
chr10	103368212	103368249	38	+	2580	promoter	Slc6a15	16	16	1	73.6471	124.605
chr10	105238442	105238447	6	+	2582	unknown	NA	2	2	1	0.318856	11.0226
chr10	105841478	105841532	55	+	2583	promoter	Ccdc59	7	9	3	165.285	225.495
chr10	108162088	108162123	36	+	2586	promoter	NA	17	25	9	108.21	81.2768
chr10	108162377	108162409	33	+	2587	promoter	Ppp1r12a	1	1	1	10.7504	2.99579
chr10	108259798	108259841	44	+	2588	exon	Ppp1r12a	9	42	34	12.245	0
chr10	108260864	108260884	21	+	2589	exon	Ppp1r12a	30	30	1	5.00665	0
chr10	108278867	108278947	81	+	2592	exon	Ppp1r12a	5	5	1	9.31367	0
chr10	110920177	110920182	6	+	2598	promoter	Csrp2	1	1	1	290.765	148.466
chr10	110931599	110931777	179	+	2599	promoter	Csrp2	2	2	1	65.8805	36.7163
chr10	111473193	111473351	159	+	2604	promoter	Nap1l1	46	46	1	4362.52	3259.27
chr10	111473762	111473764	3	+	2605	promoter	Nap1l1	33	33	1	0	10.9482
chr10	111490135	111490164	30	+	2610	exon	Nap1l1	21	23	3	7.84957	0
chr10	111492870	111492969	100	+	2612	exon	Nap1l1	5	5	1	6.54717	22.1069
chr10	11149411	11149577	167	+	2011	promoter	Shprh	11	90	80	275.921	432.35
chr10	111494236	111494283	48	+	2614	exon	Nap1l1	49	49	1	0	10.7444
chr10	111496724	111497014	291	+	2616	exon	Nap1l1	1	1	1	78.3814	99.0873
chr10	111507647	111507692	46	+	2617	exon	Phlda1	15	15	1	16.6763	0
chr10	111972654	111972787	134	+	2620	promoter	Krr1	24	77	54	22.3423	35.7115
chr10	11281378	11281383	6	+	2015	promoter	Fbxo30	69	80	12	0	10.9482
chr10	115251426	115251453	28	-	3336	promoter	Tbc1d15	1	1	1	114.603	105.674
chr10	115362164	115362242	79	-	3338	promoter	Tmem19	1	1	1	37.0176	24.6184
chr10	116549122	116549154	33	-	3342	promoter	Cnot2	14	14	1	0	7.61848
chr10	116581470	116581507	38	-	3346	promoter	Cnot2	1	1	1	701.769	640.536
chr10	116950550	116950572	23	+	2629	unknown	4933412E12Rik	28	28	1	7.41884	0
chr10	117058105	117058183	79	-	3351	exon	Cct2	63	66	4	34.6995	7.21068
chr10	117060692	117060759	68	-	3352	exon	Cct2	63	63	1	0	10.6765
chr10	117062108	117062135	28	-	3354	exon	Cct2	45	100	56	11.9191	2.85928
chr10	117063775	117063828	54	-	3356	promoter	Cct2	30	30	1	536.24	281.637
chr10	117148504	117148544	41	-	3358	promoter	Frs2	15	34	20	10.1275	35.9674
chr10	117224461	117224500	40	-	3359	promoter	Yeats4	15	15	1	8.90686	34.8867
chr10	117224514	117224578	65	+	2631	unknown	NA	1	1	1	28.7205	48.1487
chr10	117357132	117357134	3	-	3360	intron	Cpsf6	3	4	2	0	5.10338
chr10	117376943	117377003	61	-	3363	promoter	Cpsf6	10	31	22	461.821	525.729
chr10	117377964	117378018	55	-	3364	intron	Cpsf6	46	46	1	11.9749	46.4425
chr10	117380046	117380096	51	-	3365	promoter	NA	1	1	1	0	20.061
chr10	117692671	117692704	34	-	3369	exon	Mdm2	13	13	1	9.39504	0
chr10	117710719	117710731	13	-	3374	promoter	Mdm2	1	1	1	9.39504	0
chr10	117757361	117757384	24	-	3375	exon	Nup107	1	1	1	20.3366	0
chr10	117792654	117792688	35	-	3376	promoter	Nup107	10	75	66	17.3824	13.3993
chr10	117793861	117793891	31	-	3377	unknown	NA	1	1	1	0	38.151
chr10	117814907	117814924	18	-	3378	exon	Rap1b	1	11	11	5.65393	11.1521
chr10	118141834	118141910	77	+	2635	promoter	Mdm1	24	27	4	22.9825	3.60772
chr10	119204993	119205090	98	-	3385	intron	Cand1	1	1	1	8.25614	0
chr10	119215251	119215299	49	-	3387	exon	Cand1	1	1	1	7.28053	26.1766
chr10	119240276	119240298	23	+	2636	unknown	NA	15	15	1	12.4894	15.8484
chr10	119320218	119320263	46	+	2637	unknown	4930477N07Rik	67	67	1	0	15.6356
chr10	120112820	120113001	182	-	3390	promoter	Helb	5	5	1	490.932	872.496
chr10	120142660	120142707	48	-	3391	exon	Irak3	48	85	38	12.8969	0
chr10	120165484	120165511	28	-	3393	intron	Irak3	27	31	5	6.30553	0
chr10	120170385	120170439	55	-	3394	intron	Irak3	18	63	46	13.2229	21.5561
chr10	120208807	120208828	22	+	2643	promoter	Tmbim4	1	1	1	3.62837	0
chr10	120227058	120227119	62	+	2644	promoter	Llph	24	24	1	1120.57	1163.85
chr10	120227468	120227515	48	+	2645	promoter	Llph	9	9	1	0	8.84177
chr10	120523337	120523372	36	+	2647	unknown	NA	1	1	1	43.2844	0.749703
chr10	120610276	120610344	69	+	2649	unknown	NA	8	24	17	8.01218	39.7604
chr10	120660955	120660974	20	+	2650	unknown	NA	19	81	63	10.9417	11.22
chr10	121586749	121586757	9	-	3405	promoter	Tbk1	3	66	64	0	6.12312
chr10	121626154	121626404	251	-	3409	promoter	Xpot	1	1	1	263.145	309.29
chr10	122096991	122097111	121	-	3413	promoter	Rxylt1	1	1	1	21.3951	13.1902
chr10	122802424	122802500	77	+	2652	exon	Ppm1h	70	120	51	0	12.1712
chr10	123076375	123076387	13	-	3415	promoter	Mon2	52	74	23	35.9186	0
chr10	123196877	123196990	114	-	3420	promoter	Usp15;Gm27920	19	19	1	267.685	322.735
chr10	12548202	12548213	12	-	2783	exon	Utrn	22	23	2	0	9.92903
chr10	12548687	12548772	86	-	2784	promoter	Utrn	3	21	19	44.4995	18.167
chr10	12614528	12614703	176	-	2788	promoter	Utrn	1	1	1	240.79	88.458
chr10	126978944	126978978	35	+	2656	promoter	Ctdsp2	1	1	1	63.8409	24.6182
chr10	127041945	127041965	21	+	2658	promoter	Mettl1	41	112	72	9.96474	25.2896
chr10	127063533	127063660	128	+	2660	promoter	Cdk4	62	62	1	279.566	322.263
chr10	127063831	127063868	38	+	2661	promoter	Cdk4	8	50	43	70.2826	0.613825
chr10	127064066	127064215	150	+	2662	promoter	Cdk4	16	52	37	12.082	19.3824
chr10	127070241	127070299	59	-	3429	promoter	Tspan31	10	10	1	79.8577	37.0639
chr10	127096862	127096887	26	-	3431	intron	Os9	1	1	1	0	10.5406
chr10	127121132	127121146	15	-	3432	promoter	NA	3	3	1	17.0826	5.30734
chr10	127177009	127177012	4	-	3433	intron	Slc26a10	19	19	1	7.36181	0
chr10	127180692	127180725	34	-	3434	promoter	NA	10	10	1	0	39.0118
chr10	127188472	127188474	3	-	3435	promoter	Arhgef25	2	2	1	0	7.75441
chr10	127190027	127190066	40	-	3437	promoter	Arhgef25	61	61	1	4.11458	9.99697
chr10	127195714	127195736	23	-	3438	promoter	Dtx3	1	1	1	45.3991	29.2345
chr10	127266356	127266439	84	+	2668	promoter	Dctn2	6	32	27	30.3867	71.1225
chr10	127290795	127290799	5	+	2672	promoter	Ddit3	3	84	82	0	10.6085
chr10	127311635	127311739	105	-	3443	promoter	Mars	13	42	30	175.572	153.507
chr10	127311805	127311854	50	+	2674	unknown	NA	1	1	1	23.7927	11.4238
chr10	127522386	127522481	96	-	3444	promoter	Shmt2	78	84	7	206.993	249.22
chr10	127620850	127621014	165	-	3451	promoter	Lrp1	13	15	3	49.2281	109.814
chr10	127658299	127658388	90	+	2680	exon	Stat6	1	1	1	0	12.2444
chr10	127666652	127666690	39	-	3452	promoter	Nab2	16	16	1	7.52438	0
chr10	127676738	127676754	17	-	3453	unknown	NA	1	2	2	0	3.74345
chr10	128015209	128015226	18	+	2686	promoter	Prim1	1	1	1	48.0682	39.9035
chr10	128035613	128035697	85	+	2687	promoter	Naca	73	73	1	517.527	391.695
chr10	128035855	128035914	60	+	2688	promoter	Naca	1	1	1	8.98821	0
chr10	128046220	128046236	17	+	2690	exon	Naca	73	73	1	0	4.76343
chr10	128047751	128047775	25	+	2691	exon	Naca	35	68	34	0	11.4238
chr10	128058984	128059164	181	+	2692	promoter	Ptges3	17	21	5	185.614	67.8547
chr10	128074253	128074262	10	+	2695	exon	Ptges3	1	1	1	10.7789	0
chr10	128083307	128083409	103	+	2698	promoter	Atp5b	1	1	1	100.628	84.9751
chr10	128083913	128083974	62	+	2699	exon	Atp5b	5	40	36	0	7.68645
chr10	128084301	128084468	168	+	2700	exon	Atp5b	14	14	1	24.607	18.973
chr10	128085091	128085173	83	+	2701	exon	Atp5b	1	110	110	17.4883	12.307
chr10	128088493	128088510	18	+	2702	exon	Atp5b	1	1	1	9.80196	25.7763
chr10	128127690	128127725	36	+	2704	exon	Baz2a	43	43	1	6.46594	15.4319
chr10	128176457	128176488	32	-	3458	promoter	Rbms2	23	71	49	10.3718	9.79312
chr10	128176605	128176678	74	-	3459	promoter	Rbms2	22	96	75	6.54921	0
chr10	128180246	128180284	39	-	3460	promoter	Rbms2	47	64	18	0	10.2688
chr10	128211797	128211815	19	-	3462	promoter	Spryd4	2	9	8	24.2876	19.6531
chr10	128232043	128232123	81	+	2709	promoter	Timeless	46	46	1	139.263	90.8281
chr10	128247274	128247325	52	+	2711	intron	Timeless	20	54	35	6.95545	28.9028
chr10	128252770	128252777	8	+	2713	exon	Timeless	31	33	3	17.4886	0
chr10	128270516	128270559	44	+	2714	promoter	Stat2	11	75	65	18.9333	27.8069
chr10	128303320	128303402	83	+	2715	promoter	Pan2	1	1	1	9.15094	11.5657
chr10	128304374	128304382	9	+	2716	exon	Pan2	4	21	18	0	6.66692
chr10	128322462	128322493	32	-	3464	unknown	NA	30	112	83	9.15094	4.89941
chr10	128322566	128322723	158	+	2717	promoter	Cnpy2	19	86	68	45.4705	73.4539
chr10	128337746	128337838	93	+	2718	promoter	Cs	1	1	1	94.788	77.7794
chr10	128409317	128409375	59	-	3467	promoter	Nabp2	33	33	1	41.82	42.9944
chr10	128409757	128409876	120	-	3468	promoter	Nabp2	92	92	1	113.212	149.288
chr10	128474505	128474574	70	+	2725	intron	Smarcc2	15	34	20	12.7742	7.48255
chr10	128483301	128483319	19	+	2726	exon	Smarcc2	19	19	1	5.81829	0
chr10	128493315	128493318	4	+	2727	unknown	NA	45	45	1	6.7117	0
chr10	128493549	128493626	78	-	3471	promoter	Myl6	2	143	142	0	18.9747
chr10	128493842	128493877	36	-	3472	promoter	Myl6	7	7	1	954.576	1029.91
chr10	128498655	128498661	7	-	3473	promoter	Myl6b	2	68	67	6.7117	0
chr10	128546449	128546451	3	-	3476	intron	Zc3h10	3	20	18	0	6.93881
chr10	128547423	128547474	52	-	3477	promoter	Zc3h10	9	34	26	337.538	261.227
chr10	128547752	128547754	3	-	3478	promoter	Zc3h10	2	21	20	4.43887	0
chr10	128548973	128549137	165	-	3481	promoter	Rpl41	2	14	13	10090.1	3702.81
chr10	128558667	128558742	76	-	3482	exon	Pa2g4	7	38	32	3.06151	17.0024
chr10	128560094	128560192	99	-	3483	exon	Pa2g4	6	32	27	0	8.84177
chr10	128565879	128566029	151	-	3487	promoter	Pa2g4	12	20	9	3495.01	2394.75
chr10	128584497	128584557	61	-	3489	intron	Erbb3;Mir6917	27	37	11	3.69383	24.0794
chr10	128625214	128625306	93	-	3491	exon	Rps26	66	67	2	0	6.12312
chr10	128626500	128626531	32	-	3493	promoter	Rps26	13	13	1	3622.7	4446.92
chr10	128626695	128626731	37	-	3494	promoter	Rps26	2	16	15	23.3767	4.69685
chr10	128704955	128705071	117	-	3501	promoter	Cdk2	1	1	1	55.7339	67.5703
chr10	128706259	128706266	8	+	2730	promoter	Pmel	2	2	1	6.22431	0
chr10	128744950	128745023	74	+	2733	unknown	NA	3	30	28	19.8668	38.696
chr10	128747872	128747891	20	+	2735	promoter	Pym1	3	3	1	11.5933	4.62745
chr10	128748519	128748546	28	+	2736	promoter	Pym1	26	137	112	7.52438	0
chr10	128804717	128804748	32	+	2738	intron	Dnajc14	37	41	5	17.245	9.18155
chr10	128821570	128821647	78	-	3506	promoter	Ormdl2	84	95	12	55.8576	110.874
chr10	128821909	128821947	39	+	2742	promoter	Sarnp	8	89	82	72.3113	23.9415
chr10	128909904	128909933	30	+	2751	promoter	Cd63	12	62	51	364.869	586.175
chr10	128923469	128923528	60	-	3507	promoter	Bloc1s1	1	1	1	92.1314	122.79
chr10	13008450	13008556	107	+	2018	exon	Sf3b5	22	32	11	46.2447	13.6661
chr10	130542306	130542382	77	+	2752	unknown	Gm31793	9	31	23	126.624	94.1168
chr10	13182322	13182382	61	-	2797	exon	Ltv1	1	1	1	0	6.1911
chr10	13552919	13553036	118	-	2799	promoter	Pex3	20	20	1	3.86387	25.0981
chr10	13553218	13553329	112	+	2022	promoter	Adat2	6	34	29	73.5998	88.7352
chr10	14698264	14698274	11	-	2802	intron	Vta1	5	44	40	7.60567	0
chr10	14705475	14705523	49	-	2803	promoter	Vta1	9	9	1	71.1255	33.0185
chr10	14747378	14747382	5	-	2804	promoter	NA	17	23	7	6.54921	7.9583
chr10	17723223	17723228	6	+	2025	promoter	Cited2	26	68	43	16.8376	0
chr10	18023153	18023172	20	-	2808	promoter	Abracl	8	8	1	32.4572	16.5962
chr10	19907652	19907656	5	-	2813	promoter	Pex7	20	20	1	0	14.1413
chr10	20312468	20312531	64	+	2035	promoter	Bclaf1	48	69	22	0	12.1712
chr10	20322972	20323048	77	+	2037	exon	Bclaf1	6	6	1	9.5578	13.8095
chr10	20325240	20325333	94	+	2038	exon	Bclaf1	3	65	63	9.2323	5.78322
chr10	20347795	20347850	56	+	2042	promoter	Mtfr2	1	1	1	44.5427	98.3159
chr10	21342484	21342492	9	+	2047	exon	Hbs1l	23	23	1	9.2323	0
chr10	21978648	21978718	71	+	2053	promoter	Sgk1	26	74	49	44.8649	28.6996
chr10	21978889	21978894	6	+	2054	promoter	Sgk1	8	8	1	6.95545	0
chr10	21981047	21981059	13	+	2055	intron	Sgk1	1	1	1	12.3265	0
chr10	21991485	21991490	6	+	2056	intron	Sgk1	19	38	20	26.4507	11.4238
chr10	21991734	21991830	97	+	2057	promoter	Sgk1	3	3	1	9.15094	0
chr10	21992224	21992228	5	+	2058	promoter	Sgk1	36	162	127	10.1275	9.25338
chr10	21994684	21994720	37	+	2061	promoter	Sgk1	18	23	6	150.931	173.029
chr10	22731314	22731318	5	-	2823	promoter	Tbpl1	78	78	1	0	6.12312
chr10	23785630	23785639	10	-	2826	exon	Rps12	4	39	36	17.8939	60.3582
chr10	23785934	23786013	80	-	2827	exon	Rps12	10	52	43	11.6702	53.1788
chr10	23787201	23787231	31	-	2832	promoter	Rps12	13	96	84	24.4903	33.5055
chr10	24870035	24870093	59	+	2069	promoter	Med23	91	91	1	1026.65	492.958
chr10	25359830	25359877	48	+	2077	promoter	Epb41l2	30	30	1	13.1926	11.3559
chr10	25382155	25382241	87	+	2078	intron	Epb41l2	19	133	115	84.2193	49.6329
chr10	25383645	25383656	12	-	2845	unknown	NA	1	1	1	8.82551	10.8123
chr10	25383808	25383857	50	+	2079	intron	Epb41l2	36	102	67	61.7228	35.822
chr10	25432576	25432657	82	+	2082	promoter	Epb41l2	14	14	1	37.0694	64.4517
chr10	25441934	25441948	15	+	2083	promoter	Epb41l2	3	3	1	0	7.9583
chr10	26375993	26375998	6	-	2847	unknown	NA	8	80	73	47.8349	45.395
chr10	28074860	28074866	7	+	2087	promoter	Ptprk	1	1	1	7.36181	0
chr10	29143699	29143787	89	+	2094	promoter	NA	4	4	1	8.50013	26.3806
chr10	29144089	29144156	68	+	2095	promoter	Soga3	24	28	5	34.1727	26.2357
chr10	29147648	29147670	23	+	2098	promoter	Soga3	31	42	12	10.6974	0
chr10	29313548	29313584	37	+	2101	promoter	Echdc1	18	18	1	20.7495	3.81146
chr10	29362021	29362073	53	-	2852	promoter	Rnf146	6	14	9	86.6834	80.1014
chr10	30600669	30600703	35	-	2857	promoter	Trmt11	1	1	1	77.7415	54.3194
chr10	31313397	31313417	21	+	2102	promoter	Hddc2	10	25	16	10.6974	20.2656
chr10	31445795	31445869	75	-	2866	promoter	Tpd52l1	2	117	116	25.2248	30.1923
chr10	33951226	33951247	22	-	2871	promoter	Zup1	50	66	17	9.2323	10.6765
chr10	34019511	34019578	68	-	2873	promoter	Rwdd1	7	7	1	43.812	97.0152
chr10	34207203	34207233	31	-	2875	promoter	Dse	30	37	8	39.4561	53.4425
chr10	34207603	34207619	17	-	2876	promoter	Dse	66	66	1	6.14309	0
chr10	34233525	34233568	44	-	2882	unknown	Gm26564	28	61	34	10.8603	5.8512
chr10	36924506	36924554	49	+	2115	unknown	NA	1	1	1	6.30553	0
chr10	36936496	36936499	4	+	2116	unknown	NA	11	14	4	0	5.44331
chr10	36974516	36974576	61	+	2117	promoter	Hdac2	40	47	8	54.8972	19.5183
chr10	37138621	37138647	27	-	2885	promoter	Marcks	1	1	1	0	7.48667
chr10	37138876	37138948	73	-	2886	promoter	Marcks	1	1	1	129.233	133.811
chr10	39133976	39134046	71	+	2119	promoter	Tube1	1	1	1	54.1269	54.0757
chr10	39198922	39198924	3	+	2121	promoter	Gm6477	52	68	17	0.0791937	6.32705
chr10	39369757	39369770	14	+	2122	promoter	Fyn	3	3	1	13.712	0
chr10	39613244	39613328	85	+	2126	promoter	Traf3ip2	1	1	1	0	7.07475
chr10	3973145	3973233	89	+	1976	promoter	Mthfd1l	4	47	44	18.2246	9.1136
chr10	3984170	3984193	24	+	1977	exon	Mthfd1l	24	48	25	0	5.98716
chr10	39844631	39844636	6	+	2129	intron	Rev3l	1	34	34	0	8.02626
chr10	40246830	40246882	53	-	2890	promoter	Rpf2	1	1	1	7.82769	0
chr10	40246995	40247050	56	-	2891	promoter	Rpf2	1	1	1	176.264	154.523
chr10	40251205	40251233	29	-	2892	exon	Gtf3c6	16	18	3	11.1046	0
chr10	40257661	40257698	38	-	2893	promoter	Gtf3c6	14	14	1	724.916	825.78
chr10	40302188	40302192	5	-	2898	promoter	NA	26	38	13	5.16893	15.9158
chr10	40349328	40349371	44	+	2133	promoter	Cdk19	6	57	52	44.0299	23.4641
chr10	40883076	40883119	44	-	2902	promoter	Cdc40	69	69	1	10.0461	6.59895
chr10	41303205	41303241	37	-	2904	promoter	Fig4	2	39	38	13.7935	43.2879
chr10	41415336	41415422	87	-	2905	unknown	NA	9	74	66	5.98068	10.4726
chr10	41490349	41490352	4	-	2907	promoter	Smpd2	9	35	27	6.38675	0
chr10	41519501	41519506	6	+	2140	promoter	Cd164	1	1	1	38.5346	15.9845
chr10	41809622	41809667	46	-	2911	promoter	Cep57l1	19	31	13	554.997	592.707
chr10	41809888	41809962	75	-	2912	promoter	NA	1	1	1	39.4452	70.5144
chr10	41810559	41810576	18	+	2144	exon	Sesn1	1	71	71	13.1	0
chr10	42274574	42274599	26	-	2914	intron	Foxo3	26	44	19	0.0791937	23.5339
chr10	42475124	42475151	28	-	2916	intron	Afg1l	3	21	19	7.44309	0
chr10	42478416	42478419	4	-	2918	promoter	Afg1l	27	27	1	5.16893	5.51203
chr10	4253887	4253951	65	+	1982	unknown	NA	16	16	1	12.9356	68.8312
chr10	4266122	4266371	250	+	1983	promoter	NA	2	23	22	419.825	413.212
chr10	43221510	43221540	31	+	2154	promoter	Pdss2	33	55	23	12.082	19.6541
chr10	4334543	4334571	29	+	1988	intron	Akap12	41	106	66	199.337	175.395
chr10	43479092	43479110	19	+	2156	promoter	Bend3	3	3	1	11.1046	11.9674
chr10	43479266	43479300	35	+	2157	promoter	Bend3	18	18	1	25.1731	0
chr10	43490055	43490060	6	+	2158	intron	Bend3	4	5	2	0	12.2391
chr10	43540957	43540976	20	-	2922	promoter	1700021F05Rik	2	48	47	57.6791	62.0983
chr10	4355177	4355246	70	+	1992	exon	Akap12	1	1	1	0	6.80286
chr10	4355959	4355961	3	+	1993	exon	Akap12	2	3	2	10.0461	0
chr10	4356671	4356701	31	+	1994	exon	Akap12	72	111	40	8.90686	0
chr10	4375184	4375389	206	-	2758	intron	Zbtb2	6	43	38	5.32451	14.9637
chr10	43901682	43901749	68	-	2924	promoter	Qrsl1	67	67	1	21.5241	12.7236
chr10	43901824	43901863	40	+	2162	promoter	Rtn4ip1	2	30	29	10.9061	5.51129
chr10	44268465	44268496	32	+	2165	promoter	Atg5	14	14	1	98.7257	59.0245
chr10	4432607	4432650	44	+	1999	promoter	Armt1	5	5	1	78.7666	87.7021
chr10	4435563	4435606	44	-	2761	unknown	NA	1	1	1	26.7685	36.3801
chr10	44392198	44392380	183	+	2168	unknown	NA	12	42	31	9.2323	10.5467
chr10	45469122	45469139	18	-	2926	exon	Lin28b	2	63	62	11.3489	0
chr10	45470273	45470275	3	-	2927	promoter	Lin28b	1	1	1	0	10.6765
chr10	45485664	45485749	86	-	2929	unknown	Lin28b	14	14	1	7.60567	31.1458
chr10	45486280	45486378	99	-	2930	unknown	Lin28b	18	18	1	0	18.4979
chr10	45677124	45677128	5	+	2171	exon	Hace1	1	1	1	0	12.5788
chr10	45875307	45875311	5	+	2172	unknown	Gpx4-ps2	2	50	49	0.158907	16.5253
chr10	52233624	52233699	76	+	2175	promoter	Dcbld1	1	1	1	13.7493	32.2163
chr10	52382100	52382135	36	-	2938	promoter	Gopc	16	62	47	58.6835	25.8492
chr10	52417520	52417627	108	+	2180	promoter	Nus1	1	1	1	15.8369	11.2883
chr10	52436856	52436946	91	+	2183	exon	Nus1	1	1	1	6.46798	0
chr10	53596852	53597259	408	+	2187	promoter	Asf1a	69	99	31	147.257	112.396
chr10	56115092	56115098	7	+	2189	exon	Msl3l2	19	19	1	0	13.0543
chr10	56377279	56377305	27	+	2192	promoter	NA	1	1	1	6.46798	17.6834
chr10	57532434	57532474	41	-	2946	promoter	Serinc1	1	1	1	264.035	141.327
chr10	5804592	5804655	64	-	2765	intron	Fbxo5	26	93	68	20.9883	0
chr10	5805399	5805434	36	-	2766	promoter	Fbxo5	1	1	1	12.2102	0
chr10	5805910	5805962	53	-	2767	promoter	NA	10	10	1	81.5989	130.647
chr10	58255517	58255610	94	+	2196	promoter	Gcc2	4	18	15	8.82551	0
chr10	58323547	58323572	26	+	2198	promoter	Lims1	1	1	1	28.4327	28.3581
chr10	58446866	58446927	62	+	2201	promoter	Ranbp2	12	86	75	99.0235	97.9897
chr10	58477445	58477453	9	+	2205	exon	Ranbp2	41	62	22	8.50013	0
chr10	58479998	58480087	90	+	2209	exon	Ranbp2	8	8	1	10.1275	14.413
chr10	58497951	58497962	12	+	2217	promoter	Ccdc138	1	1	1	0	11.2879
chr10	59221481	59221522	42	-	2950	promoter	Sept10	6	6	1	34.2234	28.7162
chr10	59221924	59221954	31	+	2219	promoter	Sowahc	1	1	1	11.9191	0
chr10	59323366	59323372	7	+	2220	promoter	P4ha1	102	106	5	12.6524	10.6101
chr10	59702616	59702660	45	+	2222	promoter	Micu1	1	1	1	40.4948	35.2195
chr10	59897748	59897758	11	+	2223	exon	Dnajb12	6	117	112	0	7.82238
chr10	60002824	60002863	40	+	2224	promoter	Ascc1	47	47	1	0	57.1799
chr10	60002975	60002981	7	-	2956	promoter	Anapc16	20	150	131	0	12.2391
chr10	60277688	60277717	30	+	2227	promoter	Psap	16	16	1	8.66281	51.3849
chr10	60294716	60294728	13	+	2228	exon	Psap	4	47	44	0	11.3559
chr10	60724610	60724615	6	-	2958	intron	Slc29a3	33	33	1	0	5.23935
chr10	61147603	61147707	105	-	2963	promoter	Sgpl1	47	47	1	112.622	125.551
chr10	61383340	61383369	30	-	2968	promoter	Pald1	15	33	19	8.58147	0
chr10	61415679	61415748	70	-	2969	unknown	NA	1	1	1	6.54921	9.99697
chr10	61418287	61418290	4	+	2231	promoter	Nodal	15	15	1	0.559474	2.51916
chr10	61648572	61648689	118	+	2232	promoter	Ppa1	28	111	84	96.5435	58.4451
chr10	61680304	61680374	71	+	2233	promoter	Sar1a	1	1	1	79.3095	98.6064
chr10	61695512	61695537	26	+	2236	promoter	Tysnd1	1	1	1	2.49515	3.13199
chr10	61715304	61715327	24	+	2237	promoter	Aifm2	1	1	1	11.186	0
chr10	61829468	61829643	176	+	2238	unknown	NA	17	46	30	21.6794	15.9155
chr10	62340128	62340178	51	-	2977	promoter	Hk1	1	1	1	9.6909	7.28142
chr10	62449699	62449786	88	-	2979	promoter	Supv3l1	1	1	1	11.6747	0
chr10	62486692	62486775	84	-	2983	promoter	Vps26a	1	1	1	226.026	316.183
chr10	62580627	62580746	120	-	2984	exon	Ddx21	1	1	1	8.25614	11.6277
chr10	62581462	62581520	59	-	2985	exon	Ddx21	1	1	1	11.0232	15.2367
chr10	62582604	62582611	8	-	2987	exon	Ddx21	5	128	124	0	12.0353
chr10	62588664	62588666	3	-	2988	exon	Ddx21	10	66	57	17.464	0
chr10	62590659	62590664	6	-	2989	exon	Ddx21	12	24	13	0	7.89034
chr10	62602272	62602342	71	-	2994	promoter	Ddx21	16	16	1	299.762	318.507
chr10	62651177	62651222	46	-	2995	promoter	Ddx50	8	18	11	83.7905	49.0465
chr10	62753226	62753285	60	-	2996	exon	Ccar1	1	38	38	6.95545	11.3562
chr10	62760162	62760222	61	-	2998	exon	Ccar1	31	60	30	35.3886	13.1223
chr10	62792252	62792360	109	-	3000	promoter	Ccar1	6	35	30	26.624	65.4049
chr10	62804796	62804820	25	-	3002	exon	Tet1	116	201	86	8.50013	0
chr10	62840013	62840095	83	-	3012	exon	Tet1	59	72	14	0	8.23015
chr10	62840274	62840341	68	-	3013	exon	Tet1	27	33	7	9.80196	0
chr10	62879947	62879950	4	-	3018	promoter	Tet1	28	92	65	0	10.8123
chr10	62887340	62887553	214	-	3021	promoter	Tet1	17	17	1	67.4616	109.817
chr10	62892707	62892887	181	-	3022	promoter	Tet1	1	1	1	596.231	313.973
chr10	62893544	62893563	20	+	2241	unknown	NA	7	7	1	0	11.22
chr10	62897179	62897212	34	+	2244	unknown	NA	2	44	43	0	6.12312
chr10	62904649	62904677	29	-	3027	intron	Tet1	25	46	22	8.0935	0
chr10	62947021	62947102	82	+	2246	promoter	Dna2	16	50	35	358.908	72.4937
chr10	63023820	63023891	72	-	3029	promoter	Hnrnph3	1	1	1	0	32.6281
chr10	63193074	63193163	90	-	3033	exon	Mypn	2	38	37	10.2089	0
chr10	63243808	63243951	144	+	2249	promoter	Herc4	2	53	52	132.879	134.567
chr10	63366117	63366137	21	-	3037	intron	Sirt1	8	53	46	9.2323	0
chr10	67096492	67096517	26	+	2256	promoter	Jmjd1c	1	1	1	10.3718	19.858
chr10	67096994	67097080	87	+	2257	intron	Jmjd1c	20	20	1	165.038	153.649
chr10	67126072	67126105	34	+	2259	intron	Jmjd1c	1	1	1	9.5578	0
chr10	67254571	67254574	4	+	2270	exon	Jmjd1c	1	1	1	0	5.91918
chr10	67979714	67979775	62	+	2275	promoter	Rtkn2	38	41	4	60.5907	79.2469
chr10	68136584	68136656	73	-	3052	promoter	Arid5b	24	30	7	36.5417	22.5142
chr10	69352875	69352944	70	-	3063	promoter	Cdk1	58	100	43	11491.2	10078.2
chr10	69925836	69925883	48	+	2280	promoter	Ank3	18	29	12	4.27671	43.6556
chr10	70096490	70096496	7	+	2282	unknown	NA	22	84	63	0	9.72517
chr10	70110283	70110293	11	+	2284	intron	Ccdc6	4	13	10	17.3274	23.3177
chr10	70365294	70365401	108	+	2286	unknown	NA	1	2	2	81.7817	25.6357
chr10	71238216	71238223	8	+	2292	unknown	NA	23	82	60	0	8.84177
chr10	7212205	7212238	34	-	2768	promoter	Cnksr3	56	85	30	20.4157	32.7781
chr10	72654886	72654953	68	+	2297	promoter	Zwint	69	69	1	466.306	680.225
chr10	74719496	74719611	116	-	3069	unknown	NA	1	1	1	43.4069	6.59895
chr10	74719743	74719762	20	-	3070	unknown	NA	1	1	1	23.6823	0
chr10	7473569	7473615	47	-	2769	promoter	Ulbp1	1	1	1	18.2216	3.13136
chr10	75212078	75212140	63	+	2300	promoter	Specc1l	15	25	11	9.5578	13.5991
chr10	75518019	75518033	15	+	2303	promoter	Snrpd3	1	1	1	16.2741	8.09423
chr10	75764321	75764358	38	-	3075	promoter	Cabin1	107	107	1	33.6406	23.3911
chr10	75773361	75773414	54	-	3076	promoter	Ddt;Gm20441	1	1	1	21.5622	110.317
chr10	75837328	75837382	55	-	3079	promoter	Gstt2	5	66	62	9.96474	8.70586
chr10	75837549	75837557	9	+	2306	unknown	NA	1	1	1	0	9.72517
chr10	75837659	75837674	16	+	2307	unknown	NA	26	26	1	8.74416	27.9428
chr10	75860209	75860279	71	-	3081	promoter	Mif	22	22	1	0	28.4159
chr10	75921548	75921600	53	-	3083	promoter	Smarcb1	34	34	1	0	10.9482
chr10	75935885	75935891	7	+	2310	promoter	Chchd10	27	27	1	11.2675	0
chr10	75940662	75940695	34	-	3085	promoter	Gm867	2	53	52	0	17.4782
chr10	75950846	75950891	46	-	3086	unknown	NA	1	1	1	7.19925	8.36607
chr10	76027646	76027657	12	+	2314	unknown	NA	68	101	34	8.50013	0
chr10	76032609	76032656	48	+	2315	promoter	Zfp280b	36	43	8	15.2117	25.9725
chr10	76442643	76442797	155	-	3092	promoter	Pcnt	60	122	63	82.5686	105.924
chr10	76468797	76468849	53	-	3093	promoter	Ybey	2	78	77	55.316	20.9451
chr10	76468933	76468971	39	+	2316	promoter	Mcm3ap	8	8	1	11.0232	0
chr10	76531599	76531657	59	+	2320	promoter	Lss	1	9	9	42.7202	63.8986
chr10	7663252	7663306	55	-	2771	promoter	Pcmt1	1	36	36	3.06151	41.9533
chr10	7667526	7667643	118	+	2001	promoter	Nup43	9	9	1	89.596	100.611
chr10	77033215	77033252	38	+	2322	promoter	Slc19a1	13	48	36	16.5123	26.5138
chr10	77137844	77137847	4	-	3099	intron	Col18a1	23	23	1	0	12.9864
chr10	77166414	77166534	121	-	3101	promoter	Col18a1	100	141	42	320.942	69.5138
chr10	77178796	77178862	67	-	3103	unknown	NA	10	10	1	17.1631	0
chr10	77191510	77191529	20	+	2323	unknown	NA	1	1	1	4.35779	0
chr10	77201151	77201154	4	-	3109	unknown	NA	5	28	24	7.93087	0
chr10	77259303	77259310	8	+	2326	promoter	Pofut2	64	97	34	16.4032	7.34662
chr10	7726070	7726097	28	+	2002	promoter	Katna1	20	20	1	20.3215	37.9052
chr10	77418220	77418240	21	-	3112	promoter	Adarb1	18	18	1	0	6.87083
chr10	77515804	77515825	22	-	3113	promoter	NA	1	1	1	9.63918	0.477265
chr10	77581759	77581782	24	+	2329	promoter	Pttg1ip	4	4	1	27.1826	5.10368
chr10	77592953	77592957	5	+	2330	exon	Pttg1ip	10	10	1	0	10.0649
chr10	77606197	77606233	37	+	2331	promoter	Sumo3;Gm49325	27	27	1	292.594	244.418
chr10	77622324	77622360	37	+	2333	promoter	Gm49325;Ube2g2	1	1	1	40.5228	0
chr10	7780885	7780894	10	-	2772	promoter	Ginm1	44	44	1	0	15.9823
chr10	7792877	7792938	62	+	2003	promoter	Ppil4	1	1	1	104.144	71.1186
chr10	78009738	78009769	32	-	3117	promoter	Pfkl	24	24	1	216.793	251.942
chr10	78049886	78049952	67	+	2335	promoter	Dnmt3l	7	51	45	11.8038	27.9426
chr10	78169754	78169770	17	-	3121	promoter	Gatd3a	61	103	43	0	7.82238
chr10	78185109	78185162	54	-	3123	promoter	Pwp2	70	100	31	252.043	180.656
chr10	78259858	78259892	35	-	3124	unknown	Gm30122	1	1	1	13.1414	20.0613
chr10	78405048	78405195	148	-	3127	exon	Rrp1	24	38	15	17.9772	0
chr10	78412956	78413014	59	-	3128	promoter	Rrp1	1	1	1	81.1283	131.124
chr10	78425700	78425719	20	+	2340	promoter	Cstb	1	1	1	12.9784	23.7315
chr10	78575028	78575032	5	+	2342	promoter	Ilvbl	46	65	20	0	8.23015
chr10	79097561	79097579	19	-	3131	promoter	2610008E11Rik	22	94	73	14.5635	28.765
chr10	79497208	79497213	6	+	2345	unknown	NA	12	23	12	7.60567	8.97769
chr10	79682208	79682223	16	+	2347	promoter	Cdc34	16	16	1	95.6366	169.043
chr10	79704484	79704512	29	+	2349	promoter	Bsg	2	79	78	30.5278	35.898
chr10	79739203	79739298	96	-	3135	promoter	Polrmt	60	60	1	0	5.17137
chr10	79746495	79746582	88	-	3137	promoter	Polrmt	8	61	54	81.8473	136.714
chr10	79854634	79854681	48	+	2353	promoter	Ptbp1	3	3	1	816.439	762.165
chr10	79908901	79908934	34	-	3139	promoter	Med16	3	3	1	14.5671	30.317
chr10	79927305	79927313	9	+	2358	promoter	Arid3a	34	65	32	0	9.79312
chr10	79960150	79960162	13	+	2359	promoter	Wdr18	1	1	1	20.9886	14.6923
chr10	80039646	80039735	90	-	3142	promoter	Polr2e	27	27	1	254.349	266.689
chr10	80053390	80053405	16	-	3144	unknown	NA	2	2	1	18.5473	0
chr10	80053496	80053804	309	+	2367	promoter	Gpx4	1	16	16	2056.44	13379.1
chr10	80142307	80142388	82	+	2372	promoter	Atp5d	1	1	1	4.76328	27.748
chr10	80148252	80148288	37	+	2373	promoter	Midn	3	39	37	10.4532	18.8278
chr10	80226651	80226715	65	+	2379	promoter	Pwwp3a	28	87	60	51.1369	55.0633
chr10	80249450	80249475	26	+	2382	promoter	Ndufs7	61	61	1	6.22431	5.51129
chr10	80261463	80261481	19	+	2383	promoter	NA	1	1	1	11.9191	0
chr10	80264991	80265043	53	+	2384	promoter	Dazap1	1	1	1	0	21.217
chr10	80292460	80292499	40	+	2386	promoter	Rps15	8	8	1	349.858	502.508
chr10	80320525	80320533	9	-	3147	promoter	2310011J03Rik	1	1	1	0	29.7051
chr10	80406767	80406818	52	-	3154	promoter	Uqcr11	1	3	3	55.2856	67.2367
chr10	80433622	80433652	31	-	3155	promoter	Tcf3	11	11	1	25.9813	19.6539
chr10	80433919	80433993	75	-	3156	promoter	NA	14	14	1	20.0942	27.6854
chr10	80526295	80526340	46	-	3157	intron	Atp8b3	26	38	13	8.0935	0
chr10	80549862	80549870	9	-	3158	exon	Rexo1	2	2	1	0	5.23935
chr10	80561546	80561574	29	-	3159	promoter	Rexo1	35	35	1	8.0935	0
chr10	80577715	80577738	24	-	3163	promoter	NA	15	15	1	0	11.3559
chr10	80602855	80602911	57	+	2391	promoter	Scamp4;Adat3	82	82	1	51.5542	28.2912
chr10	80623673	80623713	41	+	2392	intron	Csnk1g2	1	1	1	0	16.3238
chr10	80742247	80742262	16	-	3171	promoter	Ap3d1	3	3	1	0	10.3367
chr10	80798238	80798312	75	-	3173	promoter	Plekhj1	62	62	1	8.17482	24.1385
chr10	80798554	80798561	8	-	3174	promoter	Plekhj1	38	40	3	6.79294	0
chr10	80798698	80798747	50	+	2400	promoter	Sf3a2	1	1	1	33.8047	0
chr10	80826653	80826689	37	+	2401	promoter	Oaz1	18	18	1	191.972	104.659
chr10	80855178	80855231	54	-	3176	promoter	Lsm7	17	62	46	256.066	235.382
chr10	80855302	80855304	3	+	2404	promoter	Sppl2b	12	46	35	0	3.06334
chr10	80900741	80900846	106	-	3177	promoter	Timm13	1	1	1	147.621	255.17
chr10	81014885	81014917	33	-	3180	promoter	Gng7	111	185	75	9.39286	25.0327
chr10	81060138	81060200	63	-	3181	promoter	Sgta	42	67	26	18.2449	46.4593
chr10	81070084	81070145	62	+	2407	promoter	Thop1	33	52	20	80.3077	47.313
chr10	81135606	81135637	32	+	2411	promoter	Zbtb7a	112	116	5	0	10.2688
chr10	81137716	81137745	30	+	2413	promoter	Zbtb7a	9	46	38	13.0599	14.2092
chr10	81167715	81167846	132	-	3183	promoter	Pias4	22	68	47	71.6562	94.43
chr10	81176647	81176693	47	+	2419	promoter	Eef2	30	30	1	102.824	113.749
chr10	81177867	81177875	9	+	2421	exon	Eef2	1	1	1	0	6.39502
chr10	81179092	81179258	167	+	2423	exon	Eef2	2	13	12	16.7366	18.4308
chr10	81181086	81181107	22	+	2429	exon	Eef2	37	112	76	7.93087	9.52132
chr10	81182033	81182053	21	+	2430	exon	Eef2	16	26	11	8.25614	0
chr10	81182194	81182240	47	+	2431	exon	Eef2	3	39	37	11.3134	0.0682922
chr10	81183007	81183030	24	+	2432	promoter	Dapk3	64	117	54	22.6166	18.6402
chr10	81230785	81230787	3	-	3185	promoter	Atcay	15	52	38	11.5118	0
chr10	81266915	81266942	28	-	3186	promoter	Mrpl54	16	33	18	71.7272	75.9028
chr10	81268190	81268264	75	+	2435	promoter	Apba3	110	135	26	69.4306	91.2979
chr10	81292987	81293022	36	+	2436	promoter	Pip5k1c	15	15	1	55.5921	7.89034
chr10	81321198	81321213	16	+	2437	promoter	Cactin	1	1	1	3.46636	14.345
chr10	81351905	81351909	5	+	2443	unknown	NA	37	37	1	0	8.56994
chr10	81378505	81378529	25	-	3190	promoter	Fzr1	1	1	1	0	7.9583
chr10	81384438	81384511	74	+	2445	promoter	Dohh;Gm48551	18	24	7	279.722	217.256
chr10	81408567	81408603	37	+	2446	unknown	NA	1	5	5	0	11.5597
chr10	81409581	81409611	31	+	2447	unknown	Gm16104	69	82	14	11.5933	11.5597
chr10	81496334	81496363	30	-	3193	promoter	Ncln	2	73	72	20.7449	6.59895
chr10	81559460	81559493	34	+	2449	promoter	Aes	8	37	30	5.25008	12.994
chr10	81597341	81597353	13	-	3196	intron	Tle6	3	3	1	0	18.4983
chr10	81606352	81606370	19	+	2451	promoter	BC025920	25	193	169	6.8742	0
chr10	81627523	81627604	82	-	3198	promoter	Sirt6	1	4	4	34.491	84.2293
chr10	81649026	81649091	66	+	2455	promoter	Gm10778	1	1	1	83.6735	61.3585
chr10	82048005	82048030	26	-	3199	unknown	NA	1	1	1	4.27671	8.23015
chr10	82048083	82048128	46	+	2456	promoter	Zfp873	8	31	24	137.708	73.7873
chr10	82083292	82083357	66	+	2457	promoter	BC024063	2	26	25	38.076	48.8809
chr10	82241279	82241289	11	-	3201	promoter	Zfp938	4	30	27	301.726	280.682
chr10	82354240	82354310	71	+	2460	promoter	Gm4924	3	5	3	67.5364	99.3253
chr10	82623221	82623240	20	-	3202	promoter	1190007I07Rik	1	1	1	5.4124	0
chr10	82629812	82629817	6	+	2461	promoter	NA	3	4	2	0	10.2008
chr10	82764020	82764118	99	-	3206	promoter	Nfyb	31	47	17	36.0307	14.2771
chr10	82858975	82859104	130	-	3207	unknown	Gm38560	12	23	12	7.44309	5.78322
chr10	82859196	82859208	13	+	2464	promoter	Txnrd1	1	1	1	47.8256	91.8416
chr10	83344465	83344470	6	+	2471	unknown	NA	3	24	22	31.4408	6.1911
chr10	83360221	83360295	75	+	2472	promoter	D10Wsu102e	18	19	2	67.1604	83.4776
chr10	83543954	83544006	53	+	2476	promoter	Washc4	1	68	68	102.323	80.7963
chr10	83595145	83595164	20	+	2479	exon	Washc4	1	96	96	0	5.57928
chr10	83722899	83722963	65	+	2481	promoter	1500009L16Rik	2	2	1	15.4571	28.9784
chr10	84532382	84532425	44	-	3212	intron	Ckap4	10	10	1	7.60567	0
chr10	84554312	84554384	73	-	3213	unknown	NA	19	39	21	152.861	174.813
chr10	84622325	84622444	120	+	2484	promoter	Polr3b	1	50	50	344.922	401.719
chr10	84909603	84909629	27	-	3214	unknown	NA	9	9	1	10.7789	10.6765
chr10	84917224	84917259	36	+	2491	promoter	NA	2	42	41	0	20.0502
chr10	84917552	84917568	17	+	2492	promoter	NA	109	109	1	0	8.16219
chr10	84917680	84917755	76	+	2493	promoter	Ric8b	126	152	27	0	16.5962
chr10	85127984	85128017	34	-	3218	promoter	Mterf2	3	38	36	41.8043	21.6248
chr10	85871830	85871930	101	+	2499	promoter	Pwp1	1	1	1	328.717	293.12
chr10	85916917	85917002	86	-	3222	promoter	Prdm4	5	82	78	13.6671	9.93403
chr10	85957717	85957828	112	-	3224	promoter	Rtcb	26	74	49	294.788	373.495
chr10	86021860	86021942	83	+	2501	promoter	NA	3	3	1	7.19925	0
chr10	86685276	86685306	31	+	2502	unknown	NA	66	66	1	8.01218	0
chr10	86691687	86691751	65	-	3226	exon	Hsp90b1	67	95	29	4.35779	35.0254
chr10	86692154	86692250	97	-	3227	exon	Hsp90b1;Gm15344	7	28	22	15.8617	11.5678
chr10	86698336	86698442	107	-	3229	promoter	Hsp90b1	13	26	14	9.06957	23.3958
chr10	86698587	86698594	8	-	3230	promoter	Hsp90b1	9	9	1	10.616	0.545385
chr10	86702918	86702985	68	-	3232	exon	Hsp90b1	57	57	1	33.4846	0
chr10	86705372	86705614	243	-	3235	promoter	Hsp90b1;Gm25745	1	1	1	1145.8	816.977
chr10	88146882	88146906	25	-	3239	promoter	Parpbp	4	5	2	25.5527	6.12312
chr10	88146991	88147073	83	+	2508	promoter	Nup37	38	64	27	30.0591	37.1917
chr10	88201143	88201187	45	+	2510	promoter	Washc3	1	1	1	70.3188	76.7019
chr10	88731399	88731429	31	+	2517	promoter	Arl1	13	47	35	18.7592	19.2485
chr10	88743560	88743564	5	+	2518	exon	Arl1	14	61	48	3.30439	0
chr10	88826731	88826832	102	-	3250	promoter	Utp20	40	40	1	35.5539	37.3333
chr10	88826875	88826898	24	+	2519	unknown	NA	1	1	1	20.5811	28.6911
chr10	89453370	89453383	14	-	3252	unknown	NA	1	1	1	0	6.12312
chr10	89732277	89732313	37	-	3255	promoter	Actr6	37	74	38	24.5298	11.2879
chr10	91082693	91082743	51	-	3256	promoter	Apaf1	2	2	1	0	17.4016
chr10	91123964	91124008	45	-	3258	promoter	Slc25a3	1	1	1	76.0959	71.0289
chr10	91153359	91153362	4	-	3259	exon	Tmpo	3	3	1	10.4532	0
chr10	91171540	91171584	45	-	3264	promoter	Tmpo	1	1	1	64.5395	15.5158
chr10	93242160	93242186	27	-	3266	unknown	NA	7	22	16	0	18.6345
chr10	93297126	93297201	76	+	2529	unknown	NA	24	24	1	0	12.1032
chr10	93310120	93310159	40	-	3269	intron	Elk3	38	48	11	12.4894	0
chr10	93311007	93311087	81	-	3270	promoter	Elk3	1	1	1	0	21.431
chr10	93317312	93317332	21	+	2531	unknown	NA	10	26	17	7.28053	46.4305
chr10	93453387	93453517	131	+	2534	promoter	Lta4h	1	1	1	21.002	16.3366
chr10	93584059	93584092	34	-	3271	exon	Snrpf	29	63	35	22.1688	32.5041
chr10	93589631	93589667	37	-	3272	promoter	Snrpf	11	41	31	42.0316	0.545385
chr10	93889699	93889822	124	-	3274	promoter	Metap2	1	1	1	140.515	84.6791
chr10	94035739	94035783	45	-	3276	promoter	Vezt;Gm49628	28	29	2	74.9904	60.7015
chr10	94036095	94036117	23	+	2538	promoter	Fgd6	14	39	26	20.4179	75.6505
chr10	94199036	94199069	34	+	2541	promoter	Ndufa12	1	1	1	2931.72	3063.84
chr10	94688746	94688783	38	+	2544	promoter	Cep83	47	47	1	10.5346	5.10338
chr10	95324071	95324154	84	-	3286	promoter	Cradd	16	66	51	75.8819	49.5732
chr10	95416802	95416806	5	-	3291	promoter	Socs2	32	92	61	11.8836	7.41458
chr10	95456493	95456498	6	+	2553	unknown	NA	3	74	72	0	2.99532
chr10	95501933	95501951	19	-	3295	promoter	Mrpl42	1	1	1	101.949	66.1095
chr10	95515140	95515177	38	+	2555	promoter	Ube2n	84	84	1	83.8375	70.3696
chr10	95549843	95549847	5	-	3298	exon	Nudt4	1	1	1	8.90686	0
chr10	95564146	95564151	6	-	3302	promoter	Nudt4	15	53	39	88.2332	12.7826
chr10	95892187	95892223	37	-	3304	unknown	NA	1	1	1	13.6304	0
chr10	95892521	95892524	4	+	2558	unknown	NA	33	33	1	11.9191	11.4238
chr10	95893416	95893437	22	-	3305	unknown	NA	1	1	1	11.186	0
chr10	95940493	95940522	30	-	3308	unknown	NA	2	6	5	4.51997	11.2879
chr10	96616977	96617007	31	+	2560	promoter	Btg1	1	1	1	15.9432	0
chr10	96722547	96722679	133	-	3310	unknown	NA	25	27	3	32.2633	13.5377
chr10	96723687	96723716	30	+	2563	unknown	NA	7	7	1	10.9417	7.9583
chr10	98914666	98914713	48	+	2564	promoter	Atp2b1	50	68	19	0	43.2358
chr10	99261183	99261199	17	-	3314	unknown	NA	1	1	1	23.0266	8.09724
chr10	99263232	99263341	110	+	2570	promoter	Dusp6	1	1	1	100.181	116.467
chr1	10037866	10037967	102	-	934	promoter	Cops5	19	59	41	245.608	234.256
chr1	10038106	10038176	71	-	935	promoter	Cops5	1	12	12	11.5118	12.6541
chr1	10038236	10038272	37	+	32	promoter	Cspp1	2	13	12	14.3989	0
chr1	10039807	10039845	39	+	33	promoter	Cspp1	23	23	1	93.7949	60.753
chr1	102628283	102628306	24	-	1434	unknown	NA	34	34	1	0.0791937	11.7635
chr1	105663651	105663675	25	-	1438	promoter	Pign	1	1	1	0	13.394
chr1	105663862	105663909	48	+	449	promoter	Relch	53	53	1	19.8482	14.9037
chr1	106759670	106759683	14	-	1441	promoter	Kdsr	53	53	1	0	7.82238
chr1	106771716	106771777	62	-	1442	exon	Vps4b	1	1	1	19.9302	20.6734
chr1	106796253	106796314	62	-	1443	promoter	Vps4b	18	56	39	0	10.7444
chr1	106796602	106796720	119	-	1444	promoter	Vps4b	48	48	1	3.87144	66.3681
chr1	106796740	106796757	18	+	453	unknown	NA	4	50	47	8.74416	0
chr1	10878614	10878617	4	+	34	unknown	NA	16	56	41	18.9333	17.6828
chr11	100262154	100262201	48	-	5927	unknown	NA	21	62	42	0	7.9583
chr11	100265654	100265724	71	-	5928	exon	Krt42	8	8	1	37.2667	21.4205
chr11	100265899	100265903	5	-	5929	intron	Krt42	1	1	1	5.65591	0
chr11	100356109	100356122	14	-	5933	promoter	Hap1	7	7	1	5.98068	0
chr11	100356949	100356959	11	-	5936	unknown	NA	44	44	1	0	15.1689
chr11	100376890	100376901	12	-	5938	exon	Jup	26	26	1	0	8.97769
chr11	100377145	100377184	40	-	5939	intron	Jup	22	22	1	172.872	111.797
chr11	100386603	100386609	7	-	5940	intron	Jup	27	45	19	10.2904	0
chr11	100397763	100397776	14	-	5944	promoter	Jup	1	1	1	7.68696	0
chr11	100411877	100411893	17	-	5946	promoter	P3h4	1	1	1	0	18.0907
chr11	100441065	100441084	20	-	5947	promoter	Nt5c3b	21	138	118	5.81829	10.9482
chr11	100441108	100441163	56	+	4521	unknown	NA	2	44	43	16.6791	18.2972
chr11	100472732	100472784	53	-	5950	promoter	Klhl11	8	8	1	44.8435	38.2097
chr11	100493397	100493611	215	-	5955	exon	Acly	10	13	4	27.1316	25.5041
chr11	100493910	100493980	71	-	5956	exon	Acly	6	6	1	56.1332	41.4207
chr11	100494141	100494252	112	-	5957	intron	Acly	37	122	86	139.637	153.248
chr11	100527870	100527934	65	-	5960	promoter	Acly	83	255	173	29.0785	49.764
chr11	100584317	100584323	7	-	5963	exon	Dnajc7	7	14	8	5.98068	0
chr11	100613346	100613407	62	-	5969	promoter	Dnajc7	71	113	43	0	11.0841
chr11	100619072	100619125	54	-	5971	promoter	Dnajc7	4	4	1	0	12.307
chr11	100619597	100619710	114	-	5972	promoter	Dnajc7	4	15	12	1455.57	1400.05
chr11	100622912	100622991	80	+	4523	promoter	Nkiras2	39	60	22	49.3953	106.381
chr11	100770939	100770950	12	-	5977	promoter	Ghdc	6	43	38	31.0426	28.4049
chr11	100960726	100960772	47	-	5984	intron	Cavin1	2	2	1	20.5815	10.0649
chr11	100970612	100970617	6	-	5985	promoter	Cavin1	1	1	1	15.1797	3.40341
chr11	101009469	101009485	17	+	4526	promoter	Atp6v0a1	4	5	2	21.1216	11.4933
chr11	101070088	101070106	19	+	4528	promoter	Naglu	10	110	101	0	11.3559
chr11	101087291	101087308	18	+	4529	promoter	Mlx	38	38	1	74.4314	73.6294
chr11	101119830	101119865	36	-	5987	promoter	Retreg3	6	6	1	89.4245	56.4501
chr11	101119943	101120170	228	+	4530	promoter	Tubg1	2	2	1	144.729	88.853
chr11	101226427	101226446	20	-	5989	promoter	Ezh1	35	35	1	13.8297	0
chr11	101253727	101253759	33	+	4532	promoter	Ramp2;Vps25	1	1	1	64.897	79.8677
chr11	101278954	101278974	21	-	5993	promoter	Coa3	15	19	5	85.1843	39.4816
chr11	101279096	101279135	40	+	4535	promoter	Cntd1	16	54	39	97.3752	61.7928
chr11	101302233	101302288	56	-	5994	promoter	Becn1	27	27	1	59.4617	15.3708
chr11	101316226	101316261	36	+	4536	promoter	Psme3	32	32	1	31.7832	55.8323
chr11	101417381	101417431	51	-	5997	promoter	Gm27029;Aarsd1	11	77	67	84.0436	79.5512
chr11	101424217	101424277	61	-	5998	promoter	Gm27029;Ptges3l	20	20	1	5.4124	6.05514
chr11	101425075	101425104	30	+	4539	promoter	Rundc1	32	60	29	66.7348	92.0247
chr11	101442407	101442528	122	+	4540	promoter	Rpl27	56	94	39	256.822	307.945
chr11	101466181	101466251	71	-	6003	promoter	Vat1	41	105	65	103.783	20.7428
chr11	101468174	101468232	59	+	4544	promoter	Rnd2	11	59	49	21.116	7.21068
chr11	101488954	101488964	11	-	6004	exon	Brca1	7	21	15	11.186	0
chr11	101551633	101551644	12	-	6008	promoter	Brca1	1	1	1	24.8155	0
chr11	101551827	101551957	131	-	6009	promoter	Brca1	1	1	1	463.379	294.228
chr11	101552095	101552113	19	+	4545	promoter	NA	18	43	26	8.0935	0
chr11	101552863	101552869	7	+	4546	promoter	Nbr1	22	47	26	0	32.015
chr11	101604845	101604949	105	+	4550	unknown	Gm26316	56	84	29	0	2.3831
chr11	101610606	101610692	87	+	4551	unknown	Gm11635	48	72	25	0	9.45337
chr11	101627178	101627197	20	+	4554	unknown	Rdm1	4	62	59	7.43105	11.3559
chr11	101627956	101628040	85	+	4555	promoter	Rdm1	1	1	1	22.0576	8.16622
chr11	101665562	101665565	4	+	4558	promoter	Arl4d	1	1	1	35.6155	32.5439
chr11	101732960	101733072	113	+	4559	promoter	Dhx8	55	93	39	174.56	252.284
chr11	101737663	101737678	16	+	4560	exon	Dhx8	5	5	1	0	6.53097
chr11	101788812	101788818	7	-	6015	unknown	NA	1	1	1	10.7789	0
chr11	102124049	102124053	5	+	4566	promoter	NA	10	10	1	16.1073	5.30734
chr11	102156356	102156391	36	-	6018	promoter	Tmem101	1	1	1	8.66281	0
chr11	102184900	102184902	3	-	6019	promoter	Lsm12	5	5	1	0	11.8315
chr11	102185219	102185259	41	-	6020	promoter	Lsm12	32	32	1	4.92552	12.7877
chr11	102230143	102230163	21	-	6022	promoter	Hdac5;Mir8101	6	6	1	21.9666	0
chr11	102248878	102248970	93	+	4568	promoter	BC030867	1	3	3	94.2701	35.0357
chr11	102284952	102284980	29	+	4569	promoter	Tmub2	1	1	1	6.30553	21.6121
chr11	102295270	102295336	67	-	6024	promoter	Atxn7l3	57	105	49	10.1956	58.2051
chr11	102296992	102297045	54	-	6026	promoter	NA	74	74	1	21.314	0.749895
chr11	102311034	102311055	22	-	6031	exon	Ubtf	1	1	1	40.8372	23.7999
chr11	102316608	102316772	165	-	6032	promoter	Ubtf	1	1	1	47.3943	23.4763
chr11	102318052	102318063	12	-	6035	promoter	Ubtf	20	53	34	33.0778	13.4619
chr11	102318938	102318957	20	-	6036	promoter	Ubtf	39	39	1	5.16893	7.55052
chr11	102329536	102329555	20	-	6038	unknown	NA	10	10	1	8.98821	0
chr11	102407417	102407507	91	-	6042	promoter	Slc25a39	1	1	1	1262.56	842.132
chr11	102407864	102407941	78	-	6043	promoter	Slc25a39	31	31	1	13.1414	13.4619
chr11	102430508	102430524	17	+	4575	promoter	Grn	1	1	1	0	12.5181
chr11	102556130	102556185	56	-	6049	promoter	Gpatch8	1	1	1	129.781	128.868
chr11	102579434	102579473	40	-	6051	promoter	Gm11627	6	95	90	24.9858	27.884
chr11	102697718	102697774	57	-	6054	promoter	Ccdc43	4	68	65	25.7515	55.0477
chr11	102819630	102819684	55	-	6056	promoter	Gjc1	2	69	68	22.3637	5.17387
chr11	102880916	102880978	63	-	6061	promoter	Eftud2	1	1	1	890.532	704.453
chr11	102881232	102881239	8	+	4579	promoter	Gm26668;Ccdc103	33	33	1	9.47642	0
chr11	102925050	102925151	102	-	6062	promoter	Kif18b	15	15	1	183.253	62.148
chr11	103028549	103028585	37	+	4580	promoter	Gm26668;Nmt1	97	140	44	735.283	884.47
chr11	103103082	103103143	62	+	4588	promoter	Acbd4	3	31	29	29.068	39.3082
chr11	103111895	103111969	75	-	6065	unknown	NA	3	3	1	0	19.7215
chr11	103115695	103115735	41	-	6066	unknown	NA	53	53	1	67.4558	56.9914
chr11	103116232	103116236	5	+	4590	promoter	Hexim1	5	25	21	10.2577	1.29503
chr11	103403862	103403914	53	-	6067	exon	Plekhm1	99	122	24	26.4794	0.681603
chr11	103412653	103412686	34	-	6068	promoter	Plekhm1	13	13	1	15.8022	0
chr11	103697705	103697715	11	-	6070	promoter	Gosr2	1	1	1	0	11.6956
chr11	103954022	103954045	24	-	6071	promoter	Nsf	13	46	34	191.06	182.221
chr11	103966742	103966787	46	+	4598	promoter	Arf2	66	78	13	185.181	309.789
chr11	104550470	104550640	171	-	6083	promoter	Cdc27	1	1	1	111.534	147.01
chr11	105126472	105126499	28	+	4602	promoter	Mettl2	17	28	12	16.4315	0
chr11	105943343	105943375	33	+	4608	unknown	NA	1	1	1	0	9.04564
chr11	105955879	105955934	56	-	6088	unknown	NA	4	8	5	5.08779	18.0232
chr11	106066058	106066093	36	+	4609	promoter	Taco1	11	20	10	0	5.44331
chr11	106084584	106084598	15	+	4610	promoter	NA	4	4	1	0	21.2847
chr11	106155694	106155696	3	+	4614	unknown	NA	1	1	1	10.0461	0
chr11	106160112	106160138	27	-	6089	promoter	Limd2	1	1	1	11.2675	4.69544
chr11	106193526	106193574	49	-	6090	promoter	Strada	20	20	1	12.1867	5.51129
chr11	106216285	106216349	65	-	6093	promoter	Ccdc47	32	49	18	48.5114	133.022
chr11	106216452	106216543	92	+	4616	promoter	NA	11	32	22	89.3431	62.3267
chr11	106216808	106216828	21	-	6094	promoter	NA	34	96	63	19.3609	0
chr11	106217002	106217073	72	+	4617	promoter	Ddx42	5	5	1	22.664	3.40484
chr11	106252478	106252495	18	-	6101	exon	Ftsj3	91	270	180	8.98821	0
chr11	106255781	106255880	100	-	6104	promoter	Ftsj3	48	54	7	183.675	172.474
chr11	106256048	106256102	55	-	6105	promoter	Ftsj3	5	99	95	6.44688	7.48255
chr11	106256150	106256220	71	+	4621	promoter	Psmc5	31	162	132	3835.85	2533.18
chr11	106272870	106272981	112	-	6107	promoter	Smarcd2	2	2	1	42.8471	55.3599
chr11	106500892	106500920	29	+	4622	unknown	NA	1	66	66	323.785	356.902
chr11	106779529	106779540	12	-	6112	promoter	Polg2	2	76	75	6.95545	16.1111
chr11	106780553	106780642	90	-	6113	exon	Ddx5	10	10	1	14.887	0
chr11	106781426	106781446	21	-	6115	exon	Ddx5	1	1	1	9.63918	0
chr11	106781555	106781602	48	-	6116	exon	Ddx5	24	113	90	14.0736	25.5058
chr11	106782273	106782289	17	-	6118	intron	Ddx5	34	34	1	16.729	10.2688
chr11	106782475	106782638	164	-	6119	exon	Ddx5	85	101	17	199.229	111.893
chr11	106784459	106784537	79	-	6122	exon	Ddx5	39	286	248	55.6213	7.14566
chr11	106784896	106784962	67	-	6123	exon	Ddx5	1	1	1	22.5007	24.1384
chr11	106785439	106785487	49	-	6125	exon	Ddx5	24	110	87	5.08779	20.1298
chr11	106786496	106786534	39	-	6127	exon	Ddx5	2	32	31	0	7.00678
chr11	106788288	106788359	72	-	6130	promoter	Ddx5	61	75	15	16.6697	44.5457
chr11	106788467	106788543	77	-	6131	promoter	Ddx5	9	24	16	94.1358	177.739
chr11	106788852	106788881	30	-	6132	promoter	Ddx5	1	18	18	2.49515	9.45337
chr11	106789126	106789187	62	-	6133	promoter	Ddx5	79	180	102	0	12.6467
chr11	106920263	106920269	7	-	6134	promoter	Smurf2	3	3	1	0	8.77881
chr11	106920744	106920764	21	-	6135	promoter	Gm27322	2	85	84	5.16893	0
chr11	106999464	106999465	2	-	6138	promoter	Kpna2	31	56	26	2.65691	16.5866
chr11	107043332	107043341	10	-	6139	intron	Bptf	1	35	35	8.90686	0
chr11	107131476	107131552	77	-	6142	promoter	Bptf	1	15	15	6.30553	12.8505
chr11	107189261	107189352	92	-	6145	promoter	Nol11	28	73	46	359.139	254.361
chr11	107348186	107348241	56	-	6151	promoter	Pitpnc1	1	1	1	62.9213	23.2593
chr11	107470747	107470774	28	-	6165	promoter	NA	2	2	1	11.8376	11.4238
chr11	107479438	107479586	149	+	4627	promoter	Psmd12	63	63	1	2184.15	2092.53
chr11	107510693	107510702	10	-	6166	unknown	NA	1	1	1	7.68696	0
chr11	107527810	107527814	5	-	6167	unknown	NA	69	73	5	0	9.99697
chr11	107532548	107532559	12	-	6168	unknown	A830035A12Rik	24	81	58	5.16893	0
chr11	107546849	107546986	138	+	4633	unknown	NA	17	42	26	127.822	116.806
chr11	107547924	107547982	59	+	4634	promoter	Helz	84	88	5	521.117	440.737
chr11	107631977	107631979	3	+	4639	intron	Helz	4	4	1	0	4.21947
chr11	107637826	107637917	92	+	4640	exon	Helz	5	5	1	12.7339	0
chr11	107982022	107982032	11	-	6172	intron	Prkca	9	99	91	23.757	28.2825
chr11	107984149	107984155	7	+	4641	unknown	NA	10	12	3	14.935	0
chr11	108425154	108425287	134	+	4643	promoter	Cep112	1	1	1	56.265	76.1657
chr11	108920385	108920463	79	+	4645	promoter	Axin2	15	32	18	25.2385	16.179
chr11	109011717	109012120	404	-	6173	unknown	NA	4	4	1	48.6667	359.277
chr11	109401051	109401100	50	+	4648	exon	Gna13	2	15	14	0	11.4238
chr11	109425979	109426017	39	+	4649	promoter	Amz2	5	26	22	6.06188	11.6277
chr11	109472980	109473105	126	-	6175	promoter	Slc16a6	17	23	7	18.302	9.65722
chr11	109650922	109651017	96	+	4650	promoter	Prkar1a	42	42	1	49.5672	111.613
chr11	110490176	110490178	3	+	4653	exon	Map2k6	19	19	1	8.66281	0
chr11	113683841	113684107	267	-	6183	promoter	Fam104a	79	79	1	92.9754	41.6989
chr11	113684435	113684462	28	+	4656	promoter	D11Wsu47e	1	4	4	50.4512	23.0511
chr11	113709132	113709134	3	-	6184	promoter	Cpsf4l	85	177	93	5.08779	0
chr11	113709521	113709648	128	-	6185	promoter	Cpsf4l	34	128	95	15.8617	52.539
chr11	113752277	113752320	44	-	6189	promoter	NA	1	1	1	28.6743	0
chr11	114668519	114668796	278	+	4660	promoter	Rpl38	28	28	1	10331	10236.1
chr11	115187247	115187372	126	-	6193	promoter	Nat9	44	44	1	204.744	116.218
chr11	115403747	115403772	26	+	4666	promoter	Mrpl58	79	97	19	21.4845	26.3888
chr11	115419916	115419989	74	-	6196	promoter	Atp5h	1	1	1	239.172	186.507
chr11	115420098	115420129	32	+	4668	promoter	Kctd2	49	285	237	0	24.4103
chr11	115474076	115474083	8	-	6197	unknown	NA	16	44	29	0	6.87083
chr11	115491841	115491856	16	-	6200	promoter	Nt5c	9	132	124	0	4.89941
chr11	115514382	115514388	7	-	6203	promoter	Jpt1	1	1	1	20.6757	9.2542
chr11	115535821	115535882	62	-	6205	promoter	Sumo2	10	21	12	73.9536	88.6125
chr11	115536240	115536260	21	-	6206	promoter	Sumo2	19	30	12	621.398	318.307
chr11	115537123	115537148	26	-	6207	unknown	NA	14	75	62	25.7188	25.4369
chr11	115564471	115564503	33	+	4669	promoter	Nup85	9	9	1	20.825	23.1945
chr11	115603871	115603894	24	-	6210	promoter	Gga3	1	1	1	55.8387	53.9762
chr11	115604152	115604197	46	+	4671	promoter	Mrps7	20	20	1	75.7332	67.0748
chr11	115612921	115612963	43	-	6212	promoter	Mif4gd	9	26	18	11.1496	25.29
chr11	115628164	115628247	84	-	6216	promoter	Slc25a19	1	1	1	9.2323	0
chr11	115765433	115765479	47	+	4673	promoter	Tmem94	8	34	27	50.8288	0.409356
chr11	115813822	115813834	13	+	4674	unknown	NA	67	67	1	18.8756	3.26739
chr11	115824073	115824114	42	+	4676	promoter	Llgl2	5	5	1	3.95248	5.30734
chr11	115830875	115830888	14	+	4677	intron	Llgl2	1	1	1	0	13.8695
chr11	115933472	115933515	44	-	6221	promoter	Recql5	11	20	10	217.218	283.375
chr11	115933574	115933696	123	+	4680	promoter	Sap30bp	19	19	1	1228.17	749.54
chr11	116012661	116012748	88	-	6224	promoter	Galk1	68	107	40	428.944	584.901
chr11	116022619	116022680	62	-	6225	exon	H3f3b	15	17	3	0	9.79312
chr11	116023280	116023282	3	-	6227	exon	H3f3b	148	148	1	0	13.3261
chr11	116024498	116024504	7	-	6228	promoter	H3f3b	14	82	69	114.438	47.907
chr11	116030290	116030384	95	+	4684	promoter	Unk	1	1	1	14.8911	44.524
chr11	116086936	116086967	32	-	6230	promoter	Wbp2	27	48	22	4.27671	46.9158
chr11	116138782	116138816	35	-	6232	promoter	Mrpl38	1	1	1	31.507	12.5853
chr11	116168171	116168198	28	-	6233	promoter	NA	1	16	16	26.3145	11.8315
chr11	116199053	116199076	24	-	6234	promoter	NA	20	47	28	9.2323	0
chr11	116274120	116274158	39	-	6235	promoter	Srp68	58	58	1	57.6753	40.5956
chr11	116306711	116306774	64	-	6236	promoter	Exoc7	1	1	1	404.899	461.578
chr11	116438308	116438361	54	+	4689	exon	Ubald2	1	1	1	0	8.29811
chr11	116490315	116490337	23	-	6241	promoter	Prpsap1	89	175	87	0	11.4918
chr11	116624217	116624282	66	-	6242	promoter	Rhbdf2	8	8	1	0	8.90973
chr11	116659451	116659462	12	+	4690	intron	Prcd	3	15	13	0	12.2391
chr11	116671667	116671701	35	+	4691	unknown	1810032O08Rik	1	1	1	128.924	72.6469
chr11	116843292	116843346	55	-	6245	promoter	Jmjd6	31	166	136	18.4648	21.8285
chr11	116853091	116853097	7	-	6249	promoter	Srsf2	44	81	38	129.987	310.21
chr11	117076463	117076511	49	+	4697	unknown	Snhg20	16	16	1	8.82551	0
chr11	117076773	117076792	20	+	4698	unknown	Snhg20	34	34	1	0	10.7444
chr11	117077179	117077189	11	+	4699	unknown	Snhg20	38	76	39	7.11798	0
chr11	117078707	117078781	75	+	4702	unknown	Snhg20	50	50	1	0	22.1682
chr11	117115182	117115287	106	+	4705	promoter	Sec14l1	3	6	4	181.465	192.654
chr11	117266433	117266442	10	+	4709	promoter	Sept9	42	42	1	13.6304	0
chr11	117721275	117721312	38	+	4721	promoter	Tnrc6c	81	81	1	0	13.394
chr11	117825771	117825887	117	-	6266	promoter	Tk1	1	1	1	92.6329	99.0474
chr11	117825932	117825941	10	+	4725	promoter	Gm20708;Afmid	16	151	136	7.19925	0
chr11	117849230	117849350	121	+	4727	promoter	Birc5	54	62	9	48.9759	19.5313
chr11	117855533	117855596	64	+	4729	exon	Birc5	18	46	29	0	12.1032
chr11	117879269	117879271	3	+	4731	unknown	Gm11725	17	17	1	2.33343	0
chr11	117969184	117969187	4	-	6270	promoter	Socs3	2	2	1	5.65591	5.30734
chr11	117975842	117975884	43	+	4735	unknown	NA	6	6	1	8.74416	0
chr11	118008066	118008107	42	+	4738	intron	Pgs1	47	66	20	7.68696	25.5633
chr11	11808878	11808961	84	-	4917	promoter	Fignl1	18	18	1	21.6396	28.9699
chr11	118141100	118141151	52	+	4740	unknown	NA	13	13	1	10.3718	12.9891
chr11	11822558	11822590	33	-	4920	intron	Ddc	9	30	22	0	6.93881
chr11	11822875	11822894	20	-	4921	intron	Ddc	3	36	34	38.6918	0
chr11	118290090	118290214	125	-	6274	promoter	Usp36	2	24	23	19.8507	15.0326
chr11	118476947	118476990	44	+	4741	promoter	Engase	34	105	72	18.3832	29.5803
chr11	11873219	11873263	45	-	4924	exon	Ddc	33	65	33	57.9347	60.9779
chr11	11881341	11881513	173	-	4927	intron	Ddc	3	41	39	97.3673	57.3358
chr11	11882085	11882093	9	+	3611	unknown	1700042O10Rik	2	4	3	9.47642	9.92903
chr11	11882294	11882371	78	-	4929	intron	Ddc	1	1	1	90.6886	117.321
chr11	119300011	119300115	105	-	6279	promoter	Eif4a3	53	53	1	3531.21	1782.13
chr11	119491376	119491397	22	+	4745	promoter	Endov	92	92	1	48.7513	22.8485
chr11	11957842	11957892	51	-	4933	intron	Grb10	1	26	26	7.19925	12.6467
chr11	119594055	119594088	34	-	6282	unknown	NA	7	7	1	6.54921	0
chr11	119602965	119603011	47	+	4746	promoter	Rptor	8	67	60	9.2323	7.14271
chr11	119661637	119661640	4	+	4749	intron	Rptor	4	4	1	10.1275	0
chr11	119943090	119943097	8	+	4752	promoter	Baiap2	11	11	1	26.8596	5.91918
chr11	120098656	120098699	44	-	6284	promoter	Tepsin	4	4	1	33.7623	51.3424
chr11	120098929	120099041	113	+	4753	promoter	Ndufaf8	95	95	1	32.5177	8.97925
chr11	120151294	120151301	8	-	6286	promoter	Slc38a10	3	3	1	3.70938	0
chr11	120151513	120151519	7	+	4754	unknown	Gm11769	3	6	4	0	8.90973
chr11	120230081	120230094	14	+	4756	unknown	NA	2	17	16	27.6866	25.2336
chr11	120231472	120231617	146	-	6287	unknown	2900052L18Rik	36	46	11	29.6563	59.01
chr11	120232890	120232933	44	+	4757	promoter	NA	27	77	51	68.763	32.0189
chr11	120236046	120236056	11	+	4758	intron	Bahcc1	28	48	21	0	4.89941
chr11	120348490	120348498	9	-	6291	promoter	Actg1	8	14	7	491.255	459.647
chr11	120378704	120378735	32	-	6294	promoter	Faap100	1	1	1	9.72057	0
chr11	120437679	120437751	73	-	6297	promoter	Nploc4	5	5	1	17.4884	12.858
chr11	120458100	120458143	44	+	4759	promoter	Ccdc137	17	17	1	32.0816	52.9668
chr11	120467663	120467715	53	+	4761	promoter	Hgs	31	66	36	27.4169	15.2369
chr11	120484658	120484677	20	+	4763	promoter	Mrpl12	21	21	1	256.955	101.667
chr11	120491850	120491906	57	+	4765	promoter	Slc25a10	29	35	7	17.1632	52.5421
chr11	120572833	120572912	80	-	6303	promoter	P4hb	19	19	1	802.213	475.612
chr11	120573256	120573278	23	-	6304	promoter	NA	47	47	1	8.58147	0
chr11	120581531	120581642	112	-	6308	promoter	Arhgdia	1	1	1	446.459	417.265
chr11	120597649	120597679	31	-	6311	exon	Alyref	31	59	29	0	5.30734
chr11	120597700	120597746	47	+	4768	unknown	NA	15	54	40	94.1028	40.3213
chr11	120598350	120598410	61	-	6312	promoter	Alyref	1	1	1	63.647	81.9612
chr11	120598475	120598719	245	+	4769	promoter	Anapc11	12	12	1	481.992	628.478
chr11	120617879	120617902	24	-	6314	promoter	Pcyt2	1	1	1	0	16.179
chr11	120624955	120624987	33	-	6315	promoter	Sirt7	5	87	83	9.88335	12.6467
chr11	120643708	120643728	21	-	6316	promoter	Pycr1	1	1	1	7.68696	14.3512
chr11	120664048	120664054	7	+	4771	unknown	NA	1	1	1	0	5.44331
chr11	120672993	120673058	66	+	4772	promoter	Aspscr1	9	42	34	38.2825	32.9111
chr11	120713701	120713770	70	-	6319	promoter	Cenpx	1	2	2	404.214	413.909
chr11	120784259	120784328	70	+	4779	promoter	Gps1	2	16	15	19.2815	17.4136
chr11	120796394	120796397	4	-	6321	promoter	Dus1l	15	59	45	0	11.22
chr11	120800458	120800463	6	-	6322	unknown	NA	8	242	235	11.186	0
chr11	120824053	120824177	125	-	6326	promoter	Fasn	8	8	1	814.338	584.85
chr11	120932832	120932875	44	-	6329	promoter	Ccdc57	3	7	5	24.8215	11.7635
chr11	120949040	120949113	74	+	4781	promoter	Slc16a3	14	14	1	210.228	232.867
chr11	120951164	120951176	13	+	4782	promoter	Slc16a3	23	33	11	0	5.44331
chr11	121229197	121229232	36	-	6334	promoter	Cybc1	1	1	1	5.98068	0
chr11	121237219	121237324	106	+	4787	promoter	Narf	1	1	1	117.114	120.704
chr11	121333365	121333371	7	-	6335	intron	Wdr45b	1	1	1	7.76826	0
chr11	121354270	121354437	168	-	6337	promoter	Wdr45b	29	29	1	528.303	452.877
chr11	121421430	121421446	17	+	4788	promoter	Fn3krp	2	38	37	19.5865	10.9482
chr11	121451757	121451767	11	-	6338	unknown	NA	16	18	3	14.8103	0
chr11	121451965	121452023	59	+	4790	promoter	Tbcd	1	42	42	115.869	199.569
chr11	121673087	121673130	44	-	6339	promoter	B3gntl1	181	181	1	5.16893	20.3336
chr11	121848160	121848183	24	+	4793	unknown	NA	1	1	1	0	9.18155
chr11	121925321	121925352	32	-	6340	unknown	NA	2	2	1	649.907	474.485
chr11	12464838	12464901	64	-	4947	promoter	Cobl	6	36	31	7.11798	0
chr11	12465080	12465104	25	+	3612	unknown	NA	40	106	67	0	9.52132
chr11	13006832	13006842	11	+	3615	unknown	NA	89	89	1	0	5.71524
chr1	113964500	113964600	101	-	1447	unknown	NA	37	405	369	0	7.00678
chr11	14128245	14128264	20	+	3620	unknown	NA	1	1	1	0	11.4301
chr11	14162058	14162060	3	+	3621	promoter	NA	9	9	1	49.1798	32.141
chr11	16257618	16257669	52	+	3622	promoter	NA	92	92	1	6.22431	0
chr11	16498486	16498556	71	-	4950	unknown	NA	18	24	7	11.8802	5.57928
chr11	16508102	16508237	136	-	4953	promoter	Sec61g	27	57	31	1079.68	1291.78
chr11	17211521	17211575	55	-	4957	promoter	Pno1	7	7	1	305.43	106.34
chr11	17211923	17211930	8	+	3629	promoter	Wdr92	69	69	1	0	5.78322
chr11	17257561	17257637	77	+	3631	promoter	C1d	1	1	1	245.367	173.765
chr11	17953869	17953890	22	-	4958	promoter	Etaa1	29	29	1	66.9724	97.6783
chr1	118311117	118311199	83	-	1451	promoter	Tsn	1	1	1	30.5188	31.0856
chr1	118311500	118311548	49	+	455	unknown	NA	1	43	43	19.5251	25.6329
chr1	118321849	118321889	41	+	456	promoter	Nifk	1	1	1	615.7	556.182
chr1	118330627	118330629	3	+	458	exon	Nifk	1	1	1	0	15.0243
chr1	118389415	118389512	98	+	459	promoter	Clasp1	26	26	1	21.3579	9.18458
chr1	118390113	118390144	32	+	461	intron	Clasp1	1	1	1	8.58147	0
chr1	118627946	118627952	7	+	463	promoter	Tfcp2l1	2	2	1	10.7789	15.3722
chr1	118651794	118651796	3	+	466	intron	Tfcp2l1	2	92	91	10.616	0
chr1	118678039	118678070	32	+	468	exon	Tfcp2l1	7	55	49	9.5578	11.9063
chr1	119053644	119053707	64	-	1462	promoter	NA	15	15	1	0	31.4858
chr1	119054775	119054802	28	-	1463	unknown	NA	22	22	1	11.8376	11.8315
chr1	119076899	119076946	48	+	471	unknown	NA	4	174	171	9.31367	0
chr1	119302963	119302997	35	+	474	unknown	NA	1	1	1	11.2675	0
chr11	19409451	19409465	15	+	3641	unknown	NA	1	1	1	14.968	0.0682922
chr1	119422274	119422297	24	-	1468	promoter	NA	3	34	32	10.2089	15.0323
chr1	119444105	119444140	36	-	1470	unknown	NA	51	119	69	6.46798	0
chr11	19924168	19924177	10	+	3643	promoter	NA	24	24	1	24.495	15.2281
chr11	19983139	19983143	5	+	3646	intron	Spred2	21	78	58	13.5489	5.17137
chr11	20062928	20062947	20	-	4965	exon	Actr2	32	32	1	6.54921	12.7147
chr11	20112866	20112940	75	-	4974	promoter	Actr2	1	1	1	772.291	1156.62
chr1	120120772	120120800	29	-	1477	promoter	Dbi	9	60	52	5.00665	4.62745
chr1	120121015	120121070	56	-	1478	promoter	Dbi	28	28	1	121.39	74.8287
chr11	20140566	20140575	10	+	3648	unknown	NA	1	1	1	17.7326	0
chr11	20201417	20201476	60	+	3650	promoter	Rab1a	2	4	3	119.442	68.4365
chr11	20231383	20231475	93	+	3654	unknown	NA	46	71	26	8.66281	27.7456
chr11	20249372	20249404	33	-	4978	promoter	Cep68	1	1	1	17.082	0
chr11	21238434	21238668	235	+	3657	unknown	NA	9	28	20	11.7198	22.7873
chr11	21319830	21319847	18	+	3662	exon	Vps54	61	61	1	0	15.3701
chr1	121327743	121327795	53	-	1481	promoter	Insig2	3	11	9	0	19.8626
chr1	121431072	121431096	25	+	479	promoter	Ccdc93	1	1	1	13.3486	7.28259
chr1	121567833	121567977	145	-	1484	promoter	Ddx18	11	11	1	849.987	875.238
chr11	21571781	21571870	90	-	4984	promoter	Mdh1	5	5	1	641.465	465.247
chr1	122357204	122357251	48	-	1486	unknown	NA	10	10	1	16.1544	48.7618
chr11	22512277	22512280	4	+	3664	promoter	Tmem17	17	36	20	5.7371	0
chr11	22602182	22602210	29	-	4988	unknown	Gm26829	37	37	1	12.082	0
chr11	22611099	22611114	16	+	3667	unknown	NA	11	54	44	10.5346	0
chr11	22621310	22621333	24	+	3668	unknown	NA	3	106	104	15.5059	27.6121
chr11	22859676	22859705	30	-	5001	promoter	B3gnt2;Gm28048	30	36	7	0	33.5055
chr11	22982256	22982264	9	-	5004	promoter	Commd1	18	18	1	31.1953	37.1794
chr11	22990627	22990829	203	+	3672	promoter	Cct4	6	6	1	40.0045	40.7406
chr11	22995953	22996029	77	+	3677	exon	Cct4	7	7	1	5.16893	0
chr11	23067753	23067787	35	-	5007	unknown	NA	6	22	17	9.39504	0
chr11	23255904	23256105	202	+	3682	promoter	Xpo1	1	1	1	91.4188	55.2893
chr11	23256443	23256447	5	+	3684	promoter	Xpo1	10	29	20	0	6.463
chr11	23284609	23284614	6	+	3689	promoter	Xpo1	13	35	23	0	7.9583
chr11	23306878	23306975	98	+	3691	promoter	Usp34	34	55	22	91.9457	61.6842
chr11	23384371	23384430	60	+	3695	exon	Usp34	3	64	62	10.1275	0
chr11	23497895	23497976	82	-	5009	promoter	Ahsa2	10	10	1	51.0171	35.9698
chr11	23633571	23633633	63	-	5010	promoter	0610010F05Rik	1	1	1	20.7762	4.83142
chr11	23665887	23665927	41	-	5012	promoter	Pex13	4	4	1	0	7.34662
chr11	23666162	23666261	100	+	3698	promoter	Pus10	6	11	6	323.267	171.576
chr11	23666390	23666454	65	+	3699	promoter	Pus10	8	25	18	41.9007	13.394
chr11	23895185	23895268	84	-	5014	promoter	Papolg	4	35	32	1422.35	1410.1
chr11	24080741	24080761	21	+	3703	promoter	Bcl11a	1	1	1	0	10.0649
chr1	125435363	125435486	124	-	1490	promoter	Actr3	6	11	6	29.9758	0
chr1	125435672	125435751	80	-	1491	promoter	Actr3	163	175	13	31.53	12.5181
chr1	125560445	125560495	51	-	1493	unknown	NA	72	72	1	9.63918	22.7174
chr1	125560608	125560624	17	+	481	promoter	Slc35f5	35	35	1	9.72057	7.14271
chr11	26129100	26129113	14	-	5019	intron	5730522E02Rik	3	40	38	0	7.9583
chr11	26131121	26131135	15	+	3710	unknown	NA	24	24	1	0	10.1329
chr11	26387135	26387181	47	-	5020	unknown	NA	17	17	1	7.19925	0
chr11	26387171	26387204	34	+	3711	promoter	Fancl	1	1	1	6.38675	55.9014
chr11	26594000	26594022	23	-	5022	promoter	NA	1	31	31	0	8.09423
chr1	12692443	12692556	114	+	40	promoter	Sulf1	2	55	54	347.488	207.53
chr1	127773865	127773895	31	-	1494	unknown	2900009J06Rik	1	1	1	34.3099	86.6703
chr1	127774200	127774250	51	+	483	promoter	Ccnt2	15	48	34	8.66281	10.8803
chr1	127805656	127805658	3	+	486	exon	Ccnt2	29	29	1	3.22342	0
chr1	127868793	127868809	17	+	487	promoter	Rab3gap1	1	1	1	7.36181	18.6318
chr1	128102448	128102490	43	-	1496	promoter	Zranb3	23	31	9	592.183	536.855
chr1	128102697	128102707	11	-	1497	promoter	Zranb3	1	1	1	15.8322	18.6272
chr1	128103018	128103067	50	-	1498	promoter	Zranb3	28	28	1	17.5459	30.612
chr1	128103306	128103384	79	+	489	promoter	R3hdm1	1	43	43	27.2091	35.3607
chr1	128244195	128244277	83	+	491	promoter	Ubxn4	1	1	1	15.6691	17.8881
chr1	128359632	128359656	25	-	1505	promoter	Mcm6	56	137	82	8.98821	12.5109
chr1	128417227	128417412	186	-	1508	promoter	Dars	20	20	1	1015.89	809.728
chr11	28584066	28584102	37	-	5026	promoter	Ccdc85a	19	19	1	17.8721	36.906
chr1	128592300	128592311	12	-	1509	promoter	NA	41	45	5	9.47642	0
chr11	29130740	29130782	43	+	3715	promoter	Pnpt1	11	18	8	148.771	59.224
chr11	29172083	29172117	35	+	3717	unknown	NA	8	61	54	0	10.4726
chr11	29172646	29172799	154	-	5028	unknown	A630052C17Rik	4	34	31	67.05	89.3983
chr11	29172768	29172997	230	+	3718	promoter	Ppp4r3b	14	14	1	250.077	753.29
chr11	29247169	29247321	153	-	5030	promoter	Cfap36	1	1	1	81.2859	249.481
chr11	29514953	29515050	98	-	5031	promoter	Prorsd1	8	51	44	137.564	134.526
chr11	29526364	29526373	10	-	5032	unknown	NA	1	1	1	0	9.45337
chr11	29526415	29526464	50	+	3725	promoter	Mtif2	14	14	1	164.529	138.951
chr11	29546298	29546365	68	-	5033	exon	Rps27a	6	6	1	85.9142	32.6492
chr11	29546710	29546773	64	-	5034	exon	Rps27a	17	17	1	25.6597	54.1872
chr11	29547233	29547237	5	-	5035	exon	Rps27a	14	64	51	10.2904	0
chr11	29547694	29547889	196	-	5036	promoter	Rps27a	34	41	8	1921.7	1886.84
chr11	29548223	29548239	17	+	3727	promoter	Clhc1	29	64	36	31.607	0
chr11	29692910	29693012	103	+	3728	promoter	Rtn4	14	23	10	211.247	236.66
chr11	29693165	29693169	5	+	3729	promoter	Rtn4	1	1	1	10.2904	0
chr11	29714380	29714393	14	+	3732	intron	Rtn4	11	11	1	6.8742	19.8575
chr11	29718714	29718734	21	+	3733	promoter	Rtn4	4	4	1	25.2596	117.179
chr11	29742204	29742276	73	+	3736	exon	Rtn4	2	73	72	10.8603	0
chr11	30123802	30123855	54	-	5039	exon	Sptbn1	7	31	25	0	7.61848
chr11	30197948	30198006	59	-	5044	promoter	Sptbn1	1	1	1	15.7808	6.80286
chr1	130462292	130462335	44	-	1510	promoter	Cd55	40	46	7	0	12.8505
chr1	130715815	130715849	35	-	1512	promoter	Pfkfb2	24	64	41	52.3655	0
chr11	30827614	30827649	36	+	3743	intron	Psme4	1	1	1	0	5.78322
chr11	30954428	30954530	103	+	3746	promoter	Asb3	1	1	1	414	437.355
chr1	131138181	131138279	99	-	1514	promoter	Dyrk3	1	1	1	17.5704	13.3364
chr1	131138415	131138445	31	+	495	unknown	NA	12	83	72	0	15.7036
chr1	131139476	131139497	22	-	1515	unknown	NA	81	81	1	6.06188	0
chr1	131146277	131146279	3	+	497	unknown	NA	29	29	1	7.93087	0
chr1	131150669	131150688	20	-	1516	unknown	NA	15	81	67	9.39504	0
chr1	131153245	131153260	16	+	498	promoter	Eif2d	19	42	24	7.84957	7.00678
chr1	131153367	131153419	53	+	499	promoter	Eif2d	13	15	3	0	9.79312
chr11	3124027	3124071	45	+	3510	unknown	NA	3	3	1	16.9198	7.61848
chr1	13127241	13127272	32	-	942	promoter	NA	3	11	9	0	13.877
chr1	131514345	131514377	33	-	1519	promoter	Srgap2	1	1	1	0	11.7701
chr1	131527351	131527362	12	-	1520	promoter	Srgap2	19	19	1	29.1498	19.7221
chr1	131828013	131828042	30	+	501	promoter	Slc41a1	60	129	70	11.5118	0
chr1	131828165	131828245	81	+	502	promoter	Slc41a1	6	17	12	20.6677	79.5325
chr1	131867224	131867288	65	+	503	promoter	Rab29	2	6	5	0.0791937	11.7635
chr1	131910440	131910717	278	+	510	promoter	Nucks1	36	36	1	520.929	349.848
chr11	3193403	3193444	42	-	4796	promoter	Sfi1;Drg1	1	1	1	19.6586	35.2959
chr1	131935054	131935085	32	+	516	exon	Nucks1	2	22	21	8.4188	0
chr1	132196773	132196850	78	+	523	intron	Lemd1;AC124108.1	2	2	1	25.1462	63.5859
chr1	132197882	132197898	17	+	524	intron	Lemd1;AC124108.1	27	29	3	5.00665	29.9807
chr1	132198941	132198969	29	-	1525	unknown	NA	28	28	1	7.28053	0
chr1	132199718	132199726	9	+	525	intron	Lemd1;AC124108.1	1	1	1	0	15.916
chr11	32205427	32205507	81	+	3752	promoter	Snrnp25	1	96	96	85.9979	109.798
chr11	3224686	3224708	23	+	3514	exon	Eif4enif1	18	18	1	0	10.9482
chr1	13225933	13225946	14	-	944	intron	Ncoa2	46	46	1	0	12.7826
chr1	132281864	132281909	46	-	1528	unknown	NA	7	15	9	8.74416	0
chr11	32455385	32455392	8	+	3754	promoter	Ubtd2	1	71	71	8.17482	0
chr1	132470267	132470272	6	+	530	unknown	NA	1	1	1	17.1745	0
chr1	132477398	132477430	33	+	533	promoter	Rbbp5	16	31	16	28.1776	18.8278
chr1	132478991	132479038	48	+	535	intron	Rbbp5	21	77	57	5.89948	0
chr11	32614672	32614728	57	-	5055	unknown	NA	1	1	1	9.96474	0
chr11	32642741	32642826	86	+	3757	promoter	Fbxw11	26	26	1	121.239	27.4871
chr11	3265661	3265694	34	-	4800	intron	Drg1	3	20	18	20.4672	5.78474
chr11	3266348	3266438	91	-	4801	promoter	Drg1	39	39	1	26.4779	55.16
chr11	3266658	3266705	48	+	3516	unknown	NA	13	13	1	10.9924	15.3639
chr11	3289177	3289190	14	+	3518	promoter	Patz1	1	1	1	9.39504	0
chr1	132996694	132996705	12	-	1532	exon	Mdm4	19	28	10	0	11.4238
chr1	133018584	133018628	45	-	1537	intron	Mdm4	45	46	2	7.84957	10.6765
chr1	133019401	133019556	156	-	1538	exon	Mdm4	1	1	1	101.9	42.1604
chr11	33152625	33152721	97	-	5061	exon	Npm1	32	32	1	14.236	14.2092
chr11	33156668	33156707	40	-	5065	exon	Npm1	11	11	1	21.4764	12.2449
chr11	33157020	33157042	23	-	5066	exon	Npm1	17	22	6	11.1046	0
chr11	33159857	33159989	133	-	5070	exon	Npm1	27	27	1	40.2764	67.0417
chr11	33160350	33160401	52	-	5071	exon	Npm1	1	1	1	139.17	144.42
chr11	33160833	33160921	89	-	5072	exon	Npm1	10	10	1	43.828	23.4705
chr11	33163000	33163129	130	-	5074	promoter	Npm1	96	96	1	5795.91	3339.05
chr11	3348690	3348692	3	-	4804	intron	Limk2	22	22	1	0	11.1521
chr11	33513687	33513755	69	-	5089	promoter	Ranbp17	61	133	73	9.2323	48.073
chr11	33530585	33530626	42	-	5091	unknown	NA	46	46	1	10.6974	0
chr11	33534731	33534762	32	+	3765	unknown	NA	26	26	1	24.4448	17.0017
chr11	33537236	33537243	8	-	5092	unknown	NA	22	22	1	5.89948	0
chr11	33537440	33537461	22	-	5093	unknown	NA	1	1	1	8.0935	0
chr11	33544290	33544320	31	-	5097	unknown	NA	69	205	137	16.8928	7.41458
chr11	33544453	33544463	11	-	5098	unknown	NA	58	67	10	0	11.1521
chr1	133610172	133610292	121	-	1545	promoter	Snrpe	2	11	10	2242.82	2058.37
chr1	133661281	133661430	150	-	1553	promoter	Zc3h11a;Gm38394	47	61	15	547.127	304.371
chr1	133668015	133668018	4	+	549	unknown	NA	1	1	1	8.58147	3.87946
chr1	133694746	133694766	21	+	550	unknown	NA	46	84	39	21.3017	43.5726
chr1	13374035	13374043	9	-	946	promoter	Ncoa2	39	152	114	0	11.0162
chr11	3409132	3409153	22	-	4809	promoter	Limk2	2	57	56	42.2493	0
chr1	134382034	134382043	10	+	552	unknown	NA	1	1	1	0	12.1712
chr1	134382276	134382280	5	+	553	unknown	NA	2	3	2	0	2.79126
chr1	134405795	134405882	88	-	1563	unknown	NA	2	2	1	158.336	207.284
chr1	134405991	134406067	77	+	554	promoter	Cyb5r1	1	1	1	54.6094	34.3494
chr1	134406350	134406409	60	+	555	promoter	Cyb5r1	1	1	1	0	11.7635
chr1	134494638	134494650	13	+	562	promoter	Rabif	34	34	1	10.648	4.01547
chr11	3452308	3452311	4	-	4810	promoter	Rnf185	6	15	10	0	15.7715
chr1	134560201	134560232	32	+	564	promoter	Kdm5b	15	83	69	26.2347	24.1382
chr1	134608963	134609014	52	+	568	exon	Kdm5b	11	33	23	0	18.0969
chr1	134631506	134631549	44	+	573	exon	Kdm5b	24	156	133	0	12.1712
chr11	34833586	34833646	61	-	5103	promoter	Spdl1	37	37	1	181.177	99.5581
chr1	134962400	134962403	4	-	1570	unknown	NA	1	1	1	0	9.92903
chr1	134962546	134962598	53	+	575	promoter	Ube2t	3	3	1	4.43887	38.0845
chr1	135108935	135109007	73	+	577	unknown	Gm10535	3	72	70	10.2904	11.1521
chr1	135147652	135147658	7	+	578	promoter	Arl8a	1	1	1	11.5933	0
chr1	135231995	135232098	104	+	580	promoter	Gm4204	7	17	11	30.2314	27.5302
chr1	135258458	135258460	3	-	1573	promoter	Elf3	30	30	1	0	2.11096
chr1	135313692	135313773	82	-	1575	promoter	Timm17a	13	54	42	323.165	306.183
chr11	3539151	3539275	125	-	4811	promoter	Smtn	24	53	30	98.03	61.2453
chr1	135430438	135430535	98	-	1578	promoter	Ipo9	1	1	1	62.8854	168.169
chr11	35769294	35769328	35	-	5104	unknown	NA	7	14	8	5.16893	14.6301
chr11	35769857	35769861	5	+	3770	promoter	Pank3	5	5	1	2.09096	8.36607
chr11	35809157	35809180	24	-	5105	exon	Rars	1	1	1	0	5.98716
chr11	35834463	35834562	100	-	5112	promoter	Rars	4	20	17	1588.97	893.663
chr11	35840416	35840477	62	-	5114	exon	Wwc1	1	1	1	4.11458	22.8473
chr11	35841874	35841926	53	-	5115	exon	Wwc1	140	142	3	7.19925	0
chr11	35842250	35842253	4	-	5116	intron	Wwc1	75	75	1	6.46798	0
chr1	136018007	136018039	33	+	589	promoter	Tmem9	1	1	1	27.9131	37.0468
chr1	136346093	136346123	31	-	1585	promoter	Camsap2	35	116	82	15.9433	36.853
chr1	136415296	136415370	75	+	592	promoter	Ddx59	21	26	6	255.989	279.574
chr11	3649055	3649070	16	-	4812	unknown	Tug1	1	1	1	13.5869	0
chr11	3649188	3649284	97	+	3526	promoter	Morc2a	2	3	2	12.9361	11.0162
chr1	136566683	136566688	6	+	596	unknown	NA	8	35	28	0	12.307
chr1	136569821	136569838	18	-	1586	unknown	NA	6	83	78	10.0461	0
chr1	13660487	13660571	85	-	951	promoter	Lactb2	22	76	55	72.4468	35.4406
chr1	136624962	136624987	26	+	598	promoter	Zfp281	14	35	22	6.79294	0
chr1	136644596	136644657	62	-	1587	unknown	NA	1	1	1	7.68696	0
chr1	136669650	136669660	11	+	601	unknown	NA	108	116	9	4.8444	9.31746
chr1	136673383	136673388	6	+	604	unknown	Gm19705	9	9	1	0	5.71524
chr1	136683382	136683449	68	+	607	unknown	Gm19705	12	34	23	50.5801	5.44331
chr1	136696186	136696296	111	+	610	unknown	Platr22	3	3	1	241.218	149.665
chr1	136707457	136707519	63	-	1590	unknown	NA	2	18	17	26.1545	50.1076
chr1	136949439	136949465	27	-	1594	promoter	Nr5a2	1	1	1	4.8444	32.3748
chr1	136952355	136952359	5	-	1595	intron	Nr5a2	1	1	1	8.82551	0
chr1	136953571	136953637	67	-	1597	promoter	Nr5a2	1	4	4	18.2689	23.5813
chr1	137155789	137155807	19	-	1599	unknown	NA	78	78	1	0	4.28747
chr1	138619680	138619745	66	-	1603	promoter	Nek7	1	2	2	6.79294	9.45337
chr1	139454762	139454837	76	+	622	promoter	Aspm	6	6	1	47.1888	34.7341
chr11	3963897	3964038	142	+	3528	promoter	Pes1	2	4	3	278.152	269.003
chr1	140453632	140453635	4	-	1605	unknown	NA	1	50	50	10.6974	0
chr11	40694874	40694980	107	-	5119	promoter	Mat2b	3	30	28	64.2048	42.3004
chr11	40733391	40733439	49	-	5121	promoter	Hmmr	61	63	3	40.3612	106.143
chr11	40733646	40733749	104	+	3775	promoter	Nudcd2	9	9	1	71.9812	18.0289
chr11	40733893	40733988	96	+	3776	promoter	Nudcd2	4	66	63	227.525	82.3327
chr11	40734198	40734216	19	+	3777	promoter	Nudcd2	10	20	11	36.3157	9.79456
chr11	40755183	40755275	93	-	5124	promoter	Ccng1	15	15	1	66.6483	51.2058
chr11	40755456	40755487	32	+	3779	unknown	NA	42	42	1	15.7805	0
chr11	4095388	4095433	46	-	4814	promoter	Mtfp1	1	1	1	0	12.2391
chr11	4096765	4096900	136	+	3531	unknown	NA	49	51	3	87.8574	22.3786
chr11	4160367	4160409	43	+	3532	promoter	Sf3a1	39	51	13	68.9129	61.5431
chr11	4171073	4171107	35	+	3534	exon	Sf3a1	4	35	32	11.1046	17.7514
chr11	4175479	4175580	102	+	3536	exon	Sf3a1	27	27	1	0	10.3367
chr11	4180466	4180557	92	+	3538	exon	Sf3a1	3	30	28	5.89948	7.21068
chr11	4267434	4267518	85	+	3543	promoter	Lif	2	2	1	5.23293	13.4696
chr11	43426199	43426258	60	-	5126	promoter	Pttg1	42	42	1	394.562	393.735
chr11	43433748	43433794	47	+	3781	promoter	Slu7	23	23	1	150.99	169.216
chr1	143739369	143739419	51	+	627	promoter	Glrx2	42	42	1	0	11.6277
chr1	143739608	143739615	8	+	628	promoter	Glrx2	2	2	1	0	11.8315
chr11	43747931	43748001	71	-	5129	promoter	Ttc1	8	9	2	78.3016	104.675
chr1	143777220	143777363	144	+	630	promoter	Uchl5	5	73	69	268.796	228.612
chr11	44518955	44518978	24	+	3785	promoter	Rnf145	24	24	1	19.2099	7.75441
chr11	45851941	45851968	28	+	3788	promoter	NA	26	26	1	0	11.1521
chr11	45955473	45955495	23	-	5140	promoter	Thg1l	2	2	1	78.91	138.864
chr11	46055963	46055998	36	+	3793	promoter	Adam19	1	7	7	16.1585	41.3327
chr11	46276884	46276899	16	-	5141	exon	Cyfip2	98	98	1	24.2014	21.0827
chr11	4637674	4637761	88	+	3546	promoter	Ascc2	1	52	52	240.683	164.512
chr11	46436950	46436984	35	+	3797	promoter	Med7	10	36	27	29.8056	30.0538
chr11	46727786	46727788	3	+	3798	promoter	NA	16	16	1	7.36181	0.136505
chr11	4704216	4704336	121	-	4819	promoter	Uqcr10	1	1	1	31.0157	13.5323
chr11	4704669	4704743	75	+	3547	promoter	Zmat5	82	82	1	64.1939	42.9773
chr11	4804123	4804188	66	-	4823	intron	Nf2	1	1	1	51.519	0.613497
chr11	4808328	4808348	21	-	4825	intron	Nf2	2	30	29	7.44309	9.58927
chr11	4873962	4874018	57	+	3552	promoter	Nipsnap1	6	27	22	42.6911	29.9909
chr11	48799940	48799981	42	-	5142	unknown	NA	9	62	54	0	12.1032
chr11	48800332	48800433	102	+	3800	promoter	Rack1	2	34	33	567.938	734.089
chr11	48801791	48801827	37	+	3802	exon	Rack1	3	33	31	15.2141	0
chr11	48802272	48802315	44	+	3803	exon	Rack1	1	3	3	18.0604	35.9093
chr11	48816922	48816950	29	-	5145	promoter	Trim41	1	1	1	0	10.2008
chr11	4884030	4884093	64	+	3553	exon	Nipsnap1	1	1	1	0	20.7399
chr11	48871227	48871328	102	-	5147	promoter	Irgm1	10	101	92	3.46636	9.04564
chr11	4895236	4895244	9	-	4829	unknown	NA	28	28	1	0	25.701
chr11	4895327	4895376	50	+	3555	promoter	Thoc5	68	68	1	331.809	249.527
chr11	49202667	49202700	34	+	3806	unknown	NA	16	41	26	7.19925	15.168
chr11	49203356	49203440	85	-	5148	unknown	NA	86	86	1	34.8685	49.7781
chr11	49203470	49203520	51	+	3807	promoter	Zfp62	6	63	58	85.677	76.9827
chr11	49245450	49245497	48	+	3809	exon	Mgat1	118	118	1	139.567	138.216
chr11	49250550	49250577	28	+	3810	promoter	Mgat1	20	20	1	26.409	19.8465
chr11	49609716	49609737	22	+	3811	promoter	Flt4	1	1	1	0	17.887
chr11	49659542	49659620	79	+	3812	unknown	NA	1	1	1	9.63918	12.7826
chr11	49712777	49712780	4	-	5153	promoter	NA	1	1	1	0	11.3559
chr11	49794151	49794223	73	+	3815	promoter	Gfpt2	10	19	10	92.5423	180.498
chr11	49846395	49846398	4	-	5156	unknown	NA	8	42	35	0	11.6277
chr11	49846784	49846796	13	+	3818	promoter	Mapk9	58	58	1	7.52438	6.87243
chr11	4986906	4986973	68	+	3558	promoter	Ap1b1	9	59	51	114.076	207.552
chr11	50174850	50174880	31	+	3823	promoter	Mrnip	31	107	77	7.36181	49.0773
chr11	50294953	50294990	38	-	5160	exon	Canx	23	23	1	19.2792	33.2585
chr11	50297326	50297397	72	-	5162	exon	Canx	1	1	1	61.257	31.6283
chr11	50298166	50298235	70	-	5163	exon	Canx	66	66	1	0	11.0162
chr11	50325599	50325680	82	-	5176	promoter	Canx	1	1	1	3177.6	2789.94
chr11	50377741	50377792	52	+	3826	promoter	Hnrnph1	47	125	79	388.159	394.825
chr11	50379857	50379898	42	+	3827	exon	Hnrnph1	99	156	58	0	10.6826
chr11	50382549	50382568	20	+	3828	exon	Hnrnph1	27	27	1	0	7.55052
chr11	50383228	50383310	83	+	3829	exon	Hnrnph1	1	1	1	19.1221	13.8016
chr11	50383684	50383705	22	+	3830	exon	Hnrnph1	88	88	1	0	3.81146
chr11	50385780	50385804	25	+	3831	exon	Hnrnph1	19	20	2	9.80196	0
chr1	150392735	150392809	75	-	1616	promoter	Odr4	3	71	69	64.47	50.6674
chr1	150393385	150393479	95	+	635	promoter	Tpr	27	40	14	13.6766	33.8699
chr1	150417960	150417980	21	+	638	exon	Tpr	8	32	25	7.28053	0
chr11	50421992	50422060	69	-	5178	intron	Rufy1	15	114	100	31.0793	11.7646
chr1	150439238	150439262	25	+	642	exon	Tpr	15	18	4	32.5838	9.24951
chr1	150440067	150440104	38	+	643	exon	Tpr	19	45	27	17.4072	8.09423
chr1	150449149	150449179	31	+	644	exon	Tpr	1	18	18	0	5.03539
chr11	5078929	5078952	24	-	4831	exon	Ewsr1	11	26	16	0	13.394
chr11	50827692	50827740	49	-	5182	promoter	Zfp354c	27	27	1	59.6893	52.9855
chr11	50887479	50887510	32	-	5183	promoter	Zfp454	1	1	1	8.01218	2.65522
chr11	5099037	5099092	56	-	4833	promoter	Ewsr1	1	1	1	129.421	204.898
chr11	5099432	5099440	9	+	3561	promoter	Rhbdd3	1	1	1	8.66281	0
chr11	51220415	51220448	34	-	5185	unknown	Platr20	41	41	1	262.114	166.188
chr11	51220529	51220621	93	+	3833	promoter	Gm12569	50	135	86	19.6099	17.4111
chr11	51263129	51263201	73	+	3834	promoter	Clk4	14	51	38	20.677	96.3527
chr1	151354055	151354090	36	+	646	exon	Ivns1abp	37	37	1	0	8.84177
chr1	151428331	151428390	60	-	1622	promoter	Swt1	1	1	1	0	9.99697
chr1	151500770	151500822	53	-	1624	promoter	Rnf2	101	117	17	133.441	265.781
chr11	51584752	51584823	72	+	3835	promoter	Phykpl	37	65	29	57.3574	118.824
chr11	51602649	51602689	41	-	5187	exon	Hnrnpab	2	2	1	37.5402	0
chr11	51604444	51604503	60	-	5188	exon	Hnrnpab	1	1	1	10.1758	0
chr11	51604689	51604696	8	-	5189	exon	Hnrnpab	20	20	1	10.9417	6.53097
chr11	51605515	51605632	118	-	5190	exon	Hnrnpab	1	1	1	11.6392	15.0247
chr11	51606344	51606364	21	-	5191	promoter	Hnrnpab	6	15	10	0	6.1911
chr11	51606848	51606886	39	-	5192	promoter	NA	1	1	1	29.4692	48.4887
chr11	51619712	51619829	118	+	3836	promoter	Nhp2	8	32	25	335.785	127.618
chr11	51634349	51634382	34	-	5194	intron	Rmnd5b	33	33	1	57.9912	93.0018
chr11	51637971	51637986	16	-	5198	unknown	NA	60	146	87	10.6974	0
chr11	51650835	51650838	4	-	5201	promoter	N4bp3	9	57	49	8.66281	7.82238
chr11	51688625	51688663	39	-	5203	promoter	0610009B22Rik	10	14	5	48.5087	64.159
chr11	51763630	51763634	5	-	5206	unknown	Sec24a	1	1	1	3.54736	0
chr11	51763689	51763760	72	+	3841	promoter	Sar1b	65	77	13	83.3189	96.8329
chr11	51857106	51857117	12	-	5208	promoter	Jade2	21	32	12	0	19.4503
chr11	51857654	51857719	66	-	5210	promoter	NA	17	73	57	36.8992	78.0595
chr11	51857965	51857969	5	-	5211	promoter	NA	8	14	7	10.2089	0
chr11	51967654	51967687	34	+	3842	promoter	Cdkn2aipnl	1	1	1	0	11.6277
chr11	52000358	52000473	116	-	5213	promoter	Gm26551;Ube2b	2	46	45	437.584	719.959
chr11	52000764	52000770	7	-	5214	promoter	Gm26551	2	3	2	8.74416	0
chr11	52004227	52004362	136	+	3845	promoter	Cdkl3	37	73	37	26.8036	41.0061
chr11	52232038	52232086	49	+	3850	promoter	Skp1a	44	44	1	1277.1	978.168
chr11	52246344	52246348	5	+	3853	exon	Skp1a	1	1	1	0	10.6765
chr11	52361076	52361158	83	+	3855	promoter	Vdac1	27	27	1	662.216	617.19
chr11	52376537	52376538	2	+	3858	exon	Vdac1	1	1	1	3.87144	0.0682922
chr1	152386575	152386688	114	-	1627	promoter	Tsen15	1	1	1	284.604	205.528
chr11	52396442	52396463	22	+	3859	promoter	9530068E07Rik	33	33	1	5.7371	0
chr11	52480704	52480732	29	-	5220	unknown	NA	6	6	1	0	14.8885
chr1	152766593	152766706	114	+	652	promoter	Arpc5	19	32	14	53.1865	50.733
chr1	152862603	152862665	63	-	1631	intron	Smg7	45	57	13	5.7371	7.9583
chr1	152901968	152902000	33	-	1634	intron	Smg7	24	24	1	0	12.7826
chr1	153031758	153031821	64	+	657	intron	Nmnat2	3	59	57	6.79294	0
chr1	153093466	153093539	74	+	658	intron	Nmnat2	7	130	124	78.2604	60.7172
chr1	153093782	153093835	54	+	659	intron	Nmnat2	1	1	1	20.0804	24.8242
chr1	153094036	153094047	12	+	660	exon	Nmnat2	12	14	3	9.63918	10.5406
chr1	153094344	153094406	63	-	1637	unknown	NA	1	1	1	0	8.97769
chr1	153230788	153230797	10	-	1639	exon	Lamc1	12	28	17	8.01218	0
chr1	153231806	153231866	61	-	1640	exon	Lamc1	1	1	1	0	10.4726
chr11	53257749	53257755	7	-	5221	unknown	NA	25	71	47	3.70938	17.4016
chr11	53260873	53260941	69	-	5225	exon	Hspa4	13	13	1	11.9191	0
chr11	53261711	53261729	19	-	5226	exon	Hspa4	2	7	6	4.43887	0
chr11	53262884	53262948	65	-	5227	exon	Hspa4	18	18	1	7.93087	35.2302
chr11	53265927	53266027	101	-	5229	exon	Hspa4	82	95	14	7.44309	11.7694
chr11	53266992	53267088	97	-	5230	exon	Hspa4	45	45	1	7.84957	31.2202
chr11	53283604	53283651	48	-	5236	exon	Hspa4	42	42	1	0	8.36607
chr11	53300399	53300480	82	-	5240	promoter	Hspa4	31	43	13	22.2101	33.6658
chr11	53320080	53320112	33	-	5241	unknown	NA	25	25	1	11.8376	0
chr11	53324595	53324600	6	-	5242	unknown	NA	14	32	19	9.47642	0
chr11	53324683	53324773	91	+	3861	promoter	Zcchc10	83	84	2	471.135	355.913
chr11	53351028	53351039	12	+	3863	promoter	Aff4	37	85	49	10.1275	6.12312
chr11	53356920	53356999	80	+	3865	intron	Aff4	42	42	1	8.01218	0
chr1	153414232	153414236	5	-	1645	unknown	E330020D12Rik	4	42	39	12.6125	1.09013
chr11	53419163	53419366	204	+	3869	exon	Aff4	105	105	1	49.9522	29.0376
chr11	53430785	53430844	60	-	5243	promoter	Uqcrq	6	6	1	214.664	78.8828
chr1	153456202	153456245	44	-	1646	exon	Dhx9	7	66	60	15.3428	10.8803
chr1	153456703	153456718	16	-	1647	exon	Dhx9	21	120	100	4.03352	0
chr1	153487623	153487676	54	-	1658	promoter	Dhx9	18	23	6	1238.77	1035.41
chr11	53567370	53567443	74	+	3871	promoter	Kif3a	20	52	33	184.503	76.4256
chr1	153899905	153899948	44	+	664	promoter	Mir8114;Glul	1	1	1	0	34.3078
chr1	153901063	153901086	24	-	1662	unknown	NA	13	35	23	7.84957	13.5299
chr1	153908178	153908182	5	+	666	exon	Glul	1	1	1	8.50013	0
chr1	154080716	154080752	37	-	1663	unknown	A830008E24Rik	4	43	40	5.7371	0
chr1	154096513	154096533	21	+	667	unknown	NA	2	2	1	5.08779	0
chr11	54100996	54101013	18	+	3872	promoter	P4ha2	21	39	19	8.90686	0
chr11	54261758	54261762	5	+	3873	unknown	NA	1	1	1	9.96474	0.204688
chr11	54400974	54400977	4	+	3874	promoter	Meikin	38	38	1	4.68217	3.53943
chr11	54438199	54438221	23	+	3875	promoter	Fnip1	33	33	1	6.7117	3.87946
chr11	54515619	54515738	120	+	3878	exon	Fnip1	9	32	24	0	29.9275
chr11	54522890	54522965	76	+	3879	promoter	Rapgef6	33	35	3	12.6238	0
chr11	5478358	5478400	43	-	4837	unknown	NA	4	105	102	151.236	179.83
chr11	54787618	54787699	82	-	5249	promoter	Cdc42se2	7	43	37	64.0668	30.8814
chr11	5485865	5485945	81	+	3563	unknown	NA	7	69	63	27.1987	29.7201
chr11	54860586	54860599	14	-	5250	promoter	Lyrm7	2	3	2	0	10.3367
chr11	54866384	54866596	213	+	3884	promoter	Hint1	5	7	3	439.799	238.861
chr11	54869847	54869935	89	+	3885	exon	Hint1	3	3	1	7.11798	0.136505
chr11	54870188	54870204	17	+	3886	exon	Hint1	1	1	1	12.0006	18.3627
chr11	54956056	54956080	25	-	5252	promoter	Tnip1	35	35	1	52.4943	21.9516
chr11	55033405	55033454	50	-	5253	promoter	Anxa6	20	20	1	65.1154	50.233
chr11	55087238	55087249	12	+	3887	unknown	NA	28	28	1	2.01017	11.1521
chr1	155158741	155158756	16	+	670	promoter	Stx6	89	131	43	8.65762	14.6262
chr1	155417403	155417419	17	-	1667	promoter	Xpr1	3	8	6	11.4304	8.77382
chr11	55419850	55419912	63	-	5256	promoter	Sparc	23	54	32	7.90515	27.6016
chr11	55461138	55461176	39	-	5258	promoter	Atox1	2	78	77	38.9413	108.986
chr11	55469657	55469742	86	+	3889	promoter	G3bp1	7	15	9	196.791	134.228
chr11	55497940	55497992	53	+	3892	exon	G3bp1	1	1	1	0	12.307
chr11	55500212	55500220	9	+	3895	exon	G3bp1	9	13	5	0	10.4726
chr1	156035962	156036067	106	-	1668	promoter	Tor1aip1	71	222	152	5.08779	10.2688
chr1	156040892	156040921	30	+	673	promoter	Tor1aip2	11	23	13	141.634	141.242
chr1	156474262	156474358	97	-	1669	promoter	Soat1	2	38	37	0	7.82238
chr1	156558802	156558864	63	+	675	promoter	Abl2	6	7	2	6.14309	0
chr1	156559432	156559451	20	+	676	promoter	Abl2	4	29	26	0	13.0543
chr1	156669630	156669634	5	-	1671	exon	Tor3a	12	79	68	7.52438	0
chr1	156718908	156718971	64	-	1672	promoter	Fam20b	48	57	10	5.89948	11.2879
chr1	156939569	156939610	42	-	1674	promoter	Ralgps2	17	17	1	27.1868	17.2658
chr11	5707679	5707715	37	-	4840	promoter	Mrps24	1	1	1	100.165	7.61848
chr11	5741180	5741185	6	-	4841	promoter	Urgcp	1	1	1	0	9.31746
chr1	157412733	157412768	36	+	680	unknown	2810025M15Rik	1	1	1	500.985	365.479
chr11	5741381	5741428	48	-	4842	promoter	Urgcp	1	17	17	7.52438	10.4047
chr11	57518616	57518655	40	-	5260	promoter	Fam114a2	2	56	55	86.1137	22.8384
chr11	57518665	57518693	29	+	3900	promoter	Mfap3	1	2	2	32.5987	0
chr11	5762130	5762152	23	+	3566	unknown	Ube2d-ps	62	82	21	10.6719	0
chr11	57801418	57801451	34	-	5261	unknown	NA	1	1	1	11.9191	8.6379
chr11	5788501	5788533	33	+	3567	promoter	Dbnl	2	3	2	32.5175	68.4057
chr1	15803192	15803277	86	+	51	unknown	NA	49	90	42	61.0914	9.25173
chr11	58051128	58051192	65	+	3905	exon	Larp1	3	3	1	0	6.39502
chr1	15805513	15805522	10	-	957	unknown	NA	1	1	1	0	8.43403
chr1	15805634	15805736	103	+	52	promoter	Terf1	6	6	1	182.987	468.495
chr11	58103969	58104190	222	+	3907	promoter	Cnot8	1	21	21	522.719	585.949
chr11	58137755	58137759	5	-	5265	exon	Gemin5	1	1	1	10.6974	0
chr11	58168530	58168541	12	-	5268	promoter	Gemin5	1	3	3	12.1635	4.08347
chr11	58171642	58171678	37	+	3908	promoter	Mrpl22	15	25	11	62.3011	28.0296
chr11	58330340	58330342	3	-	5270	promoter	NA	20	26	7	0	16.0432
chr11	58330729	58330774	46	+	3910	promoter	Sh3bp5l	17	17	1	3.38537	12.1101
chr1	15838182	15838271	90	+	58	exon	Terf1	1	1	1	0	13.5371
chr11	58847163	58847220	58	+	3911	promoter	Gm12258	1	1	1	8.17482	48.0813
chr11	58867217	58867272	56	+	3912	promoter	2810021J22Rik	1	1	1	85.7815	93.8798
chr11	58904200	58904217	18	-	5271	promoter	Zfp39	8	78	71	0	8.77382
chr11	58954453	58954455	3	-	5275	promoter	Hist3h2bb-ps	51	61	11	7.36181	13.0543
chr11	58954685	58954691	7	+	3914	promoter	Hist3h2a;Trim17	5	10	6	56.2749	73.1208
chr11	58954812	58954857	46	+	3915	promoter	Hist3h2a;Trim17	24	24	1	49.6083	56.0179
chr11	5898709	5898780	72	-	4847	promoter	Myl7	70	118	49	4.76328	20.2657
chr11	59191796	59191808	13	-	5280	promoter	Guk1	4	123	120	0	11.4918
chr11	59202493	59202522	30	+	3918	promoter	Mrpl55	10	34	25	6.06188	16.5941
chr11	59208340	59208406	67	+	3919	promoter	2310033P09Rik	1	1	1	212.044	152.775
chr11	59212193	59212277	85	-	5281	exon	Arf1	90	90	1	0	46.3816
chr11	59228206	59228314	109	-	5284	promoter	Arf1	5	5	1	65.5997	44.4594
chr1	159232109	159232140	32	-	1678	unknown	NA	120	127	8	10.0461	13.4619
chr1	159232228	159232319	92	+	682	promoter	NA	1	77	77	98.8233	114.787
chr11	59450008	59450024	17	-	5285	promoter	Snap47	1	1	1	14.935	5.37639
chr11	59450071	59450097	27	+	3922	promoter	Jmjd4	37	37	1	63.6887	72.6735
chr11	59472450	59472484	35	-	5286	promoter	Zfp867	17	94	78	24.2664	18.4369
chr11	59526629	59526632	4	-	5288	unknown	Zkscan17	1	1	1	0	10.6765
chr11	5955791	5955925	135	+	3570	promoter	Ykt6	15	24	10	26.9681	9.31746
chr11	59809771	59809825	55	-	5289	promoter	Flcn	61	86	26	43.1046	40.393
chr11	59810293	59810357	65	+	3924	unknown	Gm16062	3	16	14	126.059	91.795
chr11	59837414	59837439	26	-	5291	promoter	Cops3	1	1	1	11.3489	8.6379
chr11	59839750	59839842	93	-	5292	promoter	Cops3	4	12	9	373.59	303.154
chr1	160195246	160195340	95	+	684	promoter	Mrps14	6	36	31	607.182	722.849
chr1	160203599	160203683	85	-	1680	exon	Cacybp	10	45	36	18.8764	11.7635
chr1	160204973	160205020	48	-	1681	exon	Cacybp	8	11	4	16.188	0
chr1	160206100	160206188	89	-	1682	exon	Cacybp	20	20	1	0	24.9617
chr11	60210388	60210422	35	-	5294	promoter	Srebf1	1	1	1	6.79294	3.3354
chr1	160212667	160212880	214	-	1685	promoter	Cacybp	67	87	21	99.6406	44.1979
chr11	60220557	60220622	66	-	5296	promoter	Srebf1	54	91	38	57.5927	23.3988
chr11	60222763	60222862	100	-	5297	unknown	NA	1	1	1	72.3772	40.8809
chr11	60352855	60352890	36	-	5300	promoter	Tom1l2	1	1	1	21.6392	27.6857
chr11	60417028	60417058	31	-	5301	promoter	Atpaf2	2	15	14	36.9585	41.3534
chr11	60417263	60417296	34	+	3929	promoter	Gid4	47	47	1	30.6509	29.5228
chr11	60454617	60454657	41	+	3930	promoter	Drg2	1	1	1	39.091	23.8739
chr11	60537176	60537189	14	-	5302	unknown	NA	9	9	1	9.39504	12.9185
chr11	60538027	60538095	69	+	3932	promoter	Alkbh5	1	1	1	5.25008	0
chr11	60699774	60699792	19	+	3936	promoter	Llgl1	32	82	51	12.4894	6.53097
chr11	60728419	60728494	76	+	3939	promoter	Mief2	8	8	1	26.6448	0.409137
chr11	60777260	60777283	24	-	5306	promoter	Top3a	1	1	1	229.446	170.958
chr11	60777389	60777423	35	+	3940	promoter	NA	8	8	1	7.28053	0
chr11	60777418	60777444	27	-	5307	promoter	NA	75	89	15	19.0966	0
chr11	60777539	60777544	6	+	3941	promoter	Smcr8	1	1	1	0	16.7903
chr11	60779262	60779331	70	+	3943	exon	Smcr8	1	1	1	6.7117	0
chr1	160792823	160792891	69	-	1687	promoter	Rabgap1l	41	41	1	33.7232	15.644
chr11	60811066	60811238	173	-	5310	promoter	Shmt1	40	40	1	36.7631	50.7219
chr11	60830616	60830702	87	+	3944	promoter	Dhrs7b	23	23	1	126.022	157.496
chr11	60864619	60864640	22	-	5311	exon	Tmem11	13	42	30	20.4226	0
chr11	60878776	60878788	13	-	5312	promoter	Tmem11	7	7	1	9.69045	16.5281
chr1	160906385	160906415	31	+	686	promoter	NA	8	9	2	0	8.77382
chr11	60931868	60931870	3	-	5317	unknown	NA	24	24	1	9.63918	0
chr11	61005226	61005233	8	+	3947	unknown	NA	2	2	1	10.616	0
chr1	16102733	16102786	54	-	958	exon	Rpl7	1	1	1	10.0134	36.6574
chr1	161034586	161034603	18	+	689	unknown	Gas5	16	41	26	5.65591	0
chr1	161035165	161035215	51	+	690	unknown	Gas5	1	1	1	7000.15	8329.4
chr1	161035401	161035403	3	+	691	unknown	Gas5;Gm26224	4	11	8	7.11798	0
chr1	161035669	161035766	98	+	692	unknown	Gas5	23	42	20	4.76328	18.3637
chr1	161035967	161036077	111	+	693	unknown	Gas5;Gm22357	1	1	1	0	31.4699
chr1	161036458	161036532	75	+	694	unknown	Gas5	26	40	15	7.19925	7.61848
chr1	161036669	161036738	70	+	695	unknown	Gas5;Gm23212	11	51	41	15.8621	10.4057
chr1	16104290	16104417	128	-	959	promoter	Rpl7	2	17	16	6723.67	5732.77
chr1	161070624	161070705	82	-	1690	promoter	Dars2	27	55	29	177.318	151.601
chr1	161131449	161131526	78	-	1692	promoter	Klhl20	4	11	8	67.7847	71.0663
chr1	161131538	161131560	23	+	700	unknown	NA	35	184	150	21.6006	10.2008
chr1	161142696	161142748	53	+	701	promoter	Ankrd45	1	1	1	0	12.6539
chr11	61579607	61579695	89	-	5323	promoter	Epn2	9	64	56	118.305	148.295
chr11	61762002	61762081	80	-	5324	promoter	Prpsap2	17	23	7	103.6	126.842
chr1	161876817	161876940	124	-	1698	promoter	NA	69	69	1	13.7935	25.3585
chr1	161877208	161877224	17	-	1699	unknown	NA	1	1	1	0	15.1602
chr1	161877833	161877835	3	+	704	unknown	NA	35	94	60	0	5.71524
chr11	61919138	61919170	33	-	5326	intron	Akap10	15	15	1	10.1275	0
chr11	61930207	61930226	20	-	5327	promoter	Akap10	15	44	30	10.9968	0
chr11	6200141	6200188	48	-	4856	promoter	Nudcd3	1	1	1	30.5167	26.4483
chr11	6200476	6200498	23	+	3576	promoter	A730071L15Rik	1	1	1	0	12.4496
chr11	62389737	62389745	9	-	5334	exon	Ncor1	1	1	1	19.8484	0.613497
chr11	62458442	62458462	21	+	3954	promoter	Pigl	1	1	1	24.5496	3.20124
chr11	62458516	62458544	29	-	5337	promoter	Ncor1	1	1	1	0	8.70586
chr11	62458592	62458596	5	+	3955	promoter	Pigl	50	50	1	0	23.8667
chr11	62458940	62458956	17	-	5338	promoter	NA	1	1	1	23.3225	6.87083
chr11	62511753	62511766	14	+	3957	intron	Pigl	17	69	53	11.6747	0.204688
chr11	62539206	62539211	6	-	5341	promoter	Cenpv	4	13	10	0	7.61848
chr1	162548528	162548566	39	-	1701	promoter	Eef1aknmt	4	8	5	142.148	113.86
chr11	62551465	62551508	44	+	3958	promoter	Ubb	3	3	1	272.413	341.789
chr11	62551726	62551732	7	+	3959	promoter	Ubb	7	8	2	24.3716	8.91007
chr1	162570411	162570524	114	-	1702	unknown	NA	17	20	4	26.2374	38.0132
chr1	162570707	162570748	42	+	706	promoter	Vamp4	85	85	1	26.7213	28.6221
chr1	162571230	162571245	16	+	707	promoter	Vamp4	167	228	62	3.14246	0
chr11	62602646	62602681	36	-	5344	unknown	NA	1	1	1	5.9618	0
chr11	62602876	62602885	10	+	3961	unknown	2410006H16Rik	2	2	1	647.98	1246.54
chr11	62602993	62603007	15	+	3962	unknown	2410006H16Rik	14	14	1	0	12.4429
chr11	62603156	62603181	26	+	3963	unknown	2410006H16Rik	22	22	1	0	46.351
chr11	62603404	62603606	203	+	3964	unknown	2410006H16Rik;Snord49a	1	109	109	23.4317	16.6697
chr11	6267723	6267748	26	-	4857	promoter	Ddx56	75	75	1	29.9794	69.4162
chr1	162740501	162740554	54	-	1711	promoter	Prrc2c	30	140	111	136.16	92.8423
chr11	6274808	6274884	77	-	4858	promoter	Tmed4	1	1	1	59.5785	63.9285
chr11	62789392	62789521	130	-	5346	promoter	Zfp286	1	1	1	31.6205	19.8575
chr11	62879448	62879586	139	+	3969	promoter	Tvp23b	13	20	8	33.3359	35.7125
chr11	6291613	6291669	57	+	3577	promoter	Ogdh	58	58	1	572.021	335.188
chr1	163403634	163403674	41	-	1714	promoter	Gorab	38	55	18	134.504	122.746
chr1	163779646	163779757	112	+	709	promoter	Kifap3	4	63	60	63.6712	57.266
chr1	163783796	163783803	8	+	710	intron	Kifap3	1	1	1	0	10.4047
chr1	163825751	163825795	45	+	713	exon	Kifap3	1	1	1	9.06957	0
chr11	6389072	6389082	11	+	3582	promoter	Zmiz2	2	2	1	11.7562	0
chr1	163930000	163930084	85	+	716	promoter	Scyl3	2	16	15	48.4818	87.3028
chr1	163994685	163994830	146	-	1716	promoter	BC055324	1	1	1	311.314	347.455
chr11	64079387	64079477	91	-	5347	promoter	Cox10	72	222	151	35.7873	30.5256
chr11	64079506	64079568	63	+	3971	unknown	2810001G20Rik	3	31	29	23.1435	0
chr11	6415866	6415972	107	+	3583	promoter	Ppia	6	15	10	2364.82	2634.63
chr1	164275589	164275702	114	+	722	promoter	Ccdc181	40	54	15	107.779	58.4813
chr1	164307232	164307287	56	-	1718	promoter	Blzf1	3	3	1	110.349	69.3623
chr1	164307472	164307506	35	-	1719	promoter	Blzf1	12	12	1	19.9375	0
chr1	164307676	164307743	68	+	724	promoter	Nme7	4	15	12	56.3122	26.5836
chr11	6444395	6444447	53	-	4859	promoter	H2afv	60	71	12	221.06	265.358
chr1	164457891	164458028	138	-	1722	promoter	Atp1b1	1	1	1	121.546	20.9466
chr1	164517530	164517540	11	+	729	unknown	NA	5	63	59	23.5939	8.4386
chr1	164518643	164518690	48	+	730	unknown	NA	39	43	5	12.6524	0
chr11	64979083	64979128	46	+	3972	promoter	Elac2	17	75	59	0	15.4319
chr1	165194328	165194344	17	-	1727	promoter	Sft2d2	1	1	1	19.7499	0
chr11	6528029	6528053	25	-	4863	unknown	Snhg15;Snora9	6	6	1	15.3721	12.1712
chr11	6528448	6528607	160	-	4865	unknown	Snhg15	10	45	36	0	30.3985
chr11	6528724	6528778	55	-	4866	unknown	Snhg15	29	46	18	18.8722	5.91918
chr1	165460522	165460524	3	-	1731	promoter	NA	12	12	1	3.30439	5.03539
chr1	165461228	165461283	56	+	731	promoter	Mpc2	28	29	2	18.1392	0
chr11	6546883	6546938	56	+	3587	promoter	Ccm2	3	3	1	21.9016	56.3592
chr11	65788273	65788290	18	-	5351	promoter	Map2k4	27	95	69	18.3495	27.1951
chr1	165869737	165869775	39	-	1734	exon	Pou2f1	64	111	48	9.88335	0
chr1	166002630	166002646	17	-	1740	promoter	Pou2f1	20	102	83	11.3489	30.1934
chr1	166126837	166126862	26	-	1744	intron	Dusp27	11	50	40	16.5949	11.1521
chr1	166127197	166127215	19	-	1745	exon	Dusp27	16	17	2	75.6123	54.864
chr1	166127817	166127917	101	-	1746	promoter	Dusp27	6	30	25	5.49356	8.23015
chr1	166130222	166130256	35	+	734	promoter	Gpa33	104	134	31	37.1066	37.178
chr1	166130449	166130525	77	+	735	promoter	Gpa33	8	34	27	25.7462	21.2919
chr1	166135204	166135278	75	-	1748	unknown	NA	25	25	1	50.3353	28.8931
chr1	166152516	166152522	7	+	740	intron	Gpa33	1	1	1	0	9.58927
chr1	166154992	166155014	23	+	741	intron	Gpa33	90	90	1	13.7502	16.868
chr1	16619255	16619299	45	-	961	promoter	Ube2w	34	83	50	123.586	208.449
chr11	6626020	6626083	64	-	4870	promoter	Tbrg4	11	26	16	141.19	122.057
chr11	6626140	6626188	49	+	3590	unknown	NA	2	4	3	601.786	686.313
chr1	166379269	166379386	118	+	742	promoter	Tada1	1	1	1	85.8541	11.8431
chr1	16656647	16656653	7	-	962	promoter	Eloc	33	33	1	7.76826	8.16219
chr1	16656850	16657202	353	-	963	promoter	Eloc	34	77	44	3347.3	3293.93
chr11	6658550	6658564	15	+	3591	promoter	Ramp3	1	8	8	0	9.79312
chr11	67011656	67011741	86	-	5355	unknown	NA	1	1	1	27.0997	34.6111
chr11	67018433	67018466	34	+	3976	unknown	NA	5	73	69	9.15094	8.6379
chr11	67025155	67025163	9	+	3978	promoter	Tmem220	14	40	27	17.2477	0
chr11	67052574	67052626	53	-	5359	promoter	Adprm	24	55	32	75.269	118.874
chr11	67052634	67052755	122	+	3979	promoter	Sco1	19	35	17	9.88335	11.9674
chr1	167285060	167285065	6	-	1758	promoter	Uck2	13	32	20	22.6561	0.545385
chr1	167308606	167308677	72	-	1759	unknown	NA	1	1	1	0	11.0162
chr1	167308734	167308855	122	+	743	promoter	Tmco1	12	23	12	173.774	200.265
chr1	167393798	167393803	6	-	1760	promoter	Mgst3	32	32	1	0	8.16219
chr11	67966459	67966493	35	+	3981	promoter	Stx8	1	31	31	9.69615	28.1562
chr11	68400822	68400878	57	-	5369	promoter	Ntn1	15	34	20	0	27.2096
chr1	168431871	168431903	33	-	1764	promoter	Pbx1	1	26	26	35.2797	4.62774
chr11	68692079	68692150	72	+	3985	promoter	Myh10	1	1	1	138.62	83.2158
chr11	68790624	68790682	59	+	3987	exon	Myh10	77	77	1	0	6.05514
chr11	68852991	68853137	147	-	5370	promoter	Ndel1	23	28	6	36.0393	29.9274
chr11	68901523	68901633	111	+	3990	promoter	Rpl26	11	11	1	990.67	958.812
chr11	68903233	68903283	51	+	3991	exon	Rpl26	5	31	27	0	15.5056
chr11	68939886	68939897	12	+	3992	unknown	NA	2	2	1	11.4304	8.02626
chr11	68956972	68956985	14	+	3994	unknown	NA	27	28	2	5.7371	0
chr11	68973844	68973861	18	-	5374	promoter	Rangrf	1	1	1	60.7612	36.2524
chr11	69008427	69008469	43	-	5379	promoter	Pfas	1	1	1	158.685	82.0465
chr11	69012462	69012497	36	-	5380	unknown	NA	31	81	51	0	30.8736
chr11	69016104	69016129	26	+	3995	promoter	Ctc1	1	1	1	25.7472	16.1872
chr11	69045650	69045702	53	+	3996	promoter	Aurkb	23	23	1	0	13.8092
chr11	69060113	69060120	8	+	4000	promoter	Borcs6	7	7	1	5.65591	0
chr11	69088528	69088591	64	+	4002	promoter	Vamp2	27	91	65	20.7436	0
chr11	69095236	69095271	36	+	4003	promoter	Per1	38	52	15	11.3949	6.1911
chr11	69323761	69323856	96	-	5383	promoter	Cntrob	30	56	27	76.0274	79.224
chr11	69323970	69324129	160	+	4005	promoter	Trappc1	29	84	56	247.622	287.252
chr11	69393418	69393422	5	-	5384	exon	Cyb5d1	2	45	44	0	12.0353
chr11	69395419	69395475	57	-	5385	promoter	Cyb5d1	1	1	1	8.25614	9.86108
chr11	69395492	69395546	55	+	4008	promoter	Naa38	2	134	133	21.2869	15.5084
chr11	69395792	69395875	84	+	4009	promoter	Naa38	1	4	4	158.714	88.127
chr11	69396108	69396161	54	+	4010	promoter	Naa38	1	1	1	38.2759	12.9935
chr11	69409447	69409564	118	-	5387	intron	Kdm6b	3	42	40	19.8459	26.5847
chr11	69409883	69409903	21	-	5388	intron	Kdm6b	1	1	1	8.3914	9.59051
chr11	69418204	69418233	30	+	4012	unknown	NA	20	20	1	0	14.5488
chr1	169531414	169531441	28	-	1768	promoter	Nuf2	4	41	38	49.8691	152.635
chr11	69579208	69579274	67	-	5395	promoter	Wrap53	10	10	1	7.52438	4.42346
chr11	69580184	69580297	114	-	5396	promoter	Wrap53	78	78	1	19.579	25.1636
chr11	69580297	69580461	165	+	4013	promoter	Trp53	73	202	130	195.61	82.2517
chr11	69633214	69633293	80	+	4017	promoter	Fxr2	15	40	26	117.29	136.144
chr11	69649205	69649208	4	+	4018	exon	Fxr2	16	16	1	0	11.6956
chr11	69662581	69662595	15	-	5399	promoter	Mpdu1	3	3	1	14.7253	26.6573
chr11	69666115	69666250	136	-	5402	promoter	Cd68	2	2	1	36.8569	58.9484
chr11	69668225	69668262	38	-	5404	exon	Eif4a1	8	8	1	14.7253	12.4483
chr11	69668699	69668741	43	-	5406	exon	Eif4a1	1	1	1	8.01218	3.87946
chr11	69669538	69669572	35	-	5408	intron	Eif4a1	67	74	8	0	5.51129
chr11	69671189	69671276	88	-	5411	intron	Eif4a1	4	71	68	315.633	205.68
chr11	69672316	69672348	33	-	5412	promoter	Eif4a1	60	93	34	72.7082	59.1222
chr11	69673359	69673417	59	-	5413	exon	Senp3	87	87	1	0	10.2688
chr11	69680353	69680507	155	-	5416	exon	Senp3	15	15	1	0	17.6147
chr11	69681732	69681974	243	-	5417	promoter	Senp3	10	10	1	32.1079	77.1839
chr11	69682076	69682078	3	-	5418	promoter	Senp3	78	81	4	11.186	0
chr11	69684256	69684445	190	-	5419	exon	Tnfsfm13;Tnfsf13	1	1	1	172.327	158.261
chr11	69684432	69684472	41	+	4021	unknown	Tnfsf13os	1	1	1	8.0935	0.204688
chr11	69684619	69684705	87	-	5420	exon	Tnfsfm13;Tnfsf13	15	27	13	19.3708	0
chr11	69689973	69690112	140	-	5421	intron	Tnfsfm13;Tnfsf12	5	21	17	41.0425	0
chr11	69706885	69706923	39	-	5424	unknown	NA	4	26	23	37.3933	0.613497
chr11	69758634	69758639	6	-	5430	promoter	Polr2a	1	1	1	0	10.3427
chr11	69805646	69805655	10	-	5432	promoter	NA	71	183	113	0	7.75441
chr11	69838550	69838598	49	+	4027	promoter	Tmem256	23	33	11	16.6756	9.86108
chr11	69846622	69846640	19	+	4028	promoter	Plscr3	31	31	1	25.0959	0
chr11	69900915	69900933	19	-	5437	promoter	2810408A11Rik	6	6	1	0	7.75441
chr11	69901863	69901890	28	+	4030	promoter	Neurl4	18	54	37	19.2599	10.4069
chr11	69914016	69914052	37	+	4032	promoter	Gps2	1	1	1	13.6304	7.34794
chr11	69917667	69917732	66	-	5439	exon	Eif5a	7	33	27	12.4486	0.136505
chr11	69920866	69920960	95	-	5441	promoter	Eif5a	24	28	5	96.0863	38.1425
chr11	69921063	69921512	450	-	5442	promoter	Eif5a	25	48	24	1520.91	1889.46
chr11	69921622	69921676	55	-	5443	promoter	Eif5a	2	16	15	47.1116	14.2092
chr11	69921756	69921790	35	+	4035	unknown	NA	19	133	115	7.76826	0
chr1	169969192	169969239	48	-	1769	promoter	Hsd17b7	2	57	56	27.6137	23.7987
chr11	69980239	69980323	85	-	5444	promoter	Elp5	7	32	26	504.742	317.486
chr11	69980504	69980572	69	-	5445	promoter	Elp5	3	39	37	36.9923	53.4815
chr11	69991580	69991729	150	+	4038	promoter	Gabarap	67	67	1	114.922	75.6902
chr11	69994463	69994468	6	+	4039	exon	Gabarap	15	15	1	11.2675	0
chr11	69995804	69995833	30	+	4040	promoter	Phf23	2	74	73	10.6628	21.2203
chr11	70000787	70000813	27	+	4044	promoter	Dvl2	33	33	1	9.5578	8.23015
chr11	70221197	70221236	40	+	4047	unknown	NA	1	1	1	0	10.0649
chr11	70228914	70229041	128	-	5452	exon	Bcl6b	68	68	1	24.1648	8.77382
chr11	70229679	70229762	84	-	5453	promoter	Bcl6b	54	81	28	0.0791937	5.8512
chr11	70229842	70229850	9	+	4048	unknown	NA	6	6	1	8.74416	23.0514
chr11	70237588	70237648	61	-	5455	promoter	0610010K14Rik;Gm21988	1	1	1	16.8928	19.4485
chr11	70239129	70239152	24	+	4052	unknown	NA	2	19	18	6.30553	0
chr11	70394262	70394381	120	-	5457	exon	Pelp1	1	1	1	31.6878	0
chr11	70409987	70410063	77	-	5462	promoter	Pelp1	12	12	1	62.7866	35.3643
chr11	70432683	70432737	55	+	4054	promoter	Arrb2	38	39	2	0	8.43403
chr11	70451909	70451966	58	+	4055	promoter	Med11	2	5	4	47.4327	25.8902
chr11	70525368	70525442	75	+	4056	promoter	Psmb6	2	2	1	707.67	667.467
chr11	70562993	70563035	43	+	4058	promoter	Mink1	1	1	1	22.0463	17.2071
chr11	70646874	70646994	121	-	5465	promoter	Slc25a11	1	1	1	109.576	40.0371
chr11	70647216	70647287	72	+	4061	promoter	Rnf167	88	201	114	36.0527	10.8206
chr11	70647461	70647522	62	-	5466	promoter	Slc25a11	14	136	123	76.8699	73.9887
chr11	70647550	70647598	49	+	4062	promoter	Rnf167	3	5	3	33.8025	13.2649
chr11	70652937	70652941	5	-	5467	exon	Pfn1	9	9	1	14.6425	12.9932
chr11	70654607	70654612	6	-	5469	promoter	Pfn1	57	61	5	24.6658	9.45337
chr11	70669291	70669335	45	-	5470	promoter	Spag7	2	2	1	165.941	170.71
chr11	70669885	70670015	131	-	5471	promoter	Camta2	1	1	1	15.0512	0
chr11	70764467	70764475	9	+	4070	promoter	Zfp3	38	54	17	0	5.57928
chr11	70844755	70844765	11	+	4071	promoter	NA	9	15	7	4.43887	0
chr1	170867769	170867802	34	-	1772	promoter	Atf6	1	1	1	20.989	27.2652
chr11	70900514	70900604	91	+	4073	exon	Rabep1	32	32	1	5.65591	0
chr11	70969963	70969979	17	-	5477	promoter	Nup88	3	7	5	18.4653	13.2581
chr11	70970476	70970521	46	+	4078	promoter	Rpain	120	120	1	40.3899	29.0265
chr1	170977536	170977537	2	+	747	unknown	Gm38204	9	34	26	0	4.76343
chr11	70978535	70978553	19	-	5478	exon	C1qbp	11	69	59	11.0687	26.652
chr11	70978694	70978754	61	-	5479	exon	C1qbp	1	1	1	8.90686	14.4889
chr1	170978813	170978875	63	+	748	unknown	NA	65	68	4	13.7935	5.44331
chr1	170979551	170979644	94	+	749	unknown	NA	1	1	1	9.47642	0
chr1	170979748	170979783	36	+	750	unknown	NA	5	5	1	11.6412	11.8994
chr11	70982613	70982805	193	-	5480	promoter	C1qbp	12	12	1	62.3864	4.62745
chr11	70982961	70982996	36	-	5481	promoter	C1qbp	2	24	23	14.6445	14.5488
chr11	71019244	71019268	25	-	5485	promoter	Derl2	1	1	1	24.0876	10.6133
chr11	71019599	71019650	52	+	4079	promoter	Mis12	6	6	1	213.581	72.5218
chr11	71026113	71026145	33	+	4081	exon	Mis12	21	62	42	0	8.43403
chr11	71026989	71026998	10	+	4082	exon	Mis12	9	11	3	4.8444	0
chr1	171089989	171089991	3	-	1778	unknown	NA	55	144	90	0	20.254
chr1	171150601	171150620	20	-	1780	promoter	Sdhc	26	35	10	45.4839	55.1694
chr1	171222414	171222513	100	-	1781	promoter	Tomm40l	8	55	48	282.267	364.235
chr1	171247093	171247117	25	-	1783	promoter	Ndufs2	7	41	35	31.7097	64.6
chr1	171251711	171251719	9	-	1785	promoter	NA	1	1	1	0	5.30734
chr1	171270340	171270360	21	+	754	promoter	B4galt3	89	139	51	17.464	16.868
chr1	171281133	171281158	26	-	1788	promoter	Ppox	22	59	38	25.4812	20.2668
chr1	171287922	171287965	44	-	1790	promoter	Usp21	1	1	1	18.1394	39.0288
chr1	171294760	171294834	75	-	1792	promoter	Ufc1	39	39	1	550.672	527.026
chr1	171294948	171295045	98	-	1793	promoter	Ufc1	12	47	36	12.3682	0
chr1	171319982	171320028	47	+	755	unknown	NA	10	17	8	9.2323	0
chr1	171345403	171345409	7	-	1795	promoter	Nit1	26	26	1	6.46798	20.2637
chr1	171345691	171345937	247	+	762	promoter	Pfdn2	35	35	1	147.459	290.677
chr1	171357862	171357870	9	+	763	exon	Pfdn2	33	33	1	9.47642	0
chr1	171411314	171411404	91	+	767	promoter	Usf1	74	116	43	124.806	36.3099
chr1	171437559	171437602	44	+	770	promoter	F11r	4	4	1	366.074	301.836
chr1	172026733	172026752	20	-	1800	promoter	Vangl2	6	16	11	4.03352	40.3838
chr1	172027224	172027264	41	-	1801	promoter	Vangl2	25	25	1	15.3751	0
chr11	72042467	72042507	41	+	4085	promoter	Pimreg	1	1	1	146.878	148.666
chr1	172082691	172082800	110	-	1804	promoter	Ncstn	6	6	1	539.47	634.843
chr1	172082805	172082851	47	+	772	promoter	Copa	22	22	1	104.893	112.419
chr1	172126756	172126778	23	+	775	promoter	Pex19	1	1	1	59.7134	67.5607
chr1	172148117	172148171	55	+	776	promoter	Dcaf8	9	56	48	14.6435	17.4847
chr11	72207086	72207091	6	-	5488	promoter	4933427D14Rik	3	22	20	8.74416	25.6861
chr11	72207552	72207631	80	+	4086	promoter	Txndc17	19	26	8	120.846	97.417
chr11	72214992	72215079	88	-	5489	exon	Med31	10	70	61	283.741	561.01
chr11	72301598	72301656	59	+	4087	promoter	Xaf1	6	47	42	18.3032	10.2036
chr1	172376317	172376327	11	-	1805	unknown	NA	1	1	1	7.84957	0
chr1	172376554	172376597	44	+	780	promoter	Pigm	9	9	1	65.3209	64.8614
chr11	72441041	72441062	22	-	5494	unknown	NA	89	89	1	16.9291	0
chr11	72441254	72441312	59	-	5495	unknown	NA	12	44	33	22.536	20.6733
chr11	72441323	72441390	68	+	4088	promoter	Mybbp1a	11	14	4	211.958	292.288
chr11	72447575	72447619	45	+	4089	exon	Mybbp1a	1	1	1	36.3308	11.5663
chr11	72447738	72447818	81	+	4090	exon	Mybbp1a	8	8	1	17.3265	44.2133
chr1	172500274	172500323	50	+	785	promoter	Tagln2	5	36	32	13.101	54.7249
chr1	172521103	172521124	22	+	787	promoter	Cfap45	17	61	45	11.3994	0
chr11	72685953	72685956	4	+	4095	exon	Ube2g1	37	55	19	0	8.16219
chr11	72689988	72690012	25	+	4096	promoter	Ankfy1	25	62	38	49.3921	63.4693
chr11	72957513	72957521	9	-	5498	unknown	NA	18	43	26	9.47642	14.0802
chr11	73047871	73047880	10	+	4102	promoter	Ncbp3	29	63	35	102.905	99.1282
chr11	73079746	73079813	68	+	4104	exon	Ncbp3	1	1	1	0	28.2921
chr11	73177015	73177019	5	-	5500	promoter	Emc6	1	23	23	0	11.22
chr11	73177251	73177253	3	+	4105	promoter	Tax1bp3	1	7	7	35.0426	7.68645
chr11	73199022	73199027	6	-	5501	promoter	Ctns	1	1	1	0	16.0432
chr1	173420576	173420614	39	+	789	promoter	Aim2	1	1	1	30.3827	6.1911
chr1	174172718	174172798	81	+	791	promoter	Spta1	1	1	1	16.517	21.7678
chr11	74610328	74610369	42	+	4108	unknown	NA	11	28	18	0	13.9455
chr11	74649347	74649376	30	+	4109	promoter	NA	9	9	1	29.2438	11.2879
chr11	74649537	74649547	11	+	4110	promoter	Cluh	23	78	56	8.90686	14.2092
chr11	74676895	74676906	12	-	5504	exon	Pafah1b1	1	1	1	0	4.42346
chr11	74714334	74714404	71	-	5509	intron	Pafah1b1	64	98	35	8.50013	0
chr11	74724036	74724077	42	-	5510	promoter	Pafah1b1	1	1	1	80.9125	174.293
chr11	74724353	74724383	31	-	5511	promoter	Pafah1b1	36	36	1	0	9.04564
chr11	74770828	74770920	93	+	4111	promoter	Mettl16	27	32	6	172.513	146.803
chr11	74817910	74817996	87	+	4115	exon	Mettl16	1	1	1	0	9.65722
chr11	74830895	74830994	100	+	4117	promoter	Mnt	79	79	1	65.746	89.032
chr11	74837915	74837963	49	+	4118	promoter	Mnt	19	67	49	0	7.55052
chr11	74897070	74897080	11	-	5512	promoter	NA	1	1	1	22.2092	1.56728
chr11	74897224	74897293	70	+	4121	unknown	NA	33	54	22	11.0232	28.8253
chr11	74897947	74898006	60	-	5513	unknown	NA	7	7	1	43.201	19.1827
chr11	74898063	74898102	40	+	4122	promoter	Tsr1	1	1	1	355.718	207.45
chr11	74925852	74925896	45	+	4130	promoter	Smg6	29	29	1	0	24.0706
chr11	74929378	74929470	93	+	4131	exon	Smg6	49	150	102	9.72057	12.5109
chr11	75066818	75066850	33	-	5514	promoter	NA	11	11	1	1.04207	6.73489
chr11	75348274	75348341	68	-	5517	promoter	Rpa1	11	34	24	130.081	102.983
chr11	75348531	75348599	69	+	4138	promoter	Smyd4	10	48	39	15.541	11.1521
chr11	75348796	75348820	25	+	4139	promoter	Smyd4	7	7	1	0	17.5474
chr11	75454697	75454703	7	-	5520	promoter	Wdr81	13	34	22	8.0935	0
chr11	75461204	75461245	42	-	5522	unknown	NA	7	75	69	9.47642	4.69544
chr11	75486804	75486862	59	+	4142	promoter	Prpf8	1	1	1	86.3753	91.3857
chr11	75487142	75487150	9	+	4143	promoter	Prpf8	4	94	91	22.4454	0
chr11	75495363	75495376	14	+	4149	exon	Prpf8	57	89	33	0	6.59895
chr11	75600047	75600050	4	-	5523	promoter	NA	1	1	1	8.74416	18.0808
chr11	75619488	75619562	75	+	4154	exon	Pitpna	7	7	1	9.31367	28.9725
chr11	75620123	75620276	154	+	4155	exon	Pitpna	20	72	53	60.8271	101.222
chr11	75621792	75621804	13	+	4156	intron	Pitpna	22	79	58	9.31367	0
chr1	175625565	175625610	46	-	1808	promoter	Fh1	1	1	1	31.7574	67.0522
chr11	75631001	75631036	36	+	4157	promoter	Inpp5k	29	84	56	24.6956	34.3953
chr11	75651510	75651559	50	+	4158	promoter	Myo1c	30	30	1	10.6662	30.4542
chr11	75656137	75656145	9	+	4161	promoter	Myo1c	1	1	1	7.76826	0
chr11	75679276	75679311	36	+	4163	promoter	Crk	19	19	1	12.0429	0
chr11	75732728	75732741	14	-	5524	unknown	NA	11	11	1	11.4304	0
chr11	75732918	75733175	258	+	4166	promoter	Ywhae	17	17	1	4855.23	4612.2
chr11	75733400	75733403	4	+	4167	promoter	Ywhae	1	1	1	0	6.05514
chr11	75751877	75751975	99	+	4171	exon	Ywhae	10	10	1	134.724	81.1905
chr11	75759294	75759390	97	+	4172	exon	Ywhae	14	117	104	20.4185	26.4539
chr11	75765101	75765192	92	+	4174	exon	Ywhae	30	43	14	0	31.1451
chr1	175880598	175880612	15	+	797	promoter	Exo1	11	75	65	11.5118	0
chr1	175880793	175880835	43	+	798	promoter	Exo1	12	27	16	902.594	932.036
chr11	76179586	76179643	58	-	5527	promoter	Vps53;Glod4	44	46	3	75.0671	86.9862
chr11	76217528	76217584	57	-	5528	promoter	Glod4;Gemin4	25	50	26	1451.81	1367.99
chr11	76243665	76243730	66	-	5529	promoter	Glod4	64	64	1	1821.42	1535.53
chr11	76243758	76243766	9	+	4178	promoter	Mrm3	1	1	1	6.95545	0
chr11	76287342	76287375	34	-	5531	intron	Nxn	9	38	30	18.546	17.8901
chr11	76381480	76381482	3	-	5533	intron	Nxn	6	19	14	0	10.0649
chr11	76399114	76399179	66	-	5535	promoter	Nxn	2	28	27	31.9703	22.5113
chr11	76451901	76451925	25	-	5537	exon	Abr	2	2	1	0	6.87083
chr11	76763556	76763592	37	-	5545	promoter	Gosr1	65	145	81	28.6055	17.7491
chr1	176814091	176814201	111	-	1813	promoter	NA	19	19	1	9.96474	10.4726
chr1	176814880	176814907	28	+	801	promoter	Sdccag8	1	1	1	0	10.6085
chr11	76945709	76945783	75	+	4186	promoter	Blmh	26	26	1	146.201	70.6004
chr11	76951062	76951142	81	+	4189	exon	Blmh	12	44	33	23.6765	9.04564
chr11	76952516	76952580	65	+	4190	exon	Blmh	11	29	19	0	11.6277
chr11	77078404	77078438	35	-	5547	promoter	Nsrp1	9	42	34	8.66281	13.0574
chr11	77498557	77498642	86	+	4194	intron	Git1	1	34	34	42.3024	29.9118
chr11	77607820	77607925	106	-	5553	promoter	NA	1	23	23	48.0175	25.4456
chr11	77686140	77686177	38	+	4197	promoter	Nufip2	21	21	1	16.0769	3.81175
chr11	77714454	77714475	22	+	4201	intron	Nufip2	33	46	14	0	6.39502
chr11	77765642	77765685	44	+	4203	promoter	Myo18a	46	69	24	7.68696	9.04564
chr1	177796269	177796484	216	-	1820	promoter	Adss	22	93	72	273.301	244.934
chr11	77808191	77808203	13	+	4205	intron	Myo18a	50	85	36	3.62837	0
chr11	77884294	77884296	3	-	5559	intron	Pipox	24	38	15	0	5.78322
chr11	77884671	77884689	19	+	4206	unknown	NA	10	10	1	9.80196	9.04564
chr11	77893799	77893892	94	-	5564	promoter	Pipox	3	46	44	17.9766	29.9226
chr11	77897284	77897457	174	+	4209	unknown	NA	4	4	1	0	36.3636
chr11	77904008	77904023	16	+	4210	unknown	NA	33	33	1	2.49515	6.05514
chr11	77981875	77981993	119	+	4212	unknown	NA	18	19	2	19.6567	28.3539
chr11	78037975	78038019	45	+	4213	promoter	Flot2	13	93	81	19.57	60.7104
chr11	78080371	78080388	18	-	5569	promoter	Eral1	22	22	1	14.6493	79.1925
chr11	78094680	78094756	77	+	4214	promoter	Fam222b	57	57	1	39.361	110.506
chr11	78176629	78176685	57	-	5571	promoter	Nek8	5	62	58	11.3489	18.9741
chr11	78178698	78178737	40	+	4217	promoter	Tlcd1	1	1	1	10.0779	44.4784
chr11	78181472	78181487	16	-	5572	exon	Rpl23a	4	174	171	32.4608	26.1208
chr11	78183547	78183564	18	-	5574	promoter	Rpl23a	71	99	29	485.831	564.195
chr11	78183671	78183718	48	+	4218	unknown	NA	48	48	1	45.4056	20.2656
chr1	178187727	178187730	4	+	804	promoter	Desi2	82	82	1	6.22431	0
chr11	78225748	78225792	45	-	5579	exon	Supt6	58	58	1	16.0246	0
chr11	78231796	78231808	13	-	5581	exon	Supt6	64	101	38	0	5.03539
chr11	78245652	78245710	59	-	5582	promoter	Supt6	12	25	14	17.8988	41.1393
chr11	78245953	78246030	78	+	4221	promoter	Sdf2	2	37	36	199.86	99.5452
chr11	78245960	78245971	12	-	5583	promoter	Supt6	3	17	15	0	2.65522
chr11	78246187	78246236	50	-	5584	promoter	NA	8	70	63	0	6.05514
chr11	78248015	78248080	66	+	4222	intron	Sdf2	23	44	22	10.2904	22.44
chr11	78261785	78261789	5	+	4223	promoter	2610507B11Rik	14	14	1	0	3.67545
chr11	78301587	78301626	40	+	4227	promoter	Spag5	10	194	185	113.865	75.6631
chr1	178319131	178319172	42	+	806	promoter	Cox20	72	135	64	51.9855	35.9144
chr11	78328447	78328497	51	+	4229	promoter	Pigs	3	3	1	105.793	78.5581
chr1	178328807	178328865	59	-	1825	exon	Hnrnpu	21	37	17	8.47804	48.8292
chr1	178330298	178330321	24	-	1827	exon	Hnrnpu	60	64	5	0	8.70586
chr1	178330604	178330688	85	-	1829	exon	Hnrnpu	3	7	5	43.6433	20.4694
chr1	178332112	178332187	76	-	1830	exon	Hnrnpu	19	43	25	42.3833	21.3531
chr1	178333596	178333617	22	-	1833	exon	Hnrnpu	6	38	33	13.7935	8.29811
chr1	178337037	178337131	95	-	1839	exon	Hnrnpu	80	121	42	10.0461	17.6833
chr1	178337719	178337924	206	-	1840	promoter	Hnrnpu	25	76	52	237.529	192.252
chr1	178406098	178406102	5	+	808	promoter	Efcab2	13	13	1	8.50013	0
chr11	78483771	78483800	30	-	5586	intron	Sarm1	1	1	1	12.6524	13.4619
chr11	78512112	78512133	22	-	5590	promoter	Tmem199	128	188	61	19.549	1.49853
chr11	78512280	78512319	40	+	4230	promoter	Poldip2	1	1	1	47.8524	73.3502
chr11	78513707	78513742	36	+	4232	intron	Poldip2	1	1	1	33.6508	68.4378
chr11	78536176	78536243	68	-	5592	promoter	Tnfaip1	1	1	1	78.8006	37.4746
chr11	78536363	78536509	147	+	4234	promoter	Ift20	1	1	1	99.5427	45.2337
chr11	78550735	78550772	38	-	5594	promoter	Tmem97	22	22	1	60.8108	45.3245
chr11	78697427	78697480	54	-	5598	promoter	NA	2	2	1	14.0735	6.80286
chr11	79239858	79239945	88	-	5602	exon	Wsb1	5	11	7	0	9.24951
chr11	79254670	79254704	35	-	5607	promoter	Wsb1	7	34	28	25.4195	2.58719
chr11	79339656	79339676	21	+	4238	promoter	NA	7	44	38	4.8444	10.3422
chr1	179518005	179518070	66	-	1850	promoter	Smyd3	3	33	31	511.299	378.999
chr1	179546229	179546296	68	-	1852	promoter	Tfb2m	10	10	1	173.903	103.155
chr1	179668209	179668347	139	+	809	promoter	Sccpdh	65	65	1	77.8371	11.4971
chr1	179753683	179753693	11	-	1853	exon	Ahctf1	9	10	2	13.2229	0
chr1	179803620	179803684	65	-	1857	promoter	Ahctf1	52	52	1	7.52438	36.7173
chr1	179845989	179846031	43	+	810	unknown	NA	1	1	1	14.4844	21.6926
chr11	79962355	79962452	98	-	5609	promoter	Utp6	10	44	35	583.151	469.418
chr11	80029282	80029310	29	+	4253	exon	Suz12	41	91	51	0	12.9864
chr11	80089435	80089466	32	+	4256	promoter	Atad5	31	38	8	3.38537	23.7307
chr11	80133361	80133406	46	+	4258	intron	Atad5	9	9	1	34.6087	0
chr11	80140112	80140209	98	-	5615	promoter	Tefm	24	31	8	20.1746	0.0682922
chr11	80142132	80142197	66	-	5616	promoter	Tefm	9	97	89	51.4411	21.4219
chr1	180214844	180214920	77	-	1860	unknown	NA	27	92	66	0	10.4047
chr11	80377945	80378050	106	-	5621	promoter	5730455P16Rik	1	1	1	108.204	88.5006
chr11	80383163	80383174	12	-	5622	unknown	NA	1	1	1	31.6901	25.0215
chr11	80383303	80383352	50	+	4262	promoter	Zfp207	1	1	1	1057.27	1019.29
chr11	80428605	80428659	55	+	4267	promoter	Psmd11	4	4	1	494.593	339.933
chr1	180568838	180568975	138	+	817	promoter	Parp1	14	79	66	662.094	670.536
chr1	180579255	180579345	91	+	819	exon	Parp1	1	4	4	31.2465	5.91918
chr1	180587268	180587331	64	+	820	exon	Parp1	1	1	1	28.0404	46.4406
chr1	180588372	180588378	7	+	822	exon	Parp1	11	84	74	0	6.59895
chr1	180641317	180641363	47	+	826	promoter	Lin9	3	97	95	140.719	106.581
chr11	80810365	80810400	36	+	4269	promoter	Tmem98	1	1	1	40.4339	12.9938
chr1	180813558	180813572	15	-	1863	promoter	H3f3a	1	1	1	3537.88	2417.74
chr1	180851138	180851170	33	+	829	promoter	Sde2	20	22	3	41.4077	27.6848
chr1	180873941	180874006	66	-	1865	unknown	NA	16	53	38	26.8969	3.67545
chr1	180904294	180904336	43	+	838	promoter	Pycr2	26	34	9	0	6.25907
chr1	180925029	180925050	22	+	840	unknown	NA	1	1	1	8.82551	0
chr1	180945639	180945674	36	+	841	promoter	Tmem63a	24	25	2	14.4838	5.23935
chr1	181017511	181017542	32	-	1870	promoter	Ephx1	19	40	22	0	7.75441
chr1	181144137	181144216	80	-	1874	promoter	Nvl	6	17	12	115.324	91.2364
chr1	181150964	181151009	46	+	844	promoter	Cnih4	9	27	19	26.7247	0
chr1	181842319	181842407	89	-	1880	promoter	Lbr	14	23	10	667.296	565.711
chr1	181845280	181845321	42	-	1882	unknown	NA	1	1	1	3.62837	19.5242
chr1	181918513	181918568	56	-	1889	exon	Enah	1	1	1	0	12.2391
chr1	181948420	181948430	11	+	850	unknown	NA	48	48	1	10.9417	0
chr1	182019219	182019292	74	-	1895	promoter	Enah	14	51	38	0	11.1521
chr1	182028452	182028544	93	+	852	unknown	NA	10	10	1	15.7014	10.7444
chr1	182031222	182031297	76	-	1897	unknown	NA	130	134	5	17.4907	11.1584
chr1	182103489	182103492	4	-	1899	unknown	NA	15	52	38	11.186	0
chr1	182124764	182124836	73	+	855	promoter	Srp9	43	86	44	180.462	72.1554
chr1	182282774	182282782	9	-	1901	promoter	Degs1	7	19	13	0	10.2688
chr11	82764345	82764378	34	+	4270	promoter	Zfp830	1	1	1	236.269	216.413
chr1	182764908	182764917	10	+	862	promoter	Susd4	8	69	62	11.5933	0.681603
chr11	82781050	82781065	16	-	5624	unknown	NA	3	3	1	13.0238	26.7878
chr11	82781174	82781196	23	+	4271	promoter	Lig3	12	12	1	11.1046	12.4429
chr11	82952069	82952116	48	+	4274	promoter	Slfn5	1	1	1	19.6044	0
chr1	183221494	183221498	5	-	1904	promoter	Disp1	1	1	1	10.1275	7.55052
chr11	83291674	83291764	91	+	4278	unknown	AA465934	15	32	18	140.581	184.602
chr1	183297259	183297297	39	-	1908	promoter	Brox	5	5	1	0	8.70586
chr1	183297496	183297517	22	+	863	promoter	Aida	12	12	1	5.57474	0
chr11	83302676	83302822	147	+	4280	promoter	Ap2b1	1	1	1	35.5526	35.2406
chr1	183369535	183369564	30	-	1912	promoter	Mia3	1	1	1	103.766	38.6118
chr1	183388917	183389009	93	+	865	promoter	Taf1a	3	48	46	57.4452	61.317
chr11	83473062	83473175	114	+	4281	promoter	Taf15	9	181	173	2982.87	1517.83
chr11	83942135	83942175	41	+	4290	promoter	Ddx52	6	58	53	56.1435	36.3849
chr11	83961891	83961902	12	+	4292	exon	Ddx52	26	94	69	6.14309	0
chr1	184034461	184034468	8	+	867	promoter	Dusp10	27	30	4	6.95545	0
chr11	84109982	84109995	14	-	5642	exon	Tada2a	5	5	1	9.31367	0
chr11	84129560	84129621	62	-	5644	promoter	Tada2a	1	1	1	19.4878	24.8936
chr11	84179793	84179886	94	+	4293	promoter	Acaca	1	1	1	90.2181	86.9003
chr11	8433942	8434030	89	-	4873	exon	Tns3	11	28	18	8.82551	4.9674
chr11	84513486	84513535	50	-	5647	promoter	Aatf	5	8	4	54.4951	38.3478
chr11	8458507	8458533	27	-	4876	intron	Tns3	33	45	13	10.3718	0
chr1	184822755	184822796	42	-	1915	intron	Marc2	4	4	1	7.11798	32.1613
chr1	184827220	184827269	50	-	1916	intron	Marc2	3	30	28	12.7007	12.7826
chr1	184832711	184832787	77	-	1917	exon	Marc2	15	18	4	0	5.23935
chr11	84837859	84837870	12	-	5650	exon	Ggnbp2	2	11	10	5.25008	0
chr11	84870027	84870176	150	-	5651	promoter	Ggnbp2	5	35	31	0	43.3852
chr11	84870899	84870904	6	+	4300	unknown	NA	11	49	39	9.88335	0
chr11	84879812	84879885	74	-	5655	promoter	Pigw	59	59	1	18.3862	0
chr11	84880268	84880298	31	-	5656	promoter	Pigw	9	26	18	19.8597	8.29811
chr11	84916342	84916394	53	-	5657	promoter	Znhit3	9	9	1	42.532	95.4713
chr11	85139851	85139964	114	-	5661	promoter	Usp32	10	10	1	114.955	247.472
chr11	85140332	85140366	35	+	4301	unknown	NA	18	62	45	8.01218	0
chr1	185204171	185204237	67	+	869	promoter	Rab3gap2	5	5	1	43.0413	5.17438
chr11	85234821	85234829	9	-	5664	promoter	Appbp2	34	34	1	11.2675	0
chr11	85235115	85235132	18	-	5665	promoter	Appbp2	1	1	1	0	9.72517
chr11	85235186	85235206	21	+	4303	unknown	Appbp2os	41	41	1	10.1781	0
chr11	85311269	85311403	135	+	4306	promoter	Ppm1d	2	19	18	34.2515	70.4222
chr1	185329433	185329472	40	+	872	unknown	Gm37785	24	24	1	0	6.53097
chr1	185332158	185332205	48	+	873	promoter	Bpnt1	31	52	22	126.05	84.1625
chr11	85353168	85353214	47	+	4308	promoter	Bcas3	12	18	7	0	35.6301
chr1	185363059	185363143	85	+	876	promoter	Eprs	27	162	136	247.953	153.391
chr1	185379688	185379697	10	+	879	exon	Eprs	5	5	1	4.68217	0
chr1	185384883	185385085	203	+	880	exon	Eprs	18	18	1	0	44.0636
chr11	8575619	8575696	78	-	4895	intron	Tns3	18	18	1	70.303	83.2244
chr11	8587406	8587420	15	-	4898	intron	Tns3	45	71	27	0	8.16219
chr11	8605218	8605229	12	-	4899	intron	Tns3	16	16	1	4.76328	7.41458
chr11	86201132	86201195	64	-	5667	promoter	Brip1	9	30	22	13.7935	32.6296
chr11	86201363	86201421	59	+	4313	unknown	Brip1os	18	38	21	6.7117	0
chr11	8624681	8624769	89	-	4903	intron	Tns3	8	13	6	58.7019	88.0907
chr11	8624898	8624919	22	-	4904	intron	Tns3	43	43	1	4.19564	20.6733
chr11	86257563	86257619	57	-	5669	promoter	Ints2	17	46	30	72.6403	81.4369
chr11	8630186	8630439	254	-	4906	intron	Tns3	10	75	66	82.9268	71.417
chr11	86310027	86310080	54	-	5674	intron	Med13	1	1	1	7.68696	0
chr11	86358252	86358315	64	-	5678	unknown	NA	22	39	18	7.11798	36.7839
chr11	8635853	8635893	41	-	4907	intron	Tns3	15	51	37	7.93087	0
chr11	86484662	86484725	64	+	4314	promoter	Rnft1	6	32	27	35.4813	55.1449
chr11	86544676	86544775	100	-	5681	promoter	Rps6kb1	1	1	1	53.8781	99.78
chr11	86544935	86545036	102	+	4315	promoter	Tubd1	3	3	1	0	7.82238
chr11	86683802	86683856	55	-	5682	promoter	Vmp1	41	77	37	430.708	344.244
chr11	86683911	86684103	193	+	4317	promoter	Ptrh2	22	22	1	152.292	134.653
chr11	86706827	86706856	30	-	5685	exon	Cltc	25	25	1	29.569	0
chr11	8671686	8671690	5	-	4912	unknown	NA	14	47	34	8.4188	0
chr1	186749307	186749399	93	-	1930	promoter	Rrp15	28	62	35	740.139	426.965
chr11	86757494	86757565	72	-	5691	promoter	Cltc	12	19	8	278.05	379.421
chr11	86771113	86771204	92	-	5693	exon	Dhx40	16	16	1	11.0232	0
chr11	86807576	86807613	38	-	5695	promoter	Dhx40	5	46	42	50.056	28.684
chr11	87086739	87086774	36	-	5696	promoter	Smg8	32	50	19	75.0454	36.7835
chr11	87108595	87108663	69	-	5697	promoter	Prr11	14	110	97	7.52438	0
chr11	87108768	87108865	98	-	5698	promoter	NA	10	10	1	178.154	285.278
chr11	87109164	87109283	120	+	4319	promoter	Ska2	33	88	56	503.578	695.936
chr11	87127113	87127195	83	+	4322	promoter	Trim37	19	19	1	5.98068	16.7315
chr11	87145478	87145561	84	+	4324	exon	Trim37	5	6	2	8.01218	0
chr11	87184999	87185058	60	+	4328	exon	Trim37	1	14	14	12.1635	0
chr1	187215245	187215269	25	-	1931	promoter	Spata17	6	111	106	0	8.16219
chr1	187215494	187215540	47	+	889	promoter	Gpatch2	53	65	13	37.8181	36.451
chr11	87404396	87404503	108	-	5702	promoter	Rad51c	31	64	34	25.4214	13.5978
chr11	87404990	87405092	103	+	4329	promoter	Tex14	47	47	1	20.8727	6.05514
chr11	87591720	87591789	70	-	5706	unknown	NA	1	1	1	48.3289	8.43403
chr11	87592188	87592214	27	+	4335	promoter	Mtmr4	15	54	40	10.5133	16.5866
chr11	87737552	87737609	58	+	4338	promoter	Supt4a	28	28	1	1723.29	2071.36
chr11	87848165	87848204	40	+	4339	unknown	NA	4	4	1	66.7532	24.4799
chr11	87980551	87980579	29	-	5710	exon	Dynll2	1	1	1	8.66281	0
chr11	87987503	87987510	8	-	5711	promoter	Dynll2	1	1	1	7.84957	7.9583
chr11	88047307	88047383	77	+	4342	promoter	Srsf1	19	19	1	54.3947	61.6
chr11	88047678	88047817	140	+	4343	promoter	Srsf1	1	1	1	91.2232	218.874
chr11	88048654	88048669	16	+	4345	exon	Srsf1	8	8	1	6.63045	0
chr11	88049809	88050006	198	+	4347	exon	Srsf1	5	5	1	69.807	51.5562
chr11	88051140	88051276	137	+	4351	exon	Srsf1	1	43	43	51.1744	53.7898
chr11	88051523	88051527	5	+	4352	exon	Srsf1	17	54	38	9.96474	0
chr11	88204391	88204436	46	+	4358	promoter	Mrps23	4	4	1	206.328	191.706
chr11	88625634	88625646	13	-	5716	intron	Msi2	8	8	1	4.92552	6.463
chr11	88670824	88670832	9	-	5721	intron	Msi2	1	1	1	0	10.8123
chr11	88689905	88689953	49	-	5725	intron	Msi2	5	5	1	7.50053	95.6254
chr11	88696234	88696254	21	-	5727	intron	Msi2	6	9	4	11.1046	0.409137
chr11	88718184	88718335	152	-	5730	promoter	Msi2	130	399	270	68.4404	138.485
chr1	188795887	188795891	5	+	891	intron	Ush2a	3	66	64	9.63918	0
chr11	88864428	88864578	151	-	5732	promoter	Akap1	95	265	171	221.787	258.81
chr11	88931687	88931766	80	-	5734	intron	Scpep1	1	1	1	17.8138	18.2286
chr11	88941664	88941688	25	-	5736	intron	Scpep1	7	126	120	0	6.05514
chr11	88955373	88955453	81	-	5738	promoter	Scpep1	11	42	32	167.804	253.188
chr11	88966870	88966931	62	-	5740	promoter	Elobl	68	109	42	15.9447	0
chr11	88970194	88970270	77	+	4361	promoter	Coil	12	41	30	495.024	564.52
chr11	88996502	88996593	92	-	5742	unknown	Gm11496	1	1	1	189.358	146.412
chr11	88999423	88999454	32	+	4367	promoter	Trim25	1	1	1	14.4887	50.1603
chr11	89004728	89004790	63	+	4368	exon	Trim25	3	5	3	32.6627	6.39502
chr1	189007841	189007905	65	-	1933	promoter	Kctd3	20	31	12	101.653	197.162
chr11	89060535	89060571	37	-	5747	promoter	Dgke	2	18	17	0	10.2688
chr1	189243391	189243456	66	-	1934	intron	Kcnk2	7	24	18	67.1677	70.3022
chr1	189679022	189679031	10	-	1939	exon	Cenpf	10	21	12	0	9.24951
chr1	189688054	189688091	38	-	1941	promoter	Cenpf	12	32	21	35.1039	74.5796
chr11	9011118	9011161	44	-	4914	promoter	Hus1	82	82	1	12.2053	0
chr11	90638138	90638177	40	+	4374	promoter	Cox11	16	32	17	26.1653	25.8898
chr11	90687580	90687596	17	-	5752	promoter	Tom1l1	29	56	28	8.80311	8.84177
chr1	190928520	190928683	164	+	892	promoter	Angel2	1	1	1	20.1753	29.5828
chr1	191062883	191062923	41	-	1949	promoter	Tatdn3	1	1	1	42.2145	27.3988
chr1	191063006	191063032	27	+	895	promoter	Nsl1	2	5	4	17.0063	16.8671
chr11	9117890	9118012	123	+	3603	promoter	NA	30	30	1	32.1177	25.2252
chr11	9118552	9118862	311	+	3606	promoter	Upp1	17	25	9	759.257	1285.46
chr11	9119321	9119335	15	+	3608	intron	Upp1	8	20	13	6.46798	0
chr1	191224419	191224498	80	+	897	unknown	D730003I15Rik	22	22	1	6.54921	0
chr1	191318108	191318110	3	-	1951	promoter	Nenf	3	32	30	6.30553	0
chr1	191419012	191419060	49	-	1955	unknown	NA	9	24	16	5.81829	0
chr1	191575497	191575571	75	-	1962	promoter	Dtl	1	1	1	74.8625	32.6501
chr1	191575731	191575784	54	+	899	promoter	Ints7	1	1	1	80.9755	101.144
chr1	191821499	191821552	54	+	901	promoter	Nek2	29	49	21	46.2914	118.993
chr1	191928582	191928679	98	+	906	unknown	NA	1	2	2	30.0898	12.0353
chr1	191948031	191948124	94	-	1964	unknown	NA	2	70	69	19.6052	26.6609
chr1	193035650	193035725	76	-	1967	promoter	Syt14	2	2	1	24.4556	36.9203
chr1	193130216	193130227	12	-	1968	promoter	Diexf	55	82	28	0	9.24951
chr1	193173653	193173745	93	+	915	promoter	A130010J15Rik	1	1	1	38.3185	60.7687
chr11	93868404	93868422	19	-	5753	exon	Utp18	3	18	16	10.4532	0
chr11	93885698	93885713	16	-	5756	promoter	Utp18	70	123	54	0	12.0422
chr11	93885864	93885913	50	+	4375	promoter	Mbtd1	2	43	42	0	6.12312
chr11	93886066	93886255	190	+	4376	promoter	Mbtd1	68	102	35	45.4345	63.8495
chr11	93944446	93944472	27	+	4380	exon	Mbtd1	1	1	1	0	13.4619
chr11	93955637	93955916	280	-	5758	promoter	Nme2;Gm20390	8	42	35	383.805	333.488
chr11	93967992	93968073	82	-	5760	promoter	Gm20390;Nme1	49	49	1	22.2003	29.5075
chr11	93968244	93968298	55	-	5761	promoter	Gm20390;Nme1	32	32	1	85.5419	49.4266
chr11	94044123	94044207	85	+	4383	promoter	Spag9	27	42	16	0	6.1911
chr11	94133443	94133449	7	+	4385	unknown	NA	6	6	1	0	11.6277
chr11	94140697	94140731	35	-	5766	unknown	NA	54	114	61	5.00665	0.613497
chr11	94295961	94296048	88	-	5768	exon	Luc7l3	3	5	3	39.1921	0
chr11	94297126	94297136	11	-	5769	promoter	Luc7l3	30	30	1	0	10.4726
chr11	94321936	94321970	35	-	5773	promoter	Luc7l3	43	71	29	2562.35	3804.46
chr11	94328252	94328258	7	+	4388	promoter	Ankrd40	25	41	17	0	7.41458
chr11	94653704	94653761	58	-	5776	promoter	Eme1	21	21	1	117.015	105.626
chr11	94654026	94654049	24	+	4395	promoter	Mrpl27	13	84	72	8.17482	6.05514
chr11	94659799	94659802	4	+	4396	exon	Mrpl27	1	1	1	7.76826	0
chr11	95076812	95076820	9	-	5782	promoter	NA	2	49	48	48.284	67.2868
chr1	195131307	195131409	103	-	1973	promoter	Cr1l	21	21	1	12.553	43.0451
chr1	195131561	195131563	3	-	1974	promoter	Cr1l	27	31	5	0	10.0649
chr11	95289853	95289857	5	-	5788	exon	Kat7	10	10	1	10.616	0.409137
chr11	95310140	95310244	105	-	5791	promoter	Kat7	31	38	8	173.616	185.173
chr11	95384638	95384705	68	+	4400	promoter	Slc35b1	1	1	1	13.8351	39.431
chr11	95384896	95384971	76	+	4401	promoter	Slc35b1	4	4	1	78.4373	80.9506
chr11	95414077	95414143	67	+	4402	promoter	Spop	54	58	5	42.6083	17.6964
chr11	95666681	95666726	46	-	5794	unknown	NA	21	33	13	9.96474	44.3363
chr11	95666998	95667057	60	+	4404	promoter	Phb	34	34	1	2904.44	2026.96
chr11	95667456	95667467	12	+	4405	promoter	Phb	5	5	1	4.11458	0
chr11	95680226	95680292	67	+	4407	exon	Phb	102	129	28	5.25008	0
chr11	95824491	95824502	12	+	4412	promoter	Zfp652;Phospho1	8	9	2	14.1567	0
chr11	95842244	95842297	54	+	4413	promoter	Gngt2	38	38	1	9.72057	0
chr11	95842683	95842714	32	+	4414	promoter	Gngt2	7	11	5	0	19.5862
chr11	95960505	95960528	24	-	5799	exon	Igf2bp1	62	62	1	10.8603	0
chr11	95966730	95966754	25	-	5804	exon	Igf2bp1	13	69	57	10.3718	0
chr11	95982598	95982616	19	-	5808	intron	Igf2bp1	56	74	19	9.93956	0
chr11	96005912	96006222	311	-	5813	promoter	Igf2bp1	3	41	39	193.468	129.002
chr11	96034908	96034959	52	+	4416	promoter	Snf8	2	19	18	342.41	252.714
chr11	96065358	96065379	22	-	5816	promoter	Ube2z	18	18	1	34.8469	27.6681
chr11	96075577	96075651	75	-	5817	promoter	Atp5g1	8	33	26	81.1773	54.1347
chr11	96713385	96713395	11	-	5821	unknown	2010300F17Rik	10	31	22	4.43887	0
chr11	96777480	96777545	66	-	5822	promoter	Snx11	26	36	11	308.753	196.386
chr11	96777648	96777706	59	-	5823	promoter	NA	27	27	1	5.81829	16.4594
chr11	96788998	96789019	22	-	5824	unknown	NA	1	1	1	20.3374	8.3664
chr11	96789159	96789285	127	+	4422	promoter	Cbx1	4	4	1	352.324	274.932
chr11	96790265	96790307	43	+	4423	intron	Cbx1	33	33	1	29.0042	11.0162
chr11	96823999	96824021	23	-	5828	promoter	Nfe2l1	14	25	12	33.0364	49.5991
chr11	96829472	96829526	55	-	5829	promoter	Nfe2l1	60	61	2	69.506	31.7038
chr11	96829931	96829945	15	-	5830	promoter	Nfe2l1	1	1	1	15.049	18.3627
chr11	96916401	96916525	125	-	5833	promoter	Cdk5rap3	29	79	51	79.8301	48.0704
chr11	96943845	96944011	167	-	5835	promoter	Pnpo	1	1	1	25.5849	26.7845
chr11	96955900	96955933	34	-	5836	exon	Sp2	45	45	1	5.65591	0
chr11	97041583	97041593	11	+	4428	promoter	Mrpl10	1	1	1	9.72057	10.8123
chr11	97050824	97050856	33	+	4429	promoter	Osbpl7	35	35	1	19.6043	10.2039
chr11	97162438	97162543	106	-	5844	exon	Kpnb1	36	137	102	18.3842	12.9185
chr11	97169911	97170032	122	-	5846	exon	Kpnb1	100	133	34	16.4348	15.4405
chr11	97187826	97187916	91	-	5851	promoter	Kpnb1	59	76	18	5.33124	8.36607
chr11	97279319	97279334	16	-	5854	intron	Npepps	1	1	1	7.93087	0
chr11	97280702	97280800	99	+	4433	unknown	Gm11592	4	57	54	22.4136	21.5635
chr11	97282313	97282318	6	-	5855	unknown	NA	2	12	11	4.68217	26.2972
chr11	97310303	97310330	28	-	5856	unknown	NA	3	3	1	0	46.9058
chr11	97315818	97315915	98	+	4436	promoter	Mrpl45	143	177	35	172.171	99.8232
chr11	97415586	97415587	2	+	4442	promoter	Arhgap23	1	1	1	0	3.81146
chr11	97594384	97594386	3	+	4450	unknown	NA	17	57	41	11.5933	1.02206
chr11	97598512	97598552	41	+	4452	unknown	2410003L11Rik	24	29	6	0	18.7029
chr11	97629868	97629873	6	+	4454	unknown	NA	55	55	1	8.66281	8.56994
chr11	97661665	97661677	13	-	5867	unknown	NA	12	32	21	8.66281	7.75888
chr11	97664070	97664183	114	+	4457	promoter	Mllt6	1	82	82	60.3972	54.8056
chr11	97664950	97664955	6	+	4458	exon	Mllt6	13	78	66	28.6499	20.4016
chr11	97684005	97684060	56	+	4462	exon	Mllt6	5	33	29	0	12.1032
chr11	97703390	97703495	106	+	4464	promoter	Psmb3	21	21	1	122.858	206.263
chr11	97744633	97744755	123	-	5871	promoter	Pip4k2b	118	127	10	16.0282	19.7236
chr11	97766560	97766570	11	-	5874	promoter	NA	5	33	29	0	4.15147
chr11	97781352	97781365	14	-	5877	exon	Rpl23	25	87	63	0	9.58927
chr11	97781815	97781880	66	-	5878	exon	Rpl23	76	78	3	33.0455	26.661
chr11	97782380	97782451	72	-	5879	promoter	Rpl23	1	1	1	12799.1	10672.1
chr11	97799670	97799768	99	+	4467	promoter	Lasp1	67	67	1	16.4079	10.3371
chr11	97801924	97801931	8	+	4468	promoter	Lasp1	40	40	1	0	9.52132
chr11	97806581	97806612	32	+	4469	promoter	Lasp1	6	6	1	0	12.0353
chr11	97884569	97884592	24	+	4474	unknown	NA	10	10	1	20.7454	0.817798
chr11	97954371	97954408	38	-	5885	intron	Plxdc1	29	29	1	9.63918	0
chr11	97995871	97995889	19	-	5887	promoter	Arl5c	1	1	1	7.76826	10.0649
chr11	98012986	98013016	31	-	5889	intron	Cacnb1	14	20	7	11.3489	14.0733
chr11	98026711	98026765	55	+	4476	promoter	Gm11629;Rpl19	1	1	1	48.3485	30.71
chr11	98026929	98026970	42	+	4477	promoter	Rpl19	28	56	29	1193.22	1277.98
chr11	98028362	98028368	7	+	4480	exon	Rpl19	81	104	24	0	6.93881
chr11	98067567	98067651	85	+	4483	unknown	NA	5	5	1	329.074	169.525
chr11	98154798	98154875	78	-	5895	exon	Med1	1	1	1	0	21.217
chr11	98202745	98202817	73	+	4484	promoter	NA	40	63	24	223.893	256.503
chr11	98438717	98438773	57	-	5899	promoter	Mien1	62	62	1	74.3491	19.7195
chr11	98438884	98438984	101	-	5900	promoter	Mien1	51	51	1	29.9909	58.3265
chr11	98447035	98447079	45	+	4491	promoter	Grb7	2	2	1	8.87979	40.9135
chr11	98587120	98587247	128	-	5901	promoter	Ormdl3	12	14	3	37.5915	13.4016
chr11	98682559	98682590	32	+	4493	promoter	Psmd3	33	96	64	29.0843	26.6511
chr11	98729370	98729432	63	-	5902	promoter	Med24	1	36	36	171.041	252.256
chr11	98763716	98763740	25	+	4495	exon	Thra	29	89	61	13.9964	0
chr11	98775432	98775482	51	+	4496	unknown	NA	1	1	1	0	8.56994
chr11	98775594	98775595	2	+	4497	unknown	NA	12	46	35	0	4.28747
chr11	98795190	98795239	50	+	4500	promoter	NA	13	69	57	10.0461	0
chr11	98863618	98863674	57	+	4504	promoter	Wipf2	3	12	10	73.2306	72.2685
chr11	98863798	98863809	12	+	4505	promoter	Wipf2	6	14	9	4.60106	0
chr11	98864010	98864145	136	+	4506	promoter	Wipf2	102	119	18	12.6112	15.4405
chr11	98907798	98907869	72	+	4508	promoter	Cdc6	47	64	18	1120.65	619.594
chr11	98964507	98964509	3	-	5906	unknown	NA	17	17	1	0	7.68645
chr11	98964825	98964912	88	+	4512	intron	Rara	1	1	1	44.5783	25.1651
chr11	99000819	99000853	35	-	5909	exon	Top2a	1	1	1	6.54921	19.2455
chr11	99000977	99000986	10	-	5910	exon	Top2a	100	100	1	0	6.39502
chr11	99016502	99016520	19	-	5919	exon	Top2a	1	1	1	0.0791937	12.1712
chr11	99024051	99024212	162	-	5921	promoter	Top2a	14	78	65	2138.35	2161.65
chr11	99040151	99040171	21	+	4515	unknown	NA	1	1	1	15.2641	7.76092
chr11	99230441	99230449	9	-	5923	exon	Smarce1	1	1	1	37.309	0
chr11	99385950	99386091	142	-	5925	promoter	Krt10	1	23	23	12.7738	0
chr1	20820226	20820289	64	-	971	promoter	Mcm3	29	70	42	1273.14	959.766
chr12	100110165	100110224	60	+	6849	promoter	Psmc1	1	1	1	12184.6	12007.4
chr12	100119174	100119236	63	+	6850	exon	Psmc1	11	21	11	48.6966	23.38
chr12	100159610	100159675	66	-	7393	promoter	Nrde2	33	67	35	18.3497	37.7442
chr12	100187419	100187478	60	-	7395	unknown	NA	1	1	1	7.68696	0
chr12	100199528	100199534	7	+	6853	promoter	Calm1	1	47	47	22.7957	26.0256
chr12	101018024	101018131	108	-	7402	intron	Ccdc88c	30	30	1	67.5977	42.2182
chr12	101028788	101028926	139	-	7403	promoter	Ccdc88c	6	31	26	70.0432	48.4203
chr12	101083458	101083461	4	-	7411	promoter	Ppp4r3a	1	2	2	11.9191	0
chr12	101913258	101913280	23	+	6857	unknown	Gm20036	26	39	14	5.89948	0
chr12	101958168	101958197	30	-	7417	promoter	Atxn3	16	58	43	0	11.8315
chr12	101975678	101975768	91	-	7418	unknown	Ndufb1-ps	6	6	1	59.5387	32.1077
chr12	101975739	101975827	89	+	6859	promoter	NA	73	81	9	10.616	6.12312
chr12	101975975	101975995	21	+	6860	promoter	Cpsf2	1	1	1	0	9.04564
chr12	102423741	102423756	16	-	7420	promoter	Lgmn	3	28	26	9.63918	70.2441
chr12	102439666	102439709	44	-	7421	promoter	Lgmn	5	14	10	27.8352	95.8582
chr12	102704932	102704973	42	-	7437	promoter	Gm28373	14	14	1	0	7.48255
chr12	102714440	102714465	26	+	6870	unknown	NA	2	2	1	8.17482	0
chr12	102730709	102730776	68	+	6873	unknown	NA	7	37	31	32.9328	56.7638
chr12	102743646	102743651	6	-	7444	promoter	Gm28051;Gm20604;Moap1	3	3	1	6.46798	0
chr12	102743702	102743749	48	+	6874	promoter	NA	1	1	1	111.86	142.761
chr12	102744003	102744035	33	+	6875	promoter	Tmem251	11	64	54	5.4124	0
chr12	102757655	102757809	155	-	7445	promoter	Gm28051;Gm20604;Gon7	3	3	1	143.159	65.951
chr12	102757977	102758030	54	+	6876	promoter	Ubr7	6	91	86	236.694	368.305
chr12	103425811	103425910	100	-	7448	promoter	Ddx24	5	5	1	813.514	664.979
chr12	104704126	104704137	12	-	7449	exon	Dicer1	1	1	1	0	9.65722
chr12	104901706	104901739	34	+	6881	unknown	NA	5	5	1	0	13.7337
chr12	105032645	105032687	43	+	6882	promoter	NA	67	67	1	10.8603	21.2943
chr12	105222717	105222744	28	-	7451	promoter	Tcl1	17	17	1	1.60644	14.1493
chr12	105685357	105685421	65	+	6884	promoter	Gskip	19	19	1	24.7744	9.92903
chr12	105761379	105761419	41	+	6888	intron	Ak7	49	49	1	0	15.1008
chr12	105784624	105784763	140	+	6890	promoter	Papola	95	95	1	288.634	384.624
chr12	105823583	105823593	11	+	6896	exon	Papola	1	1	1	0	5.8512
chr12	105838166	105838217	52	+	6897	exon	Papola	41	77	37	9.5578	0
chr12	105899815	105899827	13	+	6898	unknown	NA	31	31	1	0	5.44331
chr12	106010250	106010349	100	+	6899	promoter	Vrk1	4	4	1	417.987	653.704
chr12	108179241	108179282	42	-	7459	promoter	Setd3	9	45	37	77.1472	112.133
chr12	108179801	108179826	26	+	6903	promoter	Ccnk	11	13	3	103.948	79.0446
chr12	108792963	108792989	27	+	6906	promoter	Yy1	17	67	51	0	9.52132
chr12	108819494	108819545	52	+	6908	exon	Yy1	1	1	1	7.84957	0
chr12	108894121	108894168	48	-	7461	promoter	Wars	2	23	22	81.0916	43.8008
chr12	108894225	108894317	93	+	6910	promoter	Wdr25	10	48	39	8.66066	27.2779
chr12	10900315	10900317	3	-	7041	promoter	NA	26	46	21	0	19.8465
chr12	109524175	109524182	8	-	7462	unknown	NA	5	35	31	0	6.39502
chr12	109548676	109548684	9	+	6915	unknown	Meg3	7	15	9	0	8.36607
chr12	109650807	109650848	42	+	6923	unknown	Rian	1	1	1	0	9.99697
chr12	109659745	109659756	12	+	6924	unknown	Rian	46	46	1	0	12.8505
chr12	109732564	109732571	8	+	6928	unknown	Mirg	9	35	27	9.96474	0
chr12	109948575	109948673	99	+	6929	unknown	NA	32	32	1	0	21.1562
chr12	110315925	110315929	5	+	6931	promoter	NA	3	3	1	9.36761	7.35021
chr12	110417934	110418054	121	-	7464	unknown	NA	10	10	1	8.66281	6.32705
chr12	110446965	110446974	10	-	7465	unknown	NA	1	1	1	0	21.4208
chr12	110483982	110484157	176	+	6935	intron	Ppp2r5c	1	1	1	21.0338	33.0626
chr12	110485797	110485803	7	+	6936	promoter	Ppp2r5c	1	1	1	0	12.307
chr12	110497653	110497659	7	+	6938	intron	Ppp2r5c	4	4	1	6.46798	0
chr12	110513188	110513206	19	+	6942	intron	Ppp2r5c	1	1	1	15.5059	0
chr12	110591750	110591892	143	+	6943	unknown	B930059L03Rik	1	1	1	58.5806	28.3017
chr12	110630907	110630914	8	+	6947	exon	Dync1h1	1	107	107	16.7563	0
chr12	110654815	110654842	28	+	6949	exon	Dync1h1	15	15	1	24.49	0.0682922
chr12	110692613	110692758	146	-	7469	exon	Hsp90aa1	4	23	20	13.3489	8.02626
chr12	110693023	110693169	147	-	7470	exon	Hsp90aa1	1	1	1	64.0855	117.322
chr12	110694154	110694372	219	-	7473	exon	Hsp90aa1	6	33	28	71.8321	31.5594
chr12	110694586	110694726	141	-	7474	exon	Hsp90aa1	20	20	1	318.846	316.243
chr12	110695055	110695118	64	-	7475	exon	Hsp90aa1	3	86	84	41.8587	39.9279
chr12	110695369	110695409	41	-	7476	exon	Hsp90aa1	33	33	1	19.5688	61.0733
chr12	110695531	110695632	102	-	7477	promoter	Hsp90aa1	5	64	60	19.2784	11.841
chr12	110696263	110696320	58	-	7478	promoter	Hsp90aa1	5	5	1	1211.14	1630.73
chr12	110698986	110699038	53	-	7479	intron	Hsp90aa1	23	30	8	0	10.7444
chr12	110700617	110700687	71	+	6951	unknown	NA	5	10	6	23.6391	17.8192
chr12	110737977	110738004	28	+	6954	promoter	Wdr20	2	2	1	36.3238	0
chr12	110840804	110840921	118	-	7481	promoter	Mok	6	22	17	46.4226	50.5161
chr12	110889091	110889138	48	-	7482	promoter	Cinp	25	25	1	18.1911	30.8121
chr12	110978952	110978974	23	-	7483	promoter	Ankrd9	123	171	49	13.9565	13.4619
chr12	11150312	11150330	19	-	7042	promoter	Kcns3	5	20	16	7.93087	0
chr12	111538168	111538218	51	+	6963	promoter	Eif5	6	11	6	0	12.2391
chr12	111574503	111574529	27	+	6969	promoter	Mark3	1	1	1	20.1786	29.0989
chr12	111672298	111672306	9	-	7486	promoter	Ckb	68	80	13	26.4229	12.0353
chr12	111678095	111678135	41	+	6973	promoter	Trmt61a	40	70	31	6.95545	6.80286
chr12	111713083	111713214	132	-	7487	promoter	Bag5	31	31	1	137.64	137.533
chr12	111758880	111758888	9	+	6975	promoter	Klc1	13	18	6	8.50013	25.4287
[truncated: 9,664 more rows]

## Sheet: Dnmt3b_On
chr	start	end	width	strand	annotation	genes	WT_tpm	KO_tpm
chr10	111494236	111494283	48	+	exon	Nap1l1	0	10.7444
chr10	117060692	117060759	68	-	exon	Cct2	0	10.6765
chr10	117357132	117357134	3	-	intron	Cpsf6	0	5.10338
chr10	122802424	122802500	77	+	exon	Ppm1h	0	12.1712
chr10	12548202	12548213	12	-	exon	Utrn	0	9.92903
chr10	127096862	127096887	26	-	intron	Os9	0	10.5406
chr10	127658299	127658388	90	+	exon	Stat6	0	12.2444
chr10	128046220	128046236	17	+	exon	Naca	0	4.76343
chr10	128047751	128047775	25	+	exon	Naca	0	11.4238
chr10	128083913	128083974	62	+	exon	Atp5b	0	7.68645
chr10	128304374	128304382	9	+	exon	Pan2	0	6.66692
chr10	128546449	128546451	3	-	intron	Zc3h10	0	6.93881
chr10	128560094	128560192	99	-	exon	Pa2g4	0	8.84177
chr10	128625214	128625306	93	-	exon	Rps26	0	6.12312
chr10	13182322	13182382	61	-	exon	Ltv1	0	6.1911
chr10	3984170	3984193	24	+	exon	Mthfd1l	0	5.98716
chr10	39844631	39844636	6	+	intron	Rev3l	0	8.02626
chr10	4355177	4355246	70	+	exon	Akap12	0	6.80286
chr10	45677124	45677128	5	+	exon	Hace1	0	12.5788
chr10	56115092	56115098	7	+	exon	Msl3l2	0	13.0543
chr10	59897748	59897758	11	+	exon	Dnajb12	0	7.82238
chr10	60294716	60294728	13	+	exon	Psap	0	11.3559
chr10	60724610	60724615	6	-	intron	Slc29a3	0	5.23935
chr10	62582604	62582611	8	-	exon	Ddx21	0	12.0353
chr10	62590659	62590664	6	-	exon	Ddx21	0	7.89034
chr10	62840013	62840095	83	-	exon	Tet1	0	8.23015
chr10	67254571	67254574	4	+	exon	Jmjd1c	0	5.91918
chr10	77137844	77137847	4	-	intron	Col18a1	0	12.9864
chr10	77592953	77592957	5	+	exon	Pttg1ip	0	10.0649
chr10	80549862	80549870	9	-	exon	Rexo1	0	5.23935
chr10	80623673	80623713	41	+	intron	Csnk1g2	0	16.3238
chr10	81177867	81177875	9	+	exon	Eef2	0	6.39502
chr10	81597341	81597353	13	-	intron	Tle6	0	18.4983
chr10	83595145	83595164	20	+	exon	Washc4	0	5.57928
chr11	100376890	100376901	12	-	exon	Jup	0	8.97769
chr11	101737663	101737678	16	+	exon	Dhx8	0	6.53097
chr11	106786496	106786534	39	-	exon	Ddx5	0	7.00678
chr11	107631977	107631979	3	+	intron	Helz	0	4.21947
chr11	109401051	109401100	50	+	exon	Gna13	0	11.4238
chr11	116022619	116022680	62	-	exon	H3f3b	0	9.79312
chr11	116023280	116023282	3	-	exon	H3f3b	0	13.3261
chr11	116438308	116438361	54	+	exon	Ubald2	0	8.29811
chr11	116659451	116659462	12	+	intron	Prcd	0	12.2391
chr11	117855533	117855596	64	+	exon	Birc5	0	12.1032
chr11	120236046	120236056	11	+	intron	Bahcc1	0	4.89941
chr11	120597649	120597679	31	-	exon	Alyref	0	5.30734
chr1	118330627	118330629	3	+	exon	Nifk	0	15.0243
chr11	21319830	21319847	18	+	exon	Vps54	0	15.3701
chr11	30123802	30123855	54	-	exon	Sptbn1	0	7.61848
chr11	30827614	30827649	36	+	intron	Psme4	0	5.78322
chr1	132199718	132199726	9	+	intron	Lemd1;AC124108.1	0	15.916
chr11	3224686	3224708	23	+	exon	Eif4enif1	0	10.9482
chr1	13225933	13225946	14	-	intron	Ncoa2	0	12.7826
chr1	132996694	132996705	12	-	exon	Mdm4	0	11.4238
chr11	3348690	3348692	3	-	intron	Limk2	0	11.1521
chr1	134608963	134609014	52	+	exon	Kdm5b	0	18.0969
chr1	134631506	134631549	44	+	exon	Kdm5b	0	12.1712
chr11	35809157	35809180	24	-	exon	Rars	0	5.98716
chr11	4175479	4175580	102	+	exon	Sf3a1	0	10.3367
chr11	4884030	4884093	64	+	exon	Nipsnap1	0	20.7399
chr11	50298166	50298235	70	-	exon	Canx	0	11.0162
chr11	50379857	50379898	42	+	exon	Hnrnph1	0	10.6826
chr11	50382549	50382568	20	+	exon	Hnrnph1	0	7.55052
chr11	50383684	50383705	22	+	exon	Hnrnph1	0	3.81146
chr1	150449149	150449179	31	+	exon	Tpr	0	5.03539
chr11	5078929	5078952	24	-	exon	Ewsr1	0	13.394
chr1	151354055	151354090	36	+	exon	Ivns1abp	0	8.84177
chr11	52246344	52246348	5	+	exon	Skp1a	0	10.6765
chr1	152901968	152902000	33	-	intron	Smg7	0	12.7826
chr1	153231806	153231866	61	-	exon	Lamc1	0	10.4726
chr11	53283604	53283651	48	-	exon	Hspa4	0	8.36607
chr11	54515619	54515738	120	+	exon	Fnip1	0	29.9275
chr11	55497940	55497992	53	+	exon	G3bp1	0	12.307
chr11	55500212	55500220	9	+	exon	G3bp1	0	10.4726
chr11	58051128	58051192	65	+	exon	Larp1	0	6.39502
chr1	15838182	15838271	90	+	exon	Terf1	0	13.5371
chr11	59212193	59212277	85	-	exon	Arf1	0	46.3816
chr1	160206100	160206188	89	-	exon	Cacybp	0	24.9617
chr1	163783796	163783803	8	+	intron	Kifap3	0	10.4047
chr1	166152516	166152522	7	+	intron	Gpa33	0	9.58927
chr11	68790624	68790682	59	+	exon	Myh10	0	6.05514
chr11	68903233	68903283	51	+	exon	Rpl26	0	15.5056
chr11	69393418	69393422	5	-	exon	Cyb5d1	0	12.0353
chr11	69649205	69649208	4	+	exon	Fxr2	0	11.6956
chr11	69669538	69669572	35	-	intron	Eif4a1	0	5.51129
chr11	69673359	69673417	59	-	exon	Senp3	0	10.2688
chr11	69680353	69680507	155	-	exon	Senp3	0	17.6147
chr11	71026113	71026145	33	+	exon	Mis12	0	8.43403
chr11	72685953	72685956	4	+	exon	Ube2g1	0	8.16219
chr11	73079746	73079813	68	+	exon	Ncbp3	0	28.2921
chr11	74676895	74676906	12	-	exon	Pafah1b1	0	4.42346
chr11	74817910	74817996	87	+	exon	Mettl16	0	9.65722
chr11	75495363	75495376	14	+	exon	Prpf8	0	6.59895
chr11	75765101	75765192	92	+	exon	Ywhae	0	31.1451
chr11	76381480	76381482	3	-	intron	Nxn	0	10.0649
chr11	76451901	76451925	25	-	exon	Abr	0	6.87083
chr11	76952516	76952580	65	+	exon	Blmh	0	11.6277
chr11	77714454	77714475	22	+	intron	Nufip2	0	6.39502
chr11	77884294	77884296	3	-	intron	Pipox	0	5.78322
chr11	78231796	78231808	13	-	exon	Supt6	0	5.03539
chr1	178330298	178330321	24	-	exon	Hnrnpu	0	8.70586
chr11	79239858	79239945	88	-	exon	Wsb1	0	9.24951
chr11	80029282	80029310	29	+	exon	Suz12	0	12.9864
chr1	180588372	180588378	7	+	exon	Parp1	0	6.59895
chr1	181918513	181918568	56	-	exon	Enah	0	12.2391
chr1	184832711	184832787	77	-	exon	Marc2	0	5.23935
chr1	185384883	185385085	203	+	exon	Eprs	0	44.0636
chr11	8587406	8587420	15	-	intron	Tns3	0	8.16219
chr11	88670824	88670832	9	-	intron	Msi2	0	10.8123
chr1	189679022	189679031	10	-	exon	Cenpf	0	9.24951
chr11	93944446	93944472	27	+	exon	Mbtd1	0	13.4619
chr11	97684005	97684060	56	+	exon	Mllt6	0	12.1032
chr11	97781352	97781365	14	-	exon	Rpl23	0	9.58927
chr11	98028362	98028368	7	+	exon	Rpl19	0	6.93881
chr11	98154798	98154875	78	-	exon	Med1	0	21.217
chr11	99000977	99000986	10	-	exon	Top2a	0	6.39502
chr12	104704126	104704137	12	-	exon	Dicer1	0	9.65722
chr12	105761379	105761419	41	+	intron	Ak7	0	15.1008
chr12	105823583	105823593	11	+	exon	Papola	0	5.8512
chr12	110698986	110699038	53	-	intron	Hsp90aa1	0	10.7444
chr12	111963248	111963267	20	-	exon	Atp5mpl	0	2.3831
chr12	116414784	116414854	71	+	exon	Ncapg2	0	9.99697
chr12	13227373	13227383	11	-	exon	Ddx1	0	12.375
chr12	17548592	17548617	26	+	exon	Odc1	0	19.7899
chr1	23870585	23870658	74	-	intron	Smap1	0	6.59895
chr12	51371647	51371700	54	+	exon	G2e3	0	7.75441
chr12	69302355	69302438	84	+	exon	Klhdc2	0	22.3718
chr12	71069996	71070019	24	+	exon	Arid4a	0	8.16219
chr12	79171757	79171774	18	-	intron	Vti1b	0	19.7221
chr12	80110895	80110912	18	-	intron	Zfp36l1	0	9.24951
chr12	80221119	80221159	41	-	intron	Actn1	0	33.7259
chr12	83634003	83634023	21	+	intron	Rbm25	0	2.79126
chr12	83672769	83672799	31	+	exon	Rbm25	0	10.6085
chr12	87239697	87239703	7	-	exon	Vipas39	0	13.394
chr12	91567641	91567673	33	-	exon	Gtf2a1	0	13.4016
chr12	91686096	91686113	18	-	intron	Ston2;Gm8378	0	3.3354
chr13	100714449	100714529	81	-	intron	Cdk7	0	9.99697
chr13	106900711	106900756	46	-	exon	Ipo11	0	5.30734
chr13	17888516	17888608	93	-	exon	Rala	0	6.66692
chr13	28951551	28951643	93	-	exon	Sox4	0	9.92903
chr13	37844099	37844113	15	+	intron	Rreb1	0	7.14271
chr1	34191411	34191447	37	+	exon	Dst	0	6.463
chr1	34198559	34198588	30	+	exon	Dst	0	9.52132
chr13	48879375	48879425	51	-	exon	Fam120a	0	13.394
chr13	51122789	51122801	13	+	intron	Spin1	0	10.5406
chr13	55316010	55316046	37	+	exon	Nsd1	0	13.9375
chr13	66423397	66423407	11	-	intron	2410141K09Rik	0	8.02626
chr1	36770611	36770614	4	+	intron	Zap70	0	5.91918
chr1	36812171	36812189	19	-	exon	Tmem131	0	7.89034
chr13	70594859	70594875	17	-	exon	Ice1	0	9.58927
chr13	80894286	80894318	33	+	exon	Arrdc3	0	5.64726
chr13	81604227	81604254	28	-	intron	Adgrv1	0	9.86108
chr13	8973163	8973199	37	-	exon	Gtpbp4	0	8.90973
chr13	8977397	8977433	37	-	exon	Gtpbp4	0	12.6467
chr13	90924407	90924422	16	+	exon	Rps23	0	16.1111
chr13	97087701	97087723	23	+	intron	Fam169a	0	12.2457
chr13	97094142	97094147	6	+	exon	Fam169a	0	9.31746
chr13	98041276	98041278	3	-	intron	Arhgef28	0	3.40341
chr14	122158901	122158960	60	+	exon	Tm9sf2	0	15.6447
chr14	13907819	13907882	64	-	intron	Gm281	0	6.1911
chr14	16416655	16416698	44	+	exon	Top2b	0	7.41458
chr14	24492087	24492102	16	+	exon	Rps24	0	16.1176
chr14	32102605	32102623	19	+	exon	Oxnad1	0	7.21068
chr14	37133646	37133690	45	-	exon	Ghitm	0	10.7444
chr14	50803012	50803060	49	-	intron	Ccnb1ip1	0	26.1764
chr14	52162735	52162752	18	-	exon	Supt16	0	15.8473
chr14	52163193	52163266	74	-	exon	Supt16	0	23.6025
chr14	52293770	52293791	22	+	exon	Tox4	0	6.66692
chr14	54643047	54643052	6	-	exon	Acin1;Mir6948	0	7.82238
chr14	54665595	54665614	20	-	exon	Acin1	0	3.94747
chr14	55023217	55023245	29	+	intron	Ngdn	0	9.58927
chr14	55081225	55081226	2	-	intron	Zfhx2	0	4.15147
chr14	56889700	56889727	28	+	intron	Zmym2	0	7.75441
chr14	63507602	63507605	4	-	intron	Tdh	0	8.56994
chr1	46809091	46809180	90	-	exon	Slc39a10	0	6.25907
chr14	74921953	74921960	8	-	intron	Lrch1	0	10.8803
chr14	75846327	75846372	46	+	exon	Tpt1	0	21.2838
chr14	7847901	7847932	32	+	intron	Flnb	0	9.31746
chr14	8166294	8166297	4	-	exon	Pdhb	0	5.78322
chr14	8170191	8170224	34	-	exon	Pdhb	0	21.8955
chr14	99313862	99313888	27	+	exon	Klf5	0	22.7793
chr15	100247530	100247592	63	+	intron	Atf1	0	21.6926
chr15	101232079	101232081	3	+	exon	Grasp	0	15.1602
chr15	102212912	102213011	100	+	exon	Zfp740	0	11.1521
chr15	102334222	102334254	33	+	exon	Myg1	0	11.22
chr15	103197434	103197447	14	-	exon	Cbx5	0	5.71524
chr15	103205669	103205681	13	-	exon	Cbx5	0	10.2008
chr15	103213076	103213099	24	-	exon	Cbx5	0	13.1223
chr15	103519105	103519166	62	+	intron	Pde1b	0	9.72517
chr15	10462243	10462266	24	-	exon	Dnajc21	0	12.4429
chr15	12343051	12343067	17	+	exon	Golph3	0	3.3354
chr15	25779533	25779535	3	+	intron	Myo10	0	9.58927
chr15	25780014	25780028	15	+	intron	Myo10	0	22.6434
chr15	35935312	35935331	20	-	exon	Cox6c	0	2.85928
chr15	36602977	36602989	13	-	exon	Pabpc1	0	3.67545
chr15	36605798	36605807	10	-	exon	Pabpc1	0	4.15147
chr15	37988240	37988306	67	-	exon	Ubr5	0	9.79312
chr15	43261117	43261132	16	-	exon	Eif3e	0	5.44331
chr1	54998223	54998261	39	-	exon	Sf3b1	0	27.4761
chr1	55084588	55084672	85	-	exon	Hspd1	0	6.53097
chr15	58814767	58814834	68	-	intron	Tmem65	0	7.75441
chr15	58972498	58972528	31	-	exon	Mtss1	0	5.8512
chr15	76303669	76303688	20	-	intron	Oplah	0	11.2879
chr15	79826070	79826072	3	-	exon	Npcd;Cbx6	0	5.78322
chr1	58015793	58015798	6	+	exon	Sgo2a	0	8.97769
chr15	80256646	80256674	29	+	exon	Atf4	0	12.0353
chr15	80887025	80887033	9	+	exon	Tnrc6b	0	11.8994
chr15	81380223	81380255	33	-	intron	St13	0	5.64726
chr15	82809273	82809300	28	-	exon	Tcf20	0	23.9347
chr15	89356683	89356688	6	+	intron	Ncaph2	0	8.70586
chr15	89476101	89476155	55	-	exon	Arsa	0	6.73489
chr15	9157221	9157324	104	+	exon	Lmbrd2	0	11.8315
chr15	98727592	98727608	17	-	intron	Fkbp11	0	11.5597
chr15	99399778	99399797	20	+	exon	Tmbim6	0	3.13136
chr16	11196288	11196322	35	-	exon	Rsl1d1	0	9.58927
chr16	11229212	11229228	17	-	exon	Gspt1	0	9.24951
chr16	11232566	11232655	90	-	exon	Gspt1	0	21.3528
chr16	13781504	13781515	12	+	intron	Rrn3	0	11.8994
chr16	13792982	13793002	21	+	exon	Rrn3	0	9.18155
chr16	17018435	17018447	13	+	exon	Mapk1	0	11.5597
chr16	20537159	20537180	22	+	intron	Ap2m1	0	19.1103
chr16	20537613	20537622	10	+	exon	Ap2m1	0	9.18155
chr16	20660050	20660064	15	+	exon	Psmd2	0	25.769
chr16	20663226	20663242	17	+	exon	Psmd2	0	15.2368
chr16	20686032	20686103	72	+	intron	Eif4g1	0	11.3559
chr16	20687393	20687457	65	+	exon	Eif4g1	0	10.2688
chr16	22405538	22405590	53	-	intron	Etv5	0	9.24951
chr16	22412944	22412953	10	-	exon	Etv5	0	12.0353
chr16	23110756	23110776	21	+	intron	Eif4a2;Gm49346;Snora81	0	4.28747
chr16	23113324	23113411	88	+	exon	Eif4a2	0	47.6655
chr16	30066421	30066428	8	+	intron	Hes1	0	10.1329
chr16	30361903	30361934	32	-	exon	Atp13a3	0	8.16219
chr1	63111017	63111049	33	-	intron	Ino80d	0	26.8547
chr16	31956337	31956341	5	+	exon	Ncbp2	0	11.3559
chr16	31957588	31957656	69	+	exon	Ncbp2	0	10.6765
chr16	32278390	32278410	21	+	exon	Rnf168	0	7.61848
chr16	32621180	32621233	54	+	exon	Tfrc	0	22.5821
chr16	33043416	33043462	47	-	intron	Gm17106;Iqcg	0	34.8812
chr1	63306048	63306085	38	+	exon	Zdbf2	0	8.77382
chr16	33883244	33883253	10	+	intron	Itgb5	0	11.7635
chr16	33962213	33962231	19	-	exon	Umps	0	5.37533
chr16	35772872	35772916	45	+	intron	Hspbap1	0	8.77382
chr16	36021621	36021636	16	+	exon	Kpna1	0	3.74345
chr16	36085120	36085126	7	+	exon	Ccdc58	0	12.8505
chr16	37834068	37834141	74	+	exon	Fstl1	0	10.2008
chr16	38450651	38450706	56	-	intron	Adprh	0	12.1712
chr16	4045549	4045584	36	-	exon	Trap1	0	19.6529
chr16	44086091	44086151	61	-	exon	Atp6v1a	0	5.98716
chr1	65168586	65168596	11	-	exon	Idh1	0	3.13136
chr16	57133142	57133146	5	+	exon	Tomm70a	0	8.29811
chr16	62918191	62918197	7	+	exon	Pros1	0	9.52132
chr1	66816884	66816967	84	-	intron	Kansl1l	0	6.87083
chr16	72702570	72702604	35	+	intron	Robo1	0	7.14271
chr16	84828471	84828534	64	-	exon	Atp5j	0	11.2879
chr16	84857385	84857389	5	+	exon	Gabpa	0	14.4883
chr16	8690253	8690262	10	-	exon	Usp7	0	5.10338
chr16	8693775	8693780	6	-	exon	Usp7	0	5.64726
chr16	87486303	87486344	42	-	exon	Cct8	0	22.5079
chr16	90222794	90222802	9	+	exon	Sod1	0	5.23935
chr16	90280847	90280911	65	-	intron	Scaf4	0	10.9482
chr16	91671402	91671462	61	+	exon	Son	0	8.56994
chr16	93847312	93847359	48	+	exon	Morc3	0	6.05514
chr17	12911725	12911746	22	-	exon	Mrpl18	0	13.2581
chr17	12923263	12923279	17	+	exon	Tcp1	0	11.6277
chr17	13809053	13809069	17	+	exon	Afdn	0	12.4429
chr17	14198106	14198123	18	-	intron	Dact2	0	8.6379
chr17	15527346	15527365	20	+	exon	Tbp	0	4.9674
chr1	71593100	71593105	6	-	exon	Fn1	0	7.21068
chr1	71649310	71649318	9	-	exon	Fn1	0	13.5978
chr1	71650619	71650678	60	-	exon	Fn1	0	21.6922
chr1	7172156	7172167	12	+	exon	Pcmtd1	0	4.35546
chr1	72325153	72325185	33	+	exon	Xrcc5	0	9.65722
chr1	72381663	72381685	23	+	exon	Xrcc5	0	14.6847
chr17	24640708	24640729	22	-	intron	Slc9a3r2	0	9.99697
chr17	25265122	25265125	4	-	exon	Ube2i	0	9.58927
chr17	27988851	27988858	8	+	exon	Anks1	0	12.7147
chr17	28330226	28330307	82	+	intron	Rpl10a	0	11.3559
chr17	29041851	29041854	4	+	exon	Srsf3	0	7.07475
chr17	32884071	32884091	21	-	exon	Zfp870	0	10.4726
chr17	33663237	33663277	41	-	exon	Hnrnpm	0	11.0226
chr17	33781261	33781277	17	-	exon	Angptl4	0	12.375
chr17	34645568	34645570	3	+	exon	Fkbpl	0	14.345
chr17	34903443	34903453	11	+	exon	Ehmt2	0	9.38541
chr17	35835163	35835224	62	-	exon	Tubb5	0	7.75441
chr17	35835641	35835713	73	-	exon	Tubb5	0	11.7635
chr17	42805203	42805207	5	-	exon	Cd2ap	0	10.4726
chr1	74517737	74517834	98	+	intron	Cnot9	0	5.23935
chr17	45569251	45569268	18	-	exon	Hsp90ab1	0	4.35546
chr17	45571071	45571092	22	-	exon	Hsp90ab1	0	6.73489
chr17	45633108	45633118	11	-	intron	Capn11	0	14.5547
chr17	46801881	46801915	35	-	intron	Bicral	0	17.9552
chr1	75215752	75215823	72	-	exon	Tuba4a	0	12.5109
chr17	53570333	53570406	74	+	intron	Kat2b	0	9.65722
chr17	55999982	56000021	40	-	exon	Stap2	0	10.2008
chr17	56000166	56000263	98	-	intron	Stap2	0	10.2688
chr17	56613999	56614036	38	+	exon	Rpl36	0	5.23935
chr17	71517585	71517604	20	-	exon	Ndc80	0	10.6765
chr17	78922227	78922284	58	-	exon	Cebpz	0	12.1032
chr17	79875806	79875891	86	-	exon	Atl2	0	14.7526
chr17	80205828	80205893	66	-	exon	Srsf7	0	5.98716
chr1	80746477	80746500	24	-	intron	Dock10	0	15.296
chr18	20741444	20741446	3	-	intron	B4galt6	0	5.64726
chr18	31885411	31885449	39	+	exon	Wdr33	0	14.8205
chr18	32084657	32084685	29	+	exon	Iws1	0	13.9375
chr18	34812509	34812539	31	+	exon	Kdm3b	0	6.66692
chr18	34941920	34941925	6	-	exon	Hspa9	0	9.52132
chr18	35557063	35557066	4	+	intron	Snhg4;Gm28285;Snora74a	0	12.5109
chr18	36282087	36282093	7	+	intron	Pura	0	39.2627
chr18	42525464	42525473	10	+	intron	Tcerg1	0	6.66692
chr18	47040598	47040602	5	+	intron	Commd10	0	23.254
chr18	48047776	48047779	4	+	exon	G630055G22Rik;Eno1b	0	12.0353
chr18	56740744	56740846	103	+	exon	Lmnb1	0	10.5406
chr18	57373881	57373883	3	+	intron	Prrc1	0	9.38541
chr18	61065700	61065706	7	+	intron	Pdgfrb	0	8.84177
chr1	86136971	86136989	19	+	exon	Psmd1;Gm21972	0	4.89941
chr18	61577200	61577209	10	+	exon	Csnk1a1	0	7.14271
chr1	86355140	86355148	9	-	exon	Ncl	0	21.561
chr1	86358184	86358201	18	-	exon	Ncl	0	13.1223
chr18	64515337	64515358	22	-	exon	Nars	0	3.87946
chr18	65589285	65589297	13	+	intron	Zfp532	0	12.0353
chr18	73639167	73639201	35	-	exon	Smad4	0	9.59485
chr18	77778533	77778564	32	+	exon	Atp5a1	0	11.0162
chr18	82972775	82972805	31	+	intron	Zfp516	0	8.84177
chr19	10231043	10231049	7	-	intron	Myrf	0	28.7579
chr19	10615545	10615584	40	+	exon	Ddb1	0	5.71524
chr1	91255116	91255179	64	+	intron	Ube2f	0	12.6467
chr19	29016119	29016214	96	+	exon	Cdc37l1	0	7.61848
chr19	30145253	30145286	34	-	exon	Gldc	0	5.64726
chr19	31084303	31084349	47	+	exon	Cstf2t	0	8.77382
chr1	93495626	93495646	21	+	exon	Sept2	0	9.58927
chr19	36891625	36891678	54	+	exon	Tnks2	0	13.6657
chr19	38935499	38935501	3	+	exon	Hells	0	3.74345
chr19	38943760	38943917	158	+	exon	Hells	0	34.346
chr19	38959753	38959797	45	+	exon	Hells	0	13.1223
chr19	40913568	40913671	104	+	exon	Zfp518a	0	6.25907
chr19	4137204	4137251	48	-	exon	Cabp4	0	11.4238
chr19	4169429	4169432	4	-	intron	Carns1;AC109138.8	0	6.25907
chr19	44563455	44563522	68	+	exon	Hif1an	0	11.4238
chr19	44969460	44969550	91	+	intron	Slf2	0	9.99697
chr19	47619745	47619747	3	+	exon	Slk	0	11.4918
chr19	4802081	4802169	89	-	exon	Gm21992;Rbm14	0	10.6765
chr19	5287163	5287173	11	-	exon	Sf3b2	0	7.27865
chr19	53013418	53013434	17	-	exon	Xpnpep1	0	14.4809
chr19	53622618	53622705	88	+	exon	Smc3	0	9.38541
chr19	5493788	5493808	21	+	exon	Cfl1	0	10.8123
chr19	55743310	55743318	9	+	intron	Tcf7l2	0	3.53943
chr19	8946061	8946065	5	+	exon	Mta2	0	13.2581
chr19	9878350	9878387	38	-	exon	Incenp	0	13.7337
chr2	103765540	103765551	12	-	exon	Caprin1	0	11.4918
chr2	103783000	103783005	6	-	exon	Caprin1	0	9.86108
chr2	121236575	121236583	9	-	exon	Trp53bp1	0	12.9185
chr2	121437750	121437848	99	+	exon	Pdia3	0	12.4499
chr2	129211348	129211390	43	+	exon	Slc20a1	0	22.6438
chr2	132286587	132286608	22	+	intron	Cds2	0	4.21947
chr2	13575540	13575572	33	+	exon	Vim	0	18.7703
chr2	140154885	140154893	9	-	exon	Esf1	0	20.9452
chr2	143927554	143927557	4	+	intron	Dstn	0	12.1712
chr2	152281077	152281093	17	+	exon	Csnk2a1	0	12.6467
chr2	152693485	152693548	64	+	intron	H13	0	13.8016
chr2	152854920	152854935	16	+	exon	Tpx2	0	5.8512
chr2	156161861	156161880	20	-	exon	Rbm39	0	11.8375
chr2	156178240	156178312	73	-	intron	Rbm39	0	11.8994
chr2	163083698	163083719	22	+	exon	Mybl2	0	23.1874
chr2	172446656	172446731	76	+	exon	Rtf2	0	7.61848
chr2	174465628	174465642	15	-	exon	Prelid3b	0	9.99697
chr2	180258232	180258236	5	+	exon	Rps21	0	7.48255
chr2	181608279	181608281	3	+	exon	Prpf6	0	13.7337
chr2	181615993	181616027	35	+	exon	Prpf6	0	10.8123
chr2	23117203	23117225	23	-	exon	Mastl	0	14.6847
chr2	23175172	23175214	43	+	exon	Yme1l1	0	11.6956
chr2	25231113	25231142	30	-	exon	Slc34a3	0	5.51129
chr2	27535484	27535514	31	+	exon	Wdr5	0	10.8803
chr2	29066614	29066617	4	+	intron	Ttf1	0	10.5406
chr2	29181027	29181128	102	+	exon	Setx	0	10.1329
chr2	30069048	30069085	38	+	exon	Set	0	5.23935
chr2	32181921	32181954	34	+	intron	Prrc2b	0	7.89034
chr2	32234258	32234286	29	+	exon	Prrc2b	0	5.71524
chr2	32963516	32963522	7	+	exon	Rpl12	0	10.9482
chr2	3491599	3491656	58	-	exon	Hspa14	0	8.23015
chr2	35445785	35445790	6	-	intron	Ggta1	0	14.345
chr2	37645597	37645617	21	-	exon	Strbp	0	10.8803
chr2	4995764	4995821	58	-	exon	Mcm10	0	12.1712
chr2	5001370	5001374	5	-	exon	Mcm10	0	5.51129
chr2	50288931	50288955	25	-	exon	Mmadhc	0	9.38541
chr2	52106909	52106944	36	+	exon	Rif1	0	13.6657
chr2	5957599	5957691	93	+	exon	Upf2	0	50.9319
chr2	70738444	70738462	19	-	exon	Tlk1	0	11.1521
chr2	71825619	71825680	62	+	exon	Itga6	0	12.9864
chr2	73909229	73909231	3	-	exon	Atp5g3	0	12.1032
chr2	75665094	75665107	14	+	exon	Hnrnpa3	0	11.0162
chr2	80325002	80325016	15	+	exon	Dnajc10	0	21.9642
chr2	83658034	83658053	20	+	exon	Zc3h15	0	8.90973
chr2	85045445	85045447	3	+	exon	Ssrp1	0	8.77382
chr3	103052906	103052917	12	+	exon	Csde1	0	12.9864
chr3	103175624	103175658	35	+	exon	Bcas2	0	7.55052
chr3	105686561	105686580	20	-	intron	Ddx20	0	8.23015
chr3	108109143	108109175	33	-	exon	Gnai3	0	10.6085
chr3	108793771	108793801	31	-	exon	Stxbp3	0	14.2771
chr3	108911186	108911191	6	-	exon	Prpf38b	0	7.61848
chr3	122276185	122276197	13	+	exon	Dnttip2	0	18.9744
chr3	122282345	122282355	11	+	exon	Dnttip2	0	8.23015
chr3	133517578	133517593	16	-	intron	Tet2	0	5.17137
chr3	135542322	135542425	104	+	exon	Manba	0	12.7147
chr3	135565525	135565529	5	+	intron	Manba	0	9.58927
chr3	138455090	138455103	14	+	exon	Adh5	0	6.12312
chr3	138459120	138459151	32	-	exon	Metap1	0	5.23935
chr3	138553595	138553603	9	+	exon	Eif4e	0	13.4619
chr3	152219937	152219976	40	+	exon	Fubp1	0	14.2092
chr3	153908488	153908535	48	-	intron	Rabggtb	0	11.2879
chr3	34052861	34052914	54	+	intron	Fxr1	0	9.99697
chr3	34651306	34651334	29	+	exon	Sox2ot;Sox2	0	11.7635
chr3	40811952	40811955	4	+	exon	Plk4	0	7.48255
chr3	51459994	51460154	161	+	exon	Naa15	0	17.139
chr3	51473651	51473668	18	+	exon	Naa15	0	9.65722
chr3	69027825	69027834	10	+	exon	Smc4	0	5.57928
chr3	79599064	79599151	88	+	exon	Ppid	0	7.34662
chr3	85993878	85993890	13	-	exon	Prss48	0	4.08347
chr3	86141903	86141952	50	-	intron	Rps3a1	0	7.34662
chr3	88489094	88489102	9	-	intron	Lmna	0	6.463
chr3	88578510	88578512	3	+	intron	Ssr2	0	5.30734
chr3	88585998	88586088	91	+	intron	Ssr2	0	6.39502
chr3	89423391	89423517	127	+	exon	Shc1	0	24.8179
chr3	89886194	89886240	47	-	intron	Il6ra	0	8.97769
chr3	95452596	95452629	34	+	exon	Arnt	0	12.7147
chr3	95629864	95629872	9	+	exon	Ensa	0	11.2879
chr3	95659920	95659926	7	+	exon	Mcl1	0	11.9674
chr3	95849479	95849559	81	-	intron	Prpf3	0	13.2581
chr3	95937026	95937041	16	+	exon	Anp32e	0	14.0129
chr3	95946378	95946392	15	+	exon	Anp32e	0	12.9864
chr3	96580463	96580481	19	-	exon	Polr3gl	0	12.2391
chr4	108599379	108599400	22	+	exon	Orc1	0	24.682
chr4	116610341	116610427	87	-	exon	Nasp	0	5.10338
chr4	118624150	118624171	22	+	exon	Ebna1bp2	0	6.463
chr4	123383332	123383409	78	-	exon	Macf1	0	11.7635
chr4	123401839	123401858	20	-	exon	Macf1	0	8.02626
chr4	123736504	123736522	19	-	exon	Akirin1	0	7.34662
chr4	123924820	123924840	21	+	exon	Rragc	0	11.22
chr4	129847719	129847800	82	+	exon	Ptp4a2	0	9.72517
chr4	133755172	133755176	5	-	intron	Arid1a	0	13.394
chr4	134003763	134003809	47	-	exon	Lin28a	0	11.8315
chr4	134004989	134005055	67	-	exon	Lin28a	0	18.9742
chr4	135491201	135491249	49	-	exon	Nipal3	0	6.12312
chr4	136180747	136180805	59	+	intron	E2f2	0	23.3907
chr4	140715989	140716004	16	+	exon	Rcc2	0	9.65722
chr4	142070908	142070980	73	-	intron	Tmem51	0	6.59895
chr4	152332296	152332334	39	+	exon	Rpl22	0	21.5567
chr4	155559047	155559062	16	+	exon	Gnb1	0	6.12312
chr4	155841400	155841441	42	+	intron	Mxra8	0	21.8158
chr4	156245894	156245953	60	+	exon	Noc2l	0	9.52132
chr4	21856321	21856371	51	+	intron	Pnisr	0	8.90973
chr4	32756481	32756515	35	+	exon	Mdn1	0	10.8123
chr4	40221187	40221189	3	-	intron	Ddx58	0	7.48255
chr4	41190673	41190720	48	+	exon	Ube2r2	0	8.43403
chr4	45341993	45342007	15	-	intron	Exosc3	0	11.6277
chr4	46471401	46471424	24	+	exon	Anp32b	0	12.4429
chr4	52461152	52461154	3	+	exon	Smc2	0	3.67545
chr4	53860702	53860704	3	+	exon	Tmem38b;n-R5s185	0	3.47142
chr4	55006039	55006045	7	+	intron	Zfp462	0	11.8994
chr4	55081420	55081436	17	+	exon	Zfp462	0	9.39082
chr4	55390340	55390369	30	+	exon	Rad23b	0	28.6998
chr4	57943907	57943919	13	-	exon	Txn1	0	3.19937
chr4	74259646	74259651	6	+	intron	Kdm4c	0	5.30734
chr4	74280927	74280947	21	+	exon	Kdm4c	0	11.4918
chr4	86581409	86581486	78	-	exon	Haus6	0	11.1521
chr4	86855874	86855904	31	-	exon	Rps6	0	7.00678
chr4	94569414	94569428	15	-	exon	Plaa	0	5.30734
chr4	98736927	98737036	110	+	exon	L1td1	0	19.1106
chr5	107901910	107901913	4	+	exon	Rpl5	0	6.53097
chr5	107903813	107903820	8	+	exon	Rpl5	0	23.6629
chr5	115145411	115145420	10	-	exon	Mlec	0	13.5978
chr5	117364779	117364800	22	+	intron	Wsb2	0	5.10338
chr5	122817907	122817962	56	-	exon	Anapc5	0	18.2943
chr5	123158633	123158642	10	+	exon	Setd1b	0	2.31507
chr5	124381906	124381978	73	-	exon	Sbno1	0	24.8855
chr5	127707426	127707435	10	+	exon	Glt1d1	0	5.91918
chr5	129766489	129766559	71	-	exon	Psph	0	11.2879
chr5	134625411	134625415	5	-	exon	Eif4h	0	7.61848
chr5	135908803	135908810	8	-	exon	Ywhag	0	15.5087
chr5	138184699	138184742	44	-	intron	Taf6	0	12.5166
chr5	138274067	138274085	19	-	exon	Gm43720;Gpc2	0	5.23935
chr5	140442151	140442210	60	+	exon	Eif3b	0	20.1296
chr5	142800712	142800745	34	-	intron	Tnrc18	0	11.8994
chr5	145135136	145135159	24	-	exon	Pdap1	0	12.8505
chr5	146835077	146835101	25	+	exon	Rpl21	0	11.8315
chr5	146835654	146835656	3	+	exon	Rpl21	0	7.07475
chr5	149112587	149112589	3	-	intron	Hmgb1	0	10.3367
chr5	150808996	150809055	60	+	exon	Pds5b	0	8.09423
chr5	21763786	21763789	4	-	exon	Dnajc2	0	10.9482
chr5	21773832	21773846	15	-	exon	Dnajc2	0	12.9185
chr5	23841719	23841736	18	-	exon	Tomm7	0	4.35546
chr5	31203278	31203280	3	-	exon	Ppm1g	0	14.4809
chr5	31481532	31481573	42	+	exon	Zfp512	0	9.45337
chr5	33026627	33026630	4	+	exon	Ywhah	0	11.4238
chr5	34349857	34349912	56	+	exon	Rnf4	0	9.65722
chr5	38224643	38224759	117	+	exon	Lyar	0	13.0619
chr5	45494037	45494075	39	+	intron	Lap3	0	13.6657
chr5	52160855	52160932	78	-	exon	Dhx15	0	8.98221
chr5	65277438	65277443	6	-	exon	Rfc1	0	24.4099
chr5	65650459	65650464	6	-	exon	Pds5a	0	10.3367
chr5	66602452	66602463	12	-	intron	Apbb2	0	8.56994
chr5	67287163	67287192	30	+	exon	Tmem33	0	5.98716
chr5	77342607	77342677	71	+	exon	Polr2b	0	7.41458
chr5	92056350	92056383	34	-	exon	G3bp2	0	6.59895
chr5	92167283	92167333	51	+	exon	Uso1	0	23.7987
chr5	99978014	99978037	24	-	intron	Hnrnpd	0	11.0226
chr6	118502997	118503038	42	-	exon	Ankrd26	0	8.09423
chr6	119354005	119354048	44	-	exon	Adipor2	0	12.2391
chr6	120519635	120519666	32	-	intron	Hdhd5	0	9.72517
chr6	121110135	121110142	8	-	intron	Mical3	0	2.79126
chr6	122328899	122328974	76	-	intron	Phc1	0	10.6085
chr6	122334873	122334877	5	-	intron	Phc1	0	30.1781
chr6	124715232	124715234	3	+	intron	Phb2;Gm23547	0	18.6241
chr6	124914651	124914707	57	-	exon	Ptms	0	18.8387
chr6	125122484	125122497	14	+	exon	Chd4	0	5.37533
chr6	125163202	125163211	10	-	exon	Gapdh	0	9.79312
chr6	125172031	125172063	33	-	intron	Ncapd2	0	13.9375
chr6	136803762	136803797	36	-	exon	Hist4h4	0	10.5406
chr6	142771319	142771329	11	+	exon	Cmas	0	10.8123
chr6	148183133	148183149	17	-	exon	Ergic2	0	13.7337
chr6	148812100	148812108	9	-	exon	Ipo8	0	3.87946
chr6	148939584	148939644	61	-	intron	Sinhcaf	0	7.61848
chr6	22328593	22328656	64	-	exon	Fam3c	0	10.0024
chr6	24614427	24614489	63	-	exon	Wasl	0	33.1838
chr6	30885642	30885646	5	-	exon	Copg2	0	8.77382
chr6	39409219	39409268	50	-	intron	Mkrn1	0	15.5677
chr6	39705742	39705771	30	-	intron	Braf	0	13.8016
chr6	49249059	49249064	6	-	exon	Tra2a	0	9.99697
chr6	49252983	49252985	3	-	intron	Tra2a	0	11.7635
chr6	51462124	51462129	6	-	intron	Hnrnpa2b1	0	9.38541
chr6	51880882	51880912	31	-	intron	Skap2	0	14.6847
chr6	54824788	54824794	7	+	intron	Znrf2	0	6.463
chr6	65074910	65074945	36	+	exon	Smarcad1	0	7.68645
chr6	83341211	83341217	7	+	exon	Mob1a	0	13.1223
chr6	87818727	87818827	101	-	exon	Gm45140;Isy1	0	6.80286
chr6	88004213	88004222	10	-	exon	Rab7	0	19.9938
chr6	92242831	92242854	24	-	exon	Trh	0	11.4238
chr6	92243702	92243793	92	-	exon	Trh	0	6.1911
chr6	97192759	97192770	12	-	exon	Uba3	0	7.61848
chr7	100707343	100707392	50	+	intron	Fam168a	0	12.0353
chr7	109038859	109038862	4	-	exon	Ric3	0	5.8512
chr7	110042813	110042870	58	+	exon	Ipo7	0	12.5109
chr7	112761599	112761611	13	+	intron	Tead1	0	9.72517
chr7	116124523	116124566	44	-	exon	Plekha7	0	6.25907
chr7	125693171	125693266	96	-	exon	Gtf3c1	0	8.56994
chr7	127216726	127216728	3	-	exon	Sept1	0	11.6277
chr7	127530450	127530527	78	+	exon	Srcap;Gm42715	0	21.3528
chr7	127871100	127871102	3	-	intron	Zfp668	0	4.35546
chr7	13030553	13030569	17	+	exon	Trim28	0	7.48255
chr7	138848485	138848518	34	+	intron	Ppp2r2d	0	10.5406
chr7	138854380	138854390	11	+	intron	Ppp2r2d	0	3.87946
chr7	140921719	140921752	34	+	exon	Nlrp6	0	15.0243
chr7	141064459	141064464	6	+	exon	B4galnt4	0	6.87083
chr7	141451036	141451044	9	+	exon	Rplp2	0	19.2465
chr7	144457703	144457713	11	-	exon	Cttn	0	10.6146
chr7	27395102	27395174	73	-	intron	Sptbn4	0	12.9864
chr7	28821919	28822003	85	+	exon	Hnrnpl	0	11.8315
chr7	28974210	28974229	20	-	exon	Eif3k	0	14.2175
chr7	30024569	30024585	17	+	exon	Zfp568	0	9.99697
chr7	30266912	30266937	26	-	intron	Wdr62	0	8.50199
chr7	37967351	37967441	91	-	exon	Uri1	0	8.84177
chr7	4521227	4521242	16	-	intron	Tnni3	0	8.02626
chr7	45525144	45525153	10	-	exon	Ppp1r15a	0	5.17137
chr7	45563088	45563091	4	+	intron	Hsd17b14	0	10.0649
chr7	46713719	46713767	49	-	exon	Saa3	0	10.2008
chr7	5031082	5031211	130	+	exon	Gm44973;Zfp865;Ccdc106	0	22.9835
chr7	65297581	65297653	73	-	exon	Tjp1	0	13.2581
chr7	66070635	66070650	16	+	exon	Snrpa1	0	7.68645
chr7	92646959	92647062	104	-	exon	Pcf11	0	11.6277
chr7	96209530	96209617	88	+	intron	Tenm4	0	11.6277
chr7	96213886	96213936	51	+	intron	Tenm4	0	9.99697
chr7	99579562	99579582	21	+	intron	Arrb1	0	7.61848
chr8	105178593	105178682	90	+	exon	Cbfb	0	17.9538
chr8	106619859	106619894	36	+	intron	Cdh1	0	23.8529
chr8	107058770	107058823	54	+	exon	Nip7	0	6.05514
chr8	110815998	110816007	10	-	exon	Sf3b3	0	12.7147
chr8	111043686	111043769	84	+	exon	Aars	0	6.93881
chr8	111841944	111842046	103	-	exon	Cfdp1	0	10.4047
chr8	111845133	111845200	68	-	exon	Cfdp1	0	18.7708
chr8	111921086	111921127	42	-	intron	Tmem231	0	6.05514
chr8	121898513	121898525	13	-	intron	Slc7a5	0	8.23015
chr8	123103296	123103301	6	+	exon	Gm20388;Rpl13	0	11.3559
chr8	123341648	123341725	78	+	intron	Gm20388;Spire2	0	7.14271
chr8	123849440	123849470	31	-	intron	Ccsap	0	8.43403
chr8	22590221	22590228	8	-	intron	Vdac3	0	7.34662
chr8	22941333	22941412	80	+	exon	Kat6a	0	12.307
chr8	25999825	25999905	81	-	exon	Fnta	0	11.1521
chr8	41282663	41282670	8	+	exon	Pcm1	0	8.77382
chr8	43296435	43296449	15	-	exon	Zfp42	0	11.9674
chr8	48542034	48542051	18	-	intron	Tenm3	0	6.1911
chr8	57487282	57487285	4	-	exon	Sap30	0	10.4047
chr8	70534962	70535005	44	+	exon	Fkbp8	0	8.84177
chr8	70675576	70675582	7	+	intron	Lsm4	0	3.47142
chr8	70895830	70895864	35	-	intron	Rpl18a;Snora68	0	7.82238
chr8	71546982	71546997	16	+	exon	Mvb12a	0	15.296
chr8	75013667	75013670	4	+	intron	Hmgxb4	0	8.56994
chr8	79683934	79683973	40	-	exon	Abce1	0	12.375
chr8	80733708	80733827	120	-	exon	Smarca5	0	20.6734
chr8	80736693	80736695	3	-	exon	Smarca5	0	5.10338
chr8	80981311	80981319	9	-	exon	Usp38	0	8.23015
chr8	83929799	83929826	28	+	exon	Adgrl1	0	9.92903
chr8	85305146	85305215	70	+	exon	Orc6	0	5.10338
chr8	85548902	85548912	11	-	exon	Dnaja2	0	6.87083
chr8	95734253	95734261	9	-	exon	Cnot1	0	9.04564
chr9	100888273	100888361	89	+	exon	Stag1	0	8.50199
chr9	103354202	103354217	16	-	exon	Cdv3	0	2.24704
chr9	103356347	103356384	38	-	exon	Cdv3	0	9.18155
chr9	104041184	104041230	47	+	exon	Nphp3;Gm28305	0	12.7147
chr9	108644279	108644318	40	-	exon	Arih2	0	47.1062
chr9	110953017	110953071	55	+	intron	Lrrc2	0	7.00678
chr9	114512704	114512726	23	-	exon	Trim71	0	12.375
chr9	118536814	118536866	53	+	exon	Golga4	0	13.5355
chr9	118558174	118558298	125	+	exon	Golga4	0	15.853
chr9	120128602	120128618	17	+	exon	Rpsa	0	7.55052
chr9	120581995	120582006	12	+	exon	Gm47062	0	12.8505
chr9	120957793	120957855	63	+	exon	Ctnnb1	0	12.1032
chr9	13831062	13831066	5	+	exon	Fam76b	0	5.91918
chr9	21457137	21457158	22	+	intron	Dnm2	0	4.35546
chr9	21678976	21678982	7	+	exon	Smarca4	0	7.68645
chr9	24413533	24413545	13	-	exon	Dpy19l1	0	7.75441
chr9	27044596	27044627	32	+	exon	Ncapd3	0	6.80286
chr9	44635826	44635836	11	+	exon	Ddx6	0	8.77382
chr9	56223652	56223656	5	-	intron	Peak1	0	15.3725
chr9	59668648	59668674	27	+	exon	Pkm	0	9.65722
chr9	62344766	62344904	139	+	intron	Anp32a	0	18.3629
chr9	62794096	62794116	21	-	exon	Fem1b	0	8.02626
chr9	62797283	62797308	26	-	exon	Fem1b	0	15.9834
chr9	66364898	66364986	89	+	intron	Herc1	0	12.5109
chr9	66974787	66974804	18	-	intron	Lactb	0	19.5918
chr9	70581409	70581422	14	+	exon	Sltm	0	6.80286
chr9	7188782	7188794	13	+	exon	Dcun1d5	0	12.2461
chr9	72670062	72670096	35	+	exon	Nedd4	0	12.721
chr9	72721372	72721375	4	+	exon	Nedd4	0	9.86108
chr9	72739081	72739113	33	+	exon	Nedd4	0	8.43403
chr9	72739457	72739497	41	+	exon	Nedd4	0	25.5649
chr9	72741446	72741521	76	+	intron	Nedd4	0	42.9618
chr9	75445526	75445542	17	+	exon	Leo1	0	3.74345
chr9	75547350	75547354	5	-	intron	Tmod3	0	11.8315
chr9	77983939	77984039	101	+	exon	Elovl5	0	11.6277
chr9	78480143	78480179	37	-	exon	Eef1a1	0	10.8803
chr9	92571261	92571263	3	+	exon	Plod2	0	12.7147
chr9	95475241	95475254	14	-	exon	U2surp	0	9.99697
chr9	99387904	99387907	4	-	exon	Mras	0	11.1521
chr9	99434864	99434894	31	-	intron	Mras	0	15.9161
chrX	101437328	101437349	22	+	exon	Nono	0	4.62745
chrX	101441757	101441793	37	+	exon	Nono	0	7.61848
chrX	101444288	101444307	20	+	exon	Nono	0	24.8178
chrX	101562241	101562243	3	+	exon	Taf1	0	8.29811
chrX	102187808	102187829	22	-	exon	Rps4x	0	10.8123
chrX	103447722	103447732	11	+	intron	Gm26992;Tsix	0	9.72517
chrX	106195818	106195837	20	+	intron	Pgk1	0	9.52132
chrX	13072998	13073038	41	+	intron	Usp9x	0	8.29811
chrX	13287224	13287228	5	+	exon	Ddx3x	0	12.1712
chrX	13288578	13288668	91	+	exon	Ddx3x	0	11.9674
chrX	13290949	13291036	88	+	exon	Ddx3x	0	10.1329
chrX	13293119	13293152	34	+	exon	Ddx3x	0	17.9533
chrX	134586164	134586178	15	+	exon	Rpl36a	0	9.45337
chrX	134605487	134605513	27	+	exon	Hnrnph2	0	11.8315
chrX	151907026	151907034	9	+	exon	Huwe1	0	12.1032
chrX	151934334	151934341	8	+	exon	Huwe1	0	7.41458
chrX	152244916	152244943	28	+	exon	Kdm5c	0	7.27865
chrX	166393229	166393251	23	-	exon	Ofd1	0	13.1902
chrX	37084038	37084041	4	-	exon	Rpl39	0	3.3354
chrX	53002218	53002223	6	+	exon	Hprt	0	2.72324
chrX	57066280	57066296	17	+	exon	Htatsf1	0	9.79312
chrX	57066410	57066478	69	+	exon	Htatsf1	0	6.93881
chrX	60178262	60178277	16	-	intron	Mcf2	0	7.55052

## Sheet: Dnmt3b_Up
chr	start	end	width	strand	annotation	genes	WT_tpm	KO_tpm
chr10	111492870	111492969	100	+	exon	Nap1l1	6.54717	22.1069
chr10	111496724	111497014	291	+	exon	Nap1l1	78.3814	99.0873
chr10	117377964	117378018	55	-	intron	Cpsf6	11.9749	46.4425
chr10	117814907	117814924	18	-	exon	Rap1b	5.65393	11.1521
chr10	119215251	119215299	49	-	exon	Cand1	7.28053	26.1766
chr10	120170385	120170439	55	-	intron	Irak3	13.2229	21.5561
chr10	128088493	128088510	18	+	exon	Atp5b	9.80196	25.7763
chr10	128127690	128127725	36	+	exon	Baz2a	6.46594	15.4319
chr10	128247274	128247325	52	+	intron	Timeless	6.95545	28.9028
chr10	128558667	128558742	76	-	exon	Pa2g4	3.06151	17.0024
chr10	128584497	128584557	61	-	intron	Erbb3;Mir6917	3.69383	24.0794
chr10	20322972	20323048	77	+	exon	Bclaf1	9.5578	13.8095
chr10	23785630	23785639	10	-	exon	Rps12	17.8939	60.3582
chr10	23785934	23786013	80	-	exon	Rps12	11.6702	53.1788
chr10	42274574	42274599	26	-	intron	Foxo3	0.0791937	23.5339
chr10	4375184	4375389	206	-	intron	Zbtb2	5.32451	14.9637
chr10	58479998	58480087	90	+	exon	Ranbp2	10.1275	14.413
chr10	62580627	62580746	120	-	exon	Ddx21	8.25614	11.6277
chr10	62581462	62581520	59	-	exon	Ddx21	11.0232	15.2367
chr10	62753226	62753285	60	-	exon	Ccar1	6.95545	11.3562
chr10	70110283	70110293	11	+	intron	Ccdc6	17.3274	23.3177
chr10	81179092	81179258	167	+	exon	Eef2	16.7366	18.4308
chr10	81181086	81181107	22	+	exon	Eef2	7.93087	9.52132
chr10	86691687	86691751	65	-	exon	Hsp90b1	4.35779	35.0254
chr10	93584059	93584092	34	-	exon	Snrpf	22.1688	32.5041
chr1	106771716	106771777	62	-	exon	Vps4b	19.9302	20.6734
chr11	106781555	106781602	48	-	exon	Ddx5	14.0736	25.5058
chr11	106784896	106784962	67	-	exon	Ddx5	22.5007	24.1384
chr11	106785439	106785487	49	-	exon	Ddx5	5.08779	20.1298
chr11	107982022	107982032	11	-	intron	Prkca	23.757	28.2825
chr11	118008066	118008107	42	+	intron	Pgs1	7.68696	25.5633
chr11	11873219	11873263	45	-	exon	Ddc	57.9347	60.9779
chr11	11882294	11882371	78	-	intron	Ddc	90.6886	117.321
chr11	11957842	11957892	51	-	intron	Grb10	7.19925	12.6467
chr1	118678039	118678070	32	+	exon	Tfcp2l1	9.5578	11.9063
chr11	20062928	20062947	20	-	exon	Actr2	6.54921	12.7147
chr11	29546710	29546773	64	-	exon	Rps27a	25.6597	54.1872
chr1	132196773	132196850	78	+	intron	Lemd1;AC124108.1	25.1462	63.5859
chr1	132197882	132197898	17	+	intron	Lemd1;AC124108.1	5.00665	29.9807
chr1	133018584	133018628	45	-	intron	Mdm4	7.84957	10.6765
chr11	33159857	33159989	133	-	exon	Npm1	40.2764	67.0417
chr11	33160350	33160401	52	-	exon	Npm1	139.17	144.42
chr11	35840416	35840477	62	-	exon	Wwc1	4.11458	22.8473
chr11	4171073	4171107	35	+	exon	Sf3a1	11.1046	17.7514
chr11	4180466	4180557	92	+	exon	Sf3a1	5.89948	7.21068
chr11	4808328	4808348	21	-	intron	Nf2	7.44309	9.58927
chr11	48802272	48802315	44	+	exon	Rack1	18.0604	35.9093
chr11	50294953	50294990	38	-	exon	Canx	19.2792	33.2585
chr11	51605515	51605632	118	-	exon	Hnrnpab	11.6392	15.0247
chr11	51634349	51634382	34	-	intron	Rmnd5b	57.9912	93.0018
chr1	152862603	152862665	63	-	intron	Smg7	5.7371	7.9583
chr1	153093782	153093835	54	+	intron	Nmnat2	20.0804	24.8242
chr1	153094036	153094047	12	+	exon	Nmnat2	9.63918	10.5406
chr11	53262884	53262948	65	-	exon	Hspa4	7.93087	35.2302
chr11	53265927	53266027	101	-	exon	Hspa4	7.44309	11.7694
chr11	53266992	53267088	97	-	exon	Hspa4	7.84957	31.2202
chr11	54870188	54870204	17	+	exon	Hint1	12.0006	18.3627
chr1	16102733	16102786	54	-	exon	Rpl7	10.0134	36.6574
chr1	166154992	166155014	23	+	intron	Gpa33	13.7502	16.868
chr11	70978535	70978553	19	-	exon	C1qbp	11.0687	26.652
chr11	70978694	70978754	61	-	exon	C1qbp	8.90686	14.4889
chr11	72447738	72447818	81	+	exon	Mybbp1a	17.3265	44.2133
chr11	74929378	74929470	93	+	exon	Smg6	9.72057	12.5109
chr11	75619488	75619562	75	+	exon	Pitpna	9.31367	28.9725
chr11	75620123	75620276	154	+	exon	Pitpna	60.8271	101.222
chr11	75759294	75759390	97	+	exon	Ywhae	20.4185	26.4539
chr1	178328807	178328865	59	-	exon	Hnrnpu	8.47804	48.8292
chr11	78483771	78483800	30	-	intron	Sarm1	12.6524	13.4619
chr11	78513707	78513742	36	+	intron	Poldip2	33.6508	68.4378
chr1	180587268	180587331	64	+	exon	Parp1	28.0404	46.4406
chr1	184822755	184822796	42	-	intron	Marc2	7.11798	32.1613
chr1	184827220	184827269	50	-	intron	Marc2	12.7007	12.7826
chr11	8624898	8624919	22	-	intron	Tns3	4.19564	20.6733
chr11	88051140	88051276	137	+	exon	Srsf1	51.1744	53.7898
chr11	88625634	88625646	13	-	intron	Msi2	4.92552	6.463
chr11	88931687	88931766	80	-	intron	Scpep1	17.8138	18.2286
chr1	189243391	189243456	66	-	intron	Kcnk2	67.1677	70.3022
chr11	98012986	98013016	31	-	intron	Cacnb1	11.3489	14.0733
chr11	99000819	99000853	35	-	exon	Top2a	6.54921	19.2455
chr11	99016502	99016520	19	-	exon	Top2a	0.0791937	12.1712
chr12	110483982	110484157	176	+	intron	Ppp2r5c	21.0338	33.0626
chr12	110693023	110693169	147	-	exon	Hsp90aa1	64.0855	117.322
chr12	110695369	110695409	41	-	exon	Hsp90aa1	19.5688	61.0733
chr12	116412416	116412454	39	+	exon	Ncapg2	12.2912	28.1621
chr12	13244983	13244995	13	-	exon	Ddx1	12.0506	12.4429
chr12	13245690	13245724	35	-	exon	Ddx1	14.1196	17.6122
chr12	3873795	3873825	31	+	intron	Dnmt3a	9.2323	11.9674
chr12	3892858	3892892	35	+	intron	Dnmt3a	12.3265	32.4245
chr12	65065743	65065895	153	-	exon	Fkbp3	9.23013	29.7864
chr12	76005190	76005201	12	+	intron	Syne2	20.6239	34.4625
chr12	76902196	76902228	33	+	intron	Fntb	6.30553	11.5664
chr12	80946301	80946351	51	+	intron	Srsf5	22.0889	46.384
chr13	112578250	112578302	53	-	intron	Il31ra	44.095	299.019
chr13	18842196	18842220	25	+	exon	Vps41	10.4532	17.877
chr13	20936329	20936412	84	+	intron	Aoah	16.4406	22.4457
chr13	28949998	28950060	63	-	exon	Sox4	7.68696	11.2879
chr1	33638011	33638019	9	-	intron	Prim2	8.17482	34.3256
chr13	37837636	37837700	65	+	intron	Rreb1	68.3399	123.642
chr13	51122987	51123125	139	+	exon	Spin1	76.4282	104.643
chr13	54607018	54607170	153	-	intron	Cltb	18.9975	29.7052
chr13	54607409	54607473	65	-	intron	Cltb	12.1635	20.8088
chr13	58396832	58396849	18	-	exon	Hnrnpk	8.25614	24.0705
chr13	59468609	59468660	52	-	intron	Agtpbp1	12.7339	42.0239
chr13	64369076	64369111	36	-	exon	Ctsl	21.5259	27.6734
chr13	6638517	6638583	67	-	intron	Pfkp	4.68217	6.25907
chr13	66901410	66901514	105	-	exon	Uqcrb	7.03672	27.4087
chr1	38991306	38991373	68	+	exon	Pdcl3	6.79294	8.56994
chr13	97190623	97190639	17	-	intron	Hexb	119.302	559.72
chr13	98863866	98863869	4	-	exon	Tnpo1	0.0791937	5.91918
chr14	120938802	120938811	10	+	exon	Ipo5	5.4124	11.8315
chr14	27141838	27141885	48	+	intron	Arhgef3	23.8752	46.7133
chr14	34691814	34691915	102	+	exon	Wapl	16.5157	31.2111
chr14	50799047	50799082	36	-	exon	Ccnb1ip1	13.6304	25.5647
chr14	52178077	52178118	42	-	exon	Supt16	9.14877	45.2874
chr14	63500024	63500209	186	-	exon	Tdh	88.117	117.657
chr15	102239250	102239309	60	-	intron	Rarg	8.66281	11.6277
chr15	102240473	102240599	127	-	intron	Rarg	16.7563	40.4751
chr15	102240709	102240799	91	-	intron	Rarg	5.49356	17.8182
chr15	102241113	102241175	63	-	exon	Rarg	7.93087	27.3403
chr15	102242445	102242463	19	-	intron	Rarg	5.65591	8.64357
chr15	103195641	103195721	81	-	exon	Cbx5	11.3489	21.2167
chr15	103242405	103242459	55	+	exon	Hnrnpa1	57.0313	93.5677
chr15	103242649	103242705	57	+	exon	Hnrnpa1	11.0209	13.3329
chr15	25751447	25751504	58	+	intron	Myo10	5.25008	10.27
chr15	25756333	25756347	15	+	intron	Myo10	4.43887	6.12312
chr15	25780853	25780998	146	+	exon	Myo10	140.863	156.41
chr15	36599216	36599347	132	-	exon	Pabpc1	5.00665	26.9995
chr15	36600882	36600967	86	-	exon	Pabpc1	9.28331	18.7703
chr15	36601378	36601417	40	-	exon	Pabpc1	21.9274	41.9562
chr1	54999637	54999702	66	-	exon	Sf3b1	20.5825	23.3908
chr1	55077981	55078020	40	-	exon	Hspd1	5.16893	10.6085
chr1	55081134	55081137	4	-	exon	Hspd1	0.0791937	5.57928
chr1	55083728	55083773	46	-	exon	Hspd1	4.43887	6.93881
chr1	55086828	55086853	26	-	exon	Hspd1	9.04642	57.6492
chr1	55089021	55089097	77	+	exon	Hspe1	9.39069	49.2281
chr15	76188566	76188606	41	-	exon	Plec	6.79294	39.6545
chr15	76356485	76356522	38	+	exon	Gm35339	22.0216	23.8662
chr15	80257174	80257302	129	+	exon	Atf4	6.30553	28.0202
chr15	81374814	81374848	35	-	exon	St13	6.63045	11.2258
chr15	99973683	99973690	8	+	intron	Larp4	16.0769	33.2484
chr16	22406201	22406212	12	-	intron	Etv5	8.01218	21.8837
chr16	22411780	22411810	31	-	exon	Etv5	6.06188	10.2008
chr16	30573325	30573475	151	-	exon	Lsg1	22.4545	24.9603
chr1	63178440	63178494	55	+	exon	Eef1b2	29.2559	39.9799
chr1	63179303	63179371	69	+	exon	Eef1b2	8.0935	14.0807
chr16	36709346	36709397	52	+	intron	Ildr1	11.8307	18.9067
chr16	44159724	44159764	41	+	exon	Naa50	3.30439	8.16219
chr16	44161244	44161275	32	+	exon	Naa50	9.06957	9.24951
chr16	48311409	48311449	41	+	intron	Dppa2	8.66281	11.7635
chr16	48611982	48612181	200	+	intron	Morc1	9.96474	18.6345
chr16	57174557	57174577	21	-	intron	Tbc1d23	40.3302	43.4764
chr16	84831339	84831425	87	-	exon	Atp5j	3.22342	17.0708
chr16	8691576	8691767	192	-	exon	Usp7	11.8376	30.8059
chr16	87491367	87491409	43	-	exon	Cct8	8.33534	19.1891
chr17	12265985	12266020	36	-	intron	Map3k4	2.33343	9.86108
chr17	29041647	29041744	98	+	exon	Srsf3	29.1617	50.9345
chr17	30602323	30602335	13	-	intron	AC174471.1;Glo1	9.63918	11.8994
chr17	33677306	33677418	113	-	exon	Hnrnpm	8.4188	10.4047
chr17	34119329	34119332	4	-	exon	Brd2	18.4435	25.1556
chr17	35834477	35834576	100	-	exon	Tubb5	4.92552	35.9096
chr17	35956926	35956974	49	-	exon	Abcf1	3.22342	8.02626
chr1	74091995	74092011	17	-	intron	Tns1	5.57474	29.9113
chr17	45568910	45569129	220	-	exon	Hsp90ab1	58.4219	72.7099
chr17	45570685	45570771	87	-	exon	Hsp90ab1	50.4489	51.7497
chr17	46812183	46812442	260	-	intron	Bicral	40.3897	72.8879
chr17	46814607	46814634	28	-	intron	Bicral	11.6747	20.2657
chr17	65722652	65722689	38	-	intron	Rab31	37.3366	40.7828
chr1	78668051	78668226	176	+	exon	Acsl3;Utp14b	7.68696	15.1683
chr17	87435696	87435878	183	-	exon	Calm2	7.44309	12.8579
chr18	10024633	10024656	24	-	exon	Usp14	9.06957	11.7024
chr18	33832750	33832883	134	-	intron	Epb41l4a	37.6671	55.2903
chr18	33920972	33920984	13	-	intron	Epb41l4a	8.58147	10.6085
chr18	34909150	34909165	16	-	exon	Etf1	0.0791937	12.307
chr18	35254104	35254113	10	+	exon	Ctnna1	0.0791937	6.93881
chr18	35572491	35572599	109	+	exon	Gm28285;Matr3	6.06188	19.3144
chr18	35584775	35584878	104	+	exon	Gm28285;Matr3	49.1467	58.5441
chr18	35587634	35587704	71	+	exon	Gm28285;Matr3	6.06188	12.6467
chr18	42236636	42236639	4	-	exon	Lars	11.5118	14.7526
chr1	84743858	84743890	33	-	exon	Trip12	8.74416	27.3994
chr18	56729318	56729344	27	+	exon	Lmnb1	4.60106	13.3261
chr1	86356374	86356441	68	-	exon	Ncl	5.57474	8.09423
chr1	86356597	86356717	121	-	exon	Ncl	52.2902	54.0667
chr1	86529177	86529306	130	+	exon	Ptma	61.6325	63.0409
chr1	86529738	86529763	26	+	exon	Ptma	12.6953	28.2293
chr1	87224376	87224413	38	+	exon	Eif4e2	30.2979	38.3313
chr1	87225776	87225978	203	+	exon	Eif4e2	78.8379	143.301
chr18	77777522	77777665	144	+	exon	Atp5a1	17.6547	30.6095
chr1	89097359	89097367	9	+	intron	Sh3bp4;Gm38312	3.38537	9.52132
chr19	11810760	11810776	17	-	intron	Stx3	0.0791937	12.1712
chr19	12769275	12769351	77	-	exon	Zfp91	2.57602	8.77382
chr1	93497346	93497439	94	+	exon	Sept2	5.81829	9.38541
chr19	42384920	42384952	33	-	intron	Crtac1	21.983	59.0775
chr19	46504501	46504632	132	+	intron	Trim8	9.5578	10.9482
chr19	47733765	47733855	91	+	exon	Sfr1	21.4776	21.8964
chr19	5400599	5400662	64	-	exon	Tsga10ip	18.8716	24.7499
chr19	60766650	60766766	117	-	exon	Eif3a	9.96474	13.1902
chr19	6974268	6974388	121	-	intron	Plcb3	191.466	236.933
chr2	103778008	103778094	87	-	exon	Caprin1	11.2675	12.4429
chr2	105012898	105012946	49	-	exon	Eif3m	5.79979	44.6112
chr2	120514075	120514278	204	-	exon	Zfp106	10.3431	23.7401
chr2	121457463	121457532	70	+	intron	Serf2;Hypk	8.79687	40.1972
chr2	152148949	152149000	52	+	exon	Tcf15	22.5768	34.9577
chr2	152737240	152737308	69	+	exon	Id1	22.0468	23.1874
chr2	156431574	156431705	132	+	intron	Epb41l1	11.1046	13.7415
chr2	163059089	163059216	128	+	intron	Mybl2	32.011	88.9191
chr2	165883112	165883159	48	-	intron	Zmynd8	6.06188	7.34662
chr2	170517511	170517532	22	+	intron	Pfdn4	3.14246	10.1329
chr2	174332816	174332868	53	+	intron	Gnas	5.00665	6.05514
chr2	180258028	180258059	32	+	exon	Rps21	26.7763	38.5612
chr2	23192424	23192503	80	+	exon	Yme1l1	17.4077	36.3158
chr2	29643777	29643800	24	+	intron	Rapgef1	7.28053	10.5406
chr2	30072025	30072144	120	+	exon	Set	2.2526	14.0815
chr2	32163010	32163178	169	+	intron	Prrc2b	52.2023	114.593
chr2	32166831	32166912	82	+	intron	Prrc2b	7.60567	20.82
chr2	59671846	59671850	5	+	intron	Tanc1	10.2904	16.0523
chr2	59676621	59676675	55	+	intron	Tanc1	0.0791937	5.17137
chr2	59776024	59776083	60	+	intron	Tanc1	3.95248	13.9375
chr2	60376034	60376064	31	-	exon	Ly75	16.3505	22.5077
chr2	69870691	69870820	130	+	exon	Ssb	10.5083	23.8066
chr2	71805980	71805984	5	+	intron	Itga6	9.06957	10.6085
chr2	92389283	92389334	52	-	intron	Mapk8ip1	16.2535	41.8948
chr3	102167554	102167559	6	-	intron	Vangl1	2.01017	3.81146
chr3	104782343	104782395	53	+	intron	Ppm1j	12.0546	21.8964
chr3	133464693	133464752	60	-	exon	Tet2	9.5578	9.79312
chr3	133506663	133506674	12	-	intron	Tet2	8.33747	13.2581
chr3	133512749	133512754	6	-	intron	Tet2	3.62837	5.64726
chr3	135316723	135316802	80	+	intron	Slc9b2	9.47642	21.359
chr3	138447108	138447123	16	+	exon	Adh5	10.2904	11.5597
chr3	152220162	152220212	51	+	exon	Fubp1	8.66281	14.6171
chr3	158007788	158007888	101	+	exon	Ankrd13c	0.0791937	8.90973
chr3	31017869	31017993	125	+	intron	Prkci	82.9765	204.831
chr3	58548441	58548500	60	+	exon	Eif2a	18.2217	45.4889
chr3	61364524	61364564	41	+	exon	Rap2b	2.57602	19.7218
chr3	69016171	69016214	44	+	exon	Smc4	8.58147	11.5597
chr3	87914060	87914193	134	+	exon	Hdgf	9.47642	30.8059
chr3	87914491	87914517	27	+	exon	Hdgf	11.3489	13.0547
chr3	88440985	88441029	45	-	intron	Sema4a	11.8093	26.1854
chr3	88562277	88562308	32	+	intron	Ubqln4	19.0455	68.0009
chr3	9003783	9003832	50	-	intron	Tpd52	10.7789	26.2526
chr3	90421760	90421782	23	-	exon	Ints3	21.3621	30.4763
chr3	95230791	95230802	12	+	intron	Cdc42se1	8.01218	20.1968
chr3	95495644	95495726	83	+	exon	Arnt	3.95248	7.75441
chr3	96057810	96057844	35	-	exon	Vps45	29.8972	32.0944
chr3	96592742	96592766	25	-	intron	Polr3gl	14.8895	17.9449
chr4	11546074	11546098	25	+	exon	Virma	6.38675	8.90973
chr4	116611136	116611371	236	-	exon	Nasp	27.9428	46.3065
chr4	116611991	116612075	85	-	exon	Nasp	30.7917	48.6233
chr4	116626757	116626779	23	-	intron	Nasp	12.4487	41.2686
chr4	116691835	116691937	103	+	exon	Prdx1	10.1275	18.2271
chr4	124751573	124751654	82	+	exon	Inpp5b	35.35	62.2709
chr4	127124553	127124564	12	+	intron	Tmem35b	5.08779	8.16219
chr4	127199232	127199253	22	+	intron	Dlgap3	7.03672	11.22
chr4	129360149	129360208	60	-	exon	Zbtb8a	6.54921	22.2324
chr4	132544670	132544750	81	+	exon	Dnajc8	19.5234	28.2235
chr4	134472886	134472947	62	+	exon	Stmn1	8.66281	12.2391
chr4	136051196	136051214	19	-	exon	Rpl11	3.70938	11.8994
chr4	139291372	139291433	62	+	exon	Capzb	9.96474	12.9864
chr4	139616871	139616887	17	+	exon	Iffo2;Gm21969	22.1278	24.4101
chr4	140227994	140228062	69	-	intron	Igsf21	3.54736	11.8994
chr4	147310554	147310579	26	+	intron	Gm26624;Zfp988	10.0461	40.2584
chr4	148617456	148617641	186	-	exon	Tardbp	116.554	162.236
chr4	40220911	40220967	57	-	intron	Ddx58	20.4993	23.6685
chr4	43584417	43584452	36	+	exon	Rgp1	8.66281	10.6765
chr4	46468633	46468785	153	+	exon	Anp32b	26.6376	36.1862
chr4	49467461	49467538	78	-	intron	Acnat1	4.68217	12.9864
chr4	83316965	83316971	7	-	intron	Ttc39b	0.0791937	14.2771
chr4	98736510	98736555	46	+	exon	L1td1	14.0028	24.6819
chr4	98737461	98737522	62	+	exon	L1td1	7.03672	8.97769
chr5	113771650	113771656	7	-	exon	Sart3	10.6974	160.036
chr5	114774519	114774559	41	-	intron	Git2;4930515G01Rik	24.5703	42.4907
chr5	115173205	115173318	114	-	exon	Cabp1	18.6761	29.6509
chr5	115563394	115563421	28	+	exon	Rplp0	10.5302	25.5743
chr5	117360933	117360994	62	+	intron	Wsb2	9.72057	13.394
chr5	117383431	117383482	52	-	exon	Rfc5	9.06957	23.7309
chr5	119683537	119683564	28	+	exon	Tbx3	3.87144	19.0407
chr5	121576029	121576087	59	-	intron	Aldh2	24.2921	64.8805
chr5	122922081	122922144	64	-	intron	Kdm2b	153.358	235.83
chr5	129789816	129789983	168	+	exon	Cct6a	12.408	51.2064
chr5	140441763	140441785	23	+	exon	Eif3b	8.17482	8.56994
chr5	52184865	52184901	37	-	exon	Dhx15	7.52438	10.9482
chr5	66595007	66595093	87	-	intron	Apbb2;C530043K16Rik	8.01218	11.9674
chr5	90365223	90365270	48	-	intron	Ankrd17	0.0791937	22.8344
chr5	92054766	92054892	127	-	exon	G3bp2	7.76826	15.2281
chr5	92068331	92068469	139	-	exon	G3bp2	5.4124	25.5052
chr6	118408063	118408072	10	-	exon	Bms1	12.0006	24.8858
chr6	122732825	122732855	31	-	exon	Slc2a3	5.65591	10.7444
chr6	122741341	122741344	4	-	intron	Slc2a3	0.0791937	5.91918
chr6	122743489	122743511	23	-	intron	Slc2a3	7.93087	17.6835
chr6	122765268	122765290	23	-	intron	Slc2a3	3.4633	39.6884
chr6	125134594	125134596	3	+	exon	Nop2	5.81829	11.1521
chr6	136555037	136555072	36	+	intron	Atf7ip	6.8742	30.8062
chr6	51468896	51468940	45	-	intron	Hnrnpa2b1	13.3044	25.0217
chr6	65057550	65057605	56	+	intron	Smarcad1	10.616	22.1553
chr6	71609046	71609106	61	-	intron	Kdm3a	69.6091	107.422
chr6	72435832	72435858	27	-	exon	Mat2a	12.082	19.6428
chr6	87843191	87843314	124	-	exon	Cnbp	15.5453	48.0122
chr6	87843560	87843695	136	-	exon	Cnbp	9.06957	21.149
chr6	88512175	88512211	37	-	exon	Sec61a1	7.60567	11.6956
chr7	110051399	110051519	121	+	exon	Ipo7	37.3807	52.1596
chr7	110052732	110052736	5	+	exon	Ipo7	6.06188	17.0719
chr7	111077027	111077059	33	-	exon	Eif4g2	16.0244	23.3233
chr7	122969936	122969974	39	+	intron	Rbbp6	47.8256	113.458
chr7	126562681	126562688	8	-	exon	Eif3c	3.38537	30.5312
chr7	127194728	127194876	149	-	exon	Cd2bp2	10.9417	30.2671
chr7	127213717	127213738	22	+	intron	Mylpf	21.3627	62.6275
chr7	13025135	13025208	74	+	intron	Trim28	100.458	144.821
chr7	137464004	137464132	129	+	exon	Glrx3	8.98821	10.4726
chr7	144863485	144863603	119	+	exon	Fgf4	11.4304	14.965
chr7	144931546	144931684	139	-	exon	Ccnd1	13.7484	14.345
chr7	27322529	27322561	33	-	intron	Ltbp4	2.7378	9.04564
chr7	27354611	27354639	29	-	intron	Shkbp1;Gm20479	25.9062	58.5885
chr7	27367998	27368024	27	-	intron	Sptbn4	5.33124	27.1798
chr7	30193801	30193816	16	-	intron	Capns1	33.1539	85.4826
chr7	3411553	3411671	119	+	intron	Cacng8	97.3962	170.642
chr7	34242340	34242355	16	-	exon	4931406P16Rik	16.1585	34.5496
chr7	44976928	44976960	33	-	exon	Prmt1	6.12311	21.285
chr7	67619992	67620030	39	-	intron	Lrrc28	9.06741	13.3261
chr7	73517526	73517549	24	-	intron	Chd2	19.0343	19.8639
chr7	73519509	73519562	54	-	exon	Chd2	108.894	111.214
chr7	79909870	79909874	5	-	exon	Ap3s2	6.30553	9.65722
chr8	105936894	105937037	144	-	exon	Psmb10	86.2513	122.483
chr8	106669955	106670097	143	+	exon	Cdh1	18.7917	32.2313
chr8	116673170	116673209	40	-	intron	Cdyl2	7507.61	8597.85
chr8	116679201	116679264	64	-	intron	Cdyl2	189.207	223.703
chr8	116915839	116915861	23	-	intron	Cmc2	5.4124	5.78322
chr8	120369146	120369219	74	+	intron	Gm20388;Gse1	5.49356	18.2271
chr8	120673990	120674053	64	+	exon	Gm20388;Cox4i1	22.8702	32.6407
chr8	121947949	121947997	49	+	intron	Gm20388	40.1888	70.6104
chr8	123102940	123103036	97	+	exon	Gm20388;Rpl13	9.31367	96.1838
chr8	13174677	13174722	46	+	exon	Lamp1	10.9417	26.6522
chr8	27038828	27038905	78	+	exon	Erlin2	10.5346	10.6085
chr8	31161753	31161783	31	-	exon	Mak16	8.01218	20.7412
chr8	31163039	31163078	40	-	exon	Mak16	14.8879	27.3314
chr8	33764860	33764884	25	+	intron	Gtf2e2	48.5775	57.8751
chr8	36579597	36579754	158	-	exon	Dlc1	21.847	34.5982
chr8	48129466	48129480	15	+	intron	Dctd	2.09096	26.1765
chr8	48137103	48137127	25	+	intron	Dctd	8.41236	24.8847
chr8	57485594	57485639	46	-	exon	Sap30	2.09096	9.58927
chr8	57512505	57512559	55	+	exon	Hmgb2	24.5703	38.7543
chr8	57513414	57513456	43	+	exon	Hmgb2	0.0791937	13.5978
chr8	66860946	66860981	36	+	exon	Naf1	8.98821	11.3559
chr8	70506126	70506191	66	-	intron	Rex1bd	45.9895	58.1133
chr8	71488705	71488730	26	+	exon	Gtpbp3	12.9363	14.8217
chr8	71953526	71953534	9	+	intron	Zfp961	10.8603	22.787
chr8	78390994	78391065	72	+	intron	Ttc29	15.3747	18.9746
chr8	80859230	80859293	64	-	intron	Gab1	393.193	451.523
chr8	84026080	84026158	79	+	intron	Palm3	18.7175	40.2585
chr8	85021606	85021654	49	-	intron	Asna1	2.2526	9.59485
chr8	89042791	89042860	70	-	intron	Sall1	7.68696	28.0161
chr8	94070190	94070247	58	-	intron	Bbs2	15.0511	47.5823
chr8	94309655	94309679	25	+	exon	Nup93	5.08779	6.05843
chr9	100929903	100929939	37	+	exon	Stag1	4.43887	17.5472
chr9	110960438	110960551	114	+	intron	Lrrc2	8.90686	57.1637
chr9	110961326	110961364	39	+	intron	Lrrc2	2.2526	20.1287
chr9	114510178	114510295	118	-	exon	Trim71	10.8603	53.5854
chr9	120130854	120130895	42	+	exon	Rpsa	9.31367	22.9842
chr9	120959413	120959516	104	+	exon	Ctnnb1	8.4188	17.9548
chr9	36723841	36723892	52	-	exon	Chek1	6.14309	10.1329
chr9	40802074	40802127	54	+	exon	Hspa8	9.88335	38.2194
chr9	46292052	46292091	40	+	exon	Bud13	10.5346	13.9375
chr9	53797419	53797516	98	+	intron	Slc35f2	0.0791937	7.9583
chr9	54727601	54727631	31	-	exon	Wdr61	10.8251	12.6467
chr9	55217573	55217637	65	+	intron	Fbxo22	17.134	32.6406
chr9	59670468	59670522	55	+	exon	Pkm	40.9563	49.9057
chr9	59678940	59679007	68	+	exon	Pkm	15.0488	19.7959
chr9	64178229	64178320	92	+	exon	Rpl4	9.39286	24.8183
chr9	65371691	65371705	15	+	exon	Ubap1l	12.0006	21.2913
chr9	72741629	72741673	45	+	exon	Nedd4	7.28053	30.7277
chr9	72748376	72748444	69	+	exon	Nedd4	6.7117	8.36607
chr9	73063710	73063741	32	+	intron	Rab27a	4.51997	15.4405
chr9	78478908	78479118	211	-	exon	Eef1a1	29.6199	69.5086
chr9	78479306	78479386	81	-	exon	Eef1a1	19.4389	30.0651
chr9	78488106	78488118	13	-	intron	Eef1a1	29.4212	69.0507
chrM	5838	5983	146	+	exon	mt-Co1	0.238817	16.669
chrM	6141	6328	188	+	exon	mt-Co1	6.14108	36.4519
chrX	101443319	101443481	163	+	exon	Nono	18.6274	19.9928
chrX	13286088	13286154	67	+	exon	Ddx3x	12.857	27.7486
chrX	136214430	136214441	12	-	exon	Bex1	5.57474	8.29811
chrX	48274998	48275003	6	+	exon	Utp14a	3.46636	16.0492
chrX	53016391	53016421	31	+	exon	Hprt	11.2675	12.5788
chrX	53266299	53266329	31	-	intron	Fam122b	14.728	80.579
chrX	73823422	73823480	59	-	intron	Pdzd4	8.4188	26.9323
chrX	94121967	94121982	16	-	intron	Zfx	7.60567	9.31746
